# Supplementary material for: Deciphering Transcriptome and Complex Alternative Splicing Transcripts in Mammary Gland Tissues from Cows Naturally Infected with Staphylococcus aureus Mastitis
Source: PLoS One. 2016 Jul 26;11(7):e0159719. doi: 10.1371/journal.pone.0159719 (PMC4961362; doi:10.1371/journal.pone.0159719)
Supplement: S2 File — Table A. A total of 1352 DEGs including 602 up-regulated genes and 750 down-regulated genes were identified in the healthy and mastitic groups. Table B. Top 100 highly expressed genes in HS8A and HS3A mammary gland tissues. (XLSX) [file pone.0159719.s002.xlsx]

## Sheet: Table A
Table A. A total of 1352 DEGs including 602 up-regulated genes and 750 down-regulated genes were identified in the healthy and mastitic groups
geneID	David Gene Name	geneLength	HS8A-Expression	HS3A-Expression	HS8A-RPKM	HS3A-RPKM		log2Ratio(HS8A/HS3A)	Up-Down-Regulation(HS8A/HS3A)	P-value	FDR
ENSBTAG00000014678	lactoglobulin, beta	779	823785	391236	36044.1	16724.6	2.15516	1.1078	Up	0	0
ENSBTAG00000031160	ENSBTAG00000031160	915	65528	193123	2440.98	7028.56	0.347294	-1.52577	Down	0	0
ENSBTAG00000020060	ENSBTAG00000020060	2857	32941	102602	392.993	1195.91	0.328614	-1.60553	Down	0	0
ENSBTAG00000005005	casein alpha-S2	1025	274808	97796	9138.26	3177.24	2.87616	1.52414	Up	0	0
ENSBTAG00000004903	similar to LOC507464 protein	1705	30301	69854	605.746	1364.33	0.443987	-1.17141	Down	0	0
ENSBTAG00000015980	ENSBTAG00000015980	7512	178078	64731	808.003	286.952	2.81581	1.49355	Up	0	0
ENSBTAG00000010123	apolipoprotein E	1164	15417	54128	451.445	1548.54	0.29153	-1.77828	Down	0	0
ENSBTAG00000015074	prostaglandin D2 synthase 21kDa (brain)	780	10493	51319	458.525	2190.97	0.209279	-2.2565	Down	0	0
ENSBTAG00000013468	ENSBTAG00000013468	3726	19672	50517	179.955	451.49	0.39858	-1.32706	Down	0	0
ENSBTAG00000005859	lactalbumin, alpha-	724	189083	49350	8901.68	2269.87	3.92166	1.97147	Up	0	0
ENSBTAG00000010347	ezrin	2704	16780	44140	211.516	543.599	0.389103	-1.36178	Down	0	0
ENSBTAG00000013417	glycosylation-dependent cell adhesion molecule 1	638	175882	43577	9396.34	2274.52	4.13113	2.04654	Up	0	0
ENSBTAG00000019915	gelsolin (amyloidosis, Finnish type)	2602	17755	37424	232.58	478.957	0.485596	-1.04217	Down	0	0
ENSBTAG00000011494	phosphorylase, glycogen, liver	2794	11000	31826	134.191	379.323	0.353766	-1.49913	Down	0	0
ENSBTAG00000012370	matrix Gla protein	606	13054	29094	734.225	1598.76	0.459246	-1.12266	Down	0	0
ENSBTAG00000013103	collagen, type I, alpha 1	4735	70446	25539	507.101	179.613	2.8233	1.49738	Up	0	0
ENSBTAG00000014149	lipocalin 2	809	7455	24754	314.092	1018.94	0.308253	-1.69781	Down	0	0
ENSBTAG00000003408	ENSBTAG00000003408	958	4482	24173	159.465	840.269	0.189778	-2.39761	Down	0	0
ENSBTAG00000021466	collagen, type III, alpha 1	4481	59439	22504	452.121	167.239	2.70344	1.4348	Up	0	0
ENSBTAG00000013631	glutamate-ammonia ligase (glutamine synthetase)	2684	7488	20107	95.0915	249.47	0.381174	-1.39148	Down	0	0
ENSBTAG00000018223	similar to chitinase 3-like 1; chitinase 3-like 1 (cartilage glycoprotein-39)	1750	8343	19080	162.496	363.073	0.447558	-1.15985	Down	0	0
ENSBTAG00000003171	similar to Shank2E	5517	3229	13461	19.9491	81.2508	0.245525	-2.02606	Down	0	0
ENSBTAG00000003300	milk fat globule-EGF factor 8 protein	1983	68831	12999	1183.09	218.293	5.41975	2.43823	Up	0	0
ENSBTAG00000015109	transducer of ERBB2, 2	4342	5191	12451	40.7492	95.4921	0.426729	-1.22861	Down	0	0
ENSBTAG00000008300	fibronectin 1	7704	25145	12099	111.248	52.2982	2.12719	1.08895	Up	0	0
ENSBTAG00000013472	collagen, type I, alpha 2	4213	31348	11813	253.616	93.3731	2.71616	1.44157	Up	0	0
ENSBTAG00000031753	butyrophilin, subfamily 1, member A1	2688	33748	11727	427.934	145.282	2.94555	1.55854	Up	0	0
ENSBTAG00000003889	period homolog 1 (Drosophila)	3868	4609	11046	40.6142	95.0981	0.427077	-1.22743	Down	0	0
ENSBTAG00000019434	programmed cell death 4 (neoplastic transformation inhibitor)	2223	21949	10516	336.537	157.53	2.13633	1.09514	Up	0	0
ENSBTAG00000005146	MHC class I antigen	614	3905	10381	216.776	563.02	0.385023	-1.37698	Down	0	0
ENSBTAG00000025441	heat shock 70kDa protein 1A	1926	3803	9891	67.302	171.016	0.393542	-1.34541	Down	0	0
ENSBTAG00000033424	ENSBTAG00000033424	3573	3402	9523	32.4533	88.7552	0.36565	-1.45146	Down	0	0
ENSBTAG00000016918	ENSBTAG00000016918	5256	4452	9135	28.8707	57.877	0.498829	-1.00338	Down	0	0
ENSBTAG00000008612	complement component 1, r subcomponent	2303	4060	9079	60.0883	131.28	0.457713	-1.12749	Down	0	0
ENSBTAG00000040163	ENSBTAG00000040163	3855	3495	8959	30.9016	77.3906	0.399294	-1.32448	Down	0	0
ENSBTAG00000011266	zinc finger and BTB domain containing 16	2405	1305	8858	18.495	122.652	0.150793	-2.72936	Down	0	0
ENSBTAG00000012460	E74-like factor 5 (ets domain transcription factor)	1301	17510	8394	458.74	214.855	2.13512	1.09432	Up	0	0
ENSBTAG00000032427	ENSBTAG00000032427	4699	1689	8078	12.2513	57.2468	0.214008	-2.22426	Down	0	0
ENSBTAG00000006694	chemokine (C-X-C motif) ligand 14	1642	3396	7628	70.4941	154.7	0.455682	-1.1339	Down	0	0
ENSBTAG00000015249	UDP-Gal:betaGlcNAc beta 1,4- galactosyltransferase, polypeptide 1	1716	15089	7513	299.71	145.797	2.05566	1.0396	Up	0	0
ENSBTAG00000018431	ENSBTAG00000018431	5829	2686	7200	15.7062	41.1331	0.381837	-1.38897	Down	0	0
ENSBTAG00000014069	pyruvate dehydrogenase kinase, isozyme 4	1445	2938	7194	69.3014	165.789	0.41801	-1.25839	Down	0	0
ENSBTAG00000018843	serpin peptidase inhibitor, clade A (alpha-1 antiproteinase, antitrypsin), member 1	1473	2199	7119	50.8839	160.942	0.316163	-1.66126	Down	0	0
ENSBTAG00000023600	apolipoprotein D	906	2195	7085	82.578	260.414	0.317102	-1.65698	Down	0	0
ENSBTAG00000015195	Niemann-Pick disease, type C1	4676	3057	6952	22.2833	49.5095	0.450081	-1.15174	Down	0	0
ENSBTAG00000018488	AF4/FMR2 family, member 1	4356	2975	6924	23.2786	52.9325	0.439779	-1.18515	Down	0	0
ENSBTAG00000013007	chromosome 20 open reading frame 108 ortholog	2891	1912	6640	22.5423	76.4845	0.29473	-1.76253	Down	0	0
ENSBTAG00000014401	sorbin and SH3 domain containing 3	3243	3194	6634	33.5696	68.1211	0.492793	-1.02095	Down	2.60928e-252	2.47277e-250
ENSBTAG00000005077	chemokine (C-X-C motif) ligand 12 (stromal cell-derived factor 1)	1718	3059	6580	60.6896	127.543	0.475837	-1.07146	Down	1.09834e-270	1.14432e-268
ENSBTAG00000010439	ENSBTAG00000010439	2006	3024	6233	51.3818	103.471	0.49658	-1.0099	Down	5.20512e-233	4.47747e-231
ENSBTAG00000021842	Fc fragment of IgG, low affinity IIb, receptor (CD32)	1462	21417	5996	499.309	136.574	3.65596	1.87025	Up	0	0
ENSBTAG00000007689	ENSBTAG00000007689	3131	1529	5994	16.645	63.751	0.261093	-1.93736	Down	0	0
ENSBTAG00000016199	clathrin interactor 1	3270	19753	5935	205.894	60.4402	3.40657	1.76832	Up	0	0
ENSBTAG00000006523	ENSBTAG00000006523	740	2830	5926	130.351	266.675	0.488798	-1.03269	Down	7.5851e-230	6.39359e-228
ENSBTAG00000000588	chondrolectin	2506	1008	5895	13.71	78.335	0.175018	-2.51443	Down	0	0
ENSBTAG00000032774	chromosome 10 open reading frame 116 ortholog	382	2227	5760	198.708	502.126	0.395733	-1.3374	Down	0	0
ENSBTAG00000016819	fatty acid binding protein 3, muscle and heart (mammary-derived growth inhibitor)	724	22329	5673	1051.21	260.932	4.02867	2.0103	Up	0	0
ENSBTAG00000010106	cyclin D3	1982	2307	5526	39.6736	92.8454	0.427309	-1.22665	Down	3.05464e-282	3.46206e-280
ENSBTAG00000012393	angiotensinogen (serpin peptidase inhibitor, clade A, member 8)	1655	464	5492	9.55604	110.506	0.0864754	-3.53157	Down	0	0
ENSBTAG00000015510	EPH receptor B6	3187	1872	5332	20.0208	55.7136	0.359353	-1.47653	Down	0	0
ENSBTAG00000011766	complement component 7	3649	1727	5214	16.1316	47.5828	0.339021	-1.56055	Down	0	0
ENSBTAG00000001879	period homolog 2 (Drosophila)	3858	821	5187	7.25336	44.7721	0.162006	-2.62588	Down	0	0
ENSBTAG00000010395	dedicator of cytokinesis 9	6855	2321	5088	11.5405	24.7168	0.46691	-1.09878	Down	1.89302e-218	1.50491e-216
ENSBTAG00000009725	aldehyde oxidase 1	4630	2062	5043	15.1798	36.2711	0.418509	-1.25667	Down	1.20478e-267	1.23981e-265
ENSBTAG00000012858	5'-nucleotidase, cytosolic II	2951	2122	5033	24.5095	56.7951	0.431542	-1.21243	Down	1.34254e-252	1.27953e-250
ENSBTAG00000005597	similar to complement component 4A	5253	1797	4927	11.66	31.2341	0.373311	-1.42155	Down	0	0
ENSBTAG00000003015	sestrin 1	2989	1551	4911	17.6866	54.7138	0.323256	-1.62925	Down	0	0
ENSBTAG00000038375	stomatin	981	2048	4905	71.1572	166.503	0.427362	-1.22647	Down	1.0564e-250	9.73629e-249
ENSBTAG00000008553	similar to N-acetyl-beta-glucosaminyl-glycoprotein 4-beta-N-acetylgalactosaminyltransferase 2 (NGalNAc-T2) (Beta-1,4-N-acetylgalactosaminyltransferase III) (Beta4GalNAc-T3) (Beta4GalNAcT3)	3012	9372	4709	106.056	52.0627	2.03708	1.0265	Up	0	0
ENSBTAG00000006934	cytochrome P450, family 11, subfamily A, polypeptide 1	1696	1344	4689	27.0104	92.0678	0.293376	-1.76918	Down	0	0
ENSBTAG00000005718	adipose differentiation-related protein	1824	22738	4665	424.899	85.1687	4.98891	2.31872	Up	0	0
ENSBTAG00000005622	lipopolysaccharide-induced TNF factor	1905	1810	4607	32.3848	80.5335	0.402129	-1.31427	Down	3.41628e-262	3.43142e-260
ENSBTAG00000021672	regulator of G-protein signaling 1	1246	1155	4589	31.5953	122.646	0.257614	-1.95672	Down	0	0
ENSBTAG00000000062	RAS-like, family 12	1803	1422	4544	26.882	83.9259	0.320307	-1.64247	Down	0	0
ENSBTAG00000008401	6-phosphofructo-2-kinase/fructose-2,6-biphosphatase 3	4366	1465	4529	11.437	34.5439	0.331086	-1.59472	Down	0	0
ENSBTAG00000021687	similar to Protein Jade-2 (PHD finger protein 15)	2385	709	4466	10.1325	62.3568	0.162492	-2.62156	Down	0	0
ENSBTAG00000004895	actin filament associated protein 1-like 2	3675	1165	4447	10.805	40.2961	0.268141	-1.89893	Down	0	0
ENSBTAG00000015426	PDZ and LIM domain 4	1161	1964	4436	57.659	127.237	0.453164	-1.1419	Down	8.65078e-203	6.5364e-201
ENSBTAG00000002699	v-kit Hardy-Zuckerman 4 feline sarcoma viral oncogene homolog	2920	1387	4436	16.1902	50.5897	0.320029	-1.64372	Down	0	0
ENSBTAG00000008103	aldehyde dehydrogenase 1 family, member A1	2090	1999	4431	32.6005	70.6006	0.46176	-1.11479	Down	5.82114e-195	4.20878e-193
ENSBTAG00000010303	intercellular adhesion molecule 1	2868	2042	4310	24.268	50.0439	0.484935	-1.04414	Down	9.49714e-171	5.8568e-169
ENSBTAG00000006561	RasGEF domain family, member 1B	2925	1417	4038	16.5121	45.972	0.359177	-1.47723	Down	2.55574e-274	2.76581e-272
ENSBTAG00000011680	ENSBTAG00000011680	3795	1741	4030	15.6367	35.3628	0.44218	-1.1773	Down	1.56282e-193	1.12029e-191
ENSBTAG00000027625	secreted frizzled-related protein 1	4043	1712	4006	14.4331	32.9959	0.437419	-1.19291	Down	2.02666e-196	1.47805e-194
ENSBTAG00000012848	protein tyrosine phosphatase, receptor type, U	4790	1845	3918	13.1286	27.2384	0.481989	-1.05293	Down	1.60783e-157	9.23622e-156
ENSBTAG00000000684	Rho guanine nucleotide exchange factor (GEF) 10-like	4132	1608	3900	13.2643	31.4309	0.422014	-1.24464	Down	2.21418e-204	1.68821e-202
ENSBTAG00000003887	enoyl Coenzyme A hydratase domain containing 1	2328	7746	3893	113.41	55.6871	2.03656	1.02614	Up	1.8e-304	2.12628e-302
ENSBTAG00000010841	flavin containing monooxygenase 5	3939	1429	3774	12.3653	31.9058	0.387557	-1.36752	Down	1.4572e-228	1.21607e-226
ENSBTAG00000004322	v-fos FBJ murine osteosarcoma viral oncogene homolog	2097	18866	3727	306.648	59.1853	5.18114	2.37327	Up	0	0
ENSBTAG00000000668	solute carrier family 22 (organic cation/carnitine transporter), member 5	3209	1223	3704	12.9902	38.4374	0.337956	-1.56509	Down	5.21156e-274	5.60376e-272
ENSBTAG00000001807	A kinase (PRKA) anchor protein 8	3335	1642	3659	16.7817	36.5359	0.45932	-1.12243	Down	4.1332e-163	2.44983e-161
ENSBTAG00000034372	ENSBTAG00000034372	812	523	3625	21.9535	148.664	0.147672	-2.75953	Down	0	0
ENSBTAG00000015405	similar to KIAA1773 protein	9891	1328	3548	4.57632	11.9453	0.383106	-1.38418	Down	5.77458e-219	4.65687e-217
ENSBTAG00000013699	TBC1 (tre-2/USP6, BUB2, cdc16) domain family, member 1	3802	1697	3531	15.2135	30.9271	0.491914	-1.02352	Down	8.50048e-136	4.28189e-134
ENSBTAG00000007191	chemokine (C-C motif) ligand 5	736	1121	3509	51.9142	158.766	0.326985	-1.61271	Down	3.77968e-271	3.96252e-269
ENSBTAG00000021901	transient receptor potential cation channel, subfamily M, member 2	4799	1613	3502	11.4562	24.3007	0.471437	-1.08486	Down	6.11924e-148	3.24823e-146
ENSBTAG00000001405	glucuronic acid epimerase	3535	1322	3437	12.7468	32.3775	0.393692	-1.34486	Down	3.97028e-203	3.01346e-201
ENSBTAG00000040149	ENSBTAG00000040149	345	1320	3375	130.411	325.768	0.400318	-1.32078	Down	4.35438e-194	3.13478e-192
ENSBTAG00000011187	family with sequence similarity 13, member A1	5125	1320	3332	8.77886	21.6503	0.405484	-1.30228	Down	1.49648e-187	1.02457e-185
ENSBTAG00000012514	podocan	2103	1234	3253	20.0002	51.5108	0.388272	-1.36486	Down	1.03332e-196	7.56896e-195
ENSBTAG00000009475	plexin domain containing 2	3142	1136	3205	12.3234	33.9684	0.36279	-1.46279	Down	5.18392e-215	4.06332e-213
ENSBTAG00000004283	PTPRF interacting protein, binding protein 1 (liprin beta 1)	3283	1337	3192	13.8809	32.3776	0.42872	-1.22189	Down	6.54504e-163	3.86572e-161
ENSBTAG00000039335	arrestin domain containing 2	2409	929	3138	13.1443	43.378	0.303018	-1.72253	Down	2.15926e-266	2.2085e-264
ENSBTAG00000010069	early growth response 1	3098	17821	3122	196.069	33.5587	5.84257	2.5466	Up	0	0
ENSBTAG00000002326	lectin, galactoside-binding, soluble, 3	1048	1203	3096	39.1257	98.3768	0.397713	-1.3302	Down	3.77394e-180	2.48251e-178
ENSBTAG00000000945	ATPase, Ca++ transporting, type 2C, member 2	2736	6318	3081	78.7085	37.4998	2.09891	1.06964	Up	4.48858e-266	4.56312e-264
ENSBTAG00000015082	FK506 binding protein 5	474	711	3073	51.1269	215.892	0.236817	-2.07816	Down	0	0
ENSBTAG00000016881	alanyl (membrane) aminopeptidase	3394	836	3012	8.39562	29.5526	0.28409	-1.81558	Down	4.74102e-275	5.19777e-273
ENSBTAG00000000163	DNA-damage-inducible transcript 4	1631	906	3001	18.9336	61.2724	0.309006	-1.69429	Down	5.06052e-249	4.56372e-247
ENSBTAG00000012137	netrin 1	1818	1445	2992	27.0914	54.8051	0.494323	-1.01647	Down	4.3998e-114	1.80005e-112
ENSBTAG00000005990	sphingosine-1-phosphate receptor 1	3030	1414	2989	15.9061	32.8501	0.484204	-1.04631	Down	2.0233e-119	8.61392e-118
ENSBTAG00000027204	ENSBTAG00000027204	1240	1182	2957	32.4903	79.4114	0.409139	-1.28934	Down	3.88158e-164	2.30885e-162
ENSBTAG00000005273	interleukin 1 receptor, type I	1662	1325	2956	27.1733	59.2279	0.458793	-1.12409	Down	1.83753e-132	9.09227e-131
ENSBTAG00000000634	melanophilin	3406	663	2858	6.63479	27.9429	0.237441	-2.07436	Down	0	0
ENSBTAG00000010423	leukemia inhibitory factor receptor alpha	3288	960	2856	9.95171	28.9254	0.344047	-1.53932	Down	1.03496e-206	8.03722e-205
ENSBTAG00000008507	sphingosine kinase 1	1678	1023	2837	20.7798	56.3016	0.369081	-1.43799	Down	8.69846e-186	5.88339e-184
ENSBTAG00000009496	signal transducer and activator of transcription 5A	2585	5601	2827	73.8522	36.4182	2.02789	1.01998	Up	1.44448e-218	1.15379e-216
ENSBTAG00000032915	ENSBTAG00000032915	1798	985	2794	18.6726	51.7476	0.36084	-1.47057	Down	3.56822e-189	2.48354e-187
ENSBTAG00000000835	breast carcinoma amplified sequence 1	3225	5536	2758	58.5093	28.4785	2.0545	1.03879	Up	1.3873e-222	1.12964e-220
ENSBTAG00000004796	gastrin-releasing peptide	693	824	2757	40.5277	132.482	0.305911	-1.70881	Down	1.07312e-231	9.18397e-230
ENSBTAG00000039820	claudin 8	2002	5301	2672	90.251	44.4453	2.03061	1.02191	Up	1.30475e-207	1.01795e-205
ENSBTAG00000013928	WAP four-disulfide core domain 2	545	773	2656	48.3438	162.287	0.29789	-1.74715	Down	2.7511e-230	2.33065e-228
ENSBTAG00000020936	nucleotide-binding oligomerization domain containing 2	5105	1288	2648	8.5996	17.2733	0.497855	-1.0062	Down	1.5399e-99	5.50752e-98
ENSBTAG00000021957	latent transforming growth factor beta binding protein 3	6770	1144	2646	5.75964	13.0153	0.442528	-1.17616	Down	1.47292e-127	6.95965e-126
ENSBTAG00000017989	stomatin	665	931	2553	47.7184	127.845	0.373253	-1.42177	Down	1.3741e-164	8.20253e-163
ENSBTAG00000008844	ENSBTAG00000008844	2946	1113	2542	12.8772	28.734	0.448151	-1.15794	Down	1.18218e-119	5.08458e-118
ENSBTAG00000005431	LIM and cysteine-rich domains 1	1659	819	2507	16.8266	50.3224	0.334376	-1.58046	Down	9.30728e-189	6.4247e-187
ENSBTAG00000018011	similar to Apolipoprotein B48 receptor	3470	1161	2485	11.4041	23.8479	0.478201	-1.06431	Down	2.28628e-102	8.37338e-101
ENSBTAG00000007762	amiloride-sensitive cation channel 3	1708	920	2482	18.3594	48.3913	0.379395	-1.39823	Down	3.99348e-156	2.26306e-154
ENSBTAG00000020979	nerve growth factor receptor (TNFR superfamily, member 16)	3329	4910	2471	50.272	24.7179	2.03383	1.0242	Up	3.76396e-193	2.67528e-191
ENSBTAG00000012046	jun B proto-oncogene	1803	7769	2425	146.868	44.7888	3.27913	1.71331	Up	0	0
ENSBTAG00000011628	epidermal growth factor receptor (erythroblastic leukemia viral (v-erb-b) oncogene homolog, avian)	3556	1166	2423	11.1762	22.6905	0.49255	-1.02166	Down	1.62902e-93	5.45411e-92
ENSBTAG00000021535	carnitine O-octanoyltransferase	2548	1058	2410	14.1529	31.4971	0.449338	-1.15413	Down	5.9363e-113	2.42276e-111
ENSBTAG00000009055	ring finger protein 144B	4657	1011	2390	7.39951	17.0901	0.43297	-1.20766	Down	2.90544e-120	1.25932e-118
ENSBTAG00000017863	serglycin	1147	929	2388	27.6064	69.3305	0.398186	-1.32848	Down	3.92364e-139	2.00046e-137
ENSBTAG00000002357	toll-like receptor adaptor molecule 2	2665	1106	2372	14.1454	29.6395	0.477249	-1.06718	Down	3.2001e-98	1.13246e-96
ENSBTAG00000013303	acyl-CoA synthetase short-chain family member 2	2898	5242	2366	61.6534	27.1875	2.26771	1.18124	Up	3.95092e-259	3.8984e-257
ENSBTAG00000009844	cysteine-rich, angiogenic inducer, 61	2007	7598	2353	129.036	39.0416	3.30508	1.72469	Up	0	0
ENSBTAG00000012456	HEPACAM family member 2	1968	1099	2291	19.034	38.7662	0.490996	-1.02622	Down	3.692e-89	1.18412e-87
ENSBTAG00000011338	neuronal protein 3.1	1943	5567	2269	97.6577	38.8879	2.51126	1.32841	Up	0	0
ENSBTAG00000027246	ubiquitin D	1064	701	2269	22.4561	71.0143	0.316219	-1.661	Down	1.4089e-183	9.41547e-182
ENSBTAG00000013929	Ras-related associated with diabetes	1433	1060	2257	25.2126	52.4492	0.480706	-1.05677	Down	4.2595e-92	1.40925e-90
ENSBTAG00000017943	UDP-N-acetyl-alpha-D-galactosamine:polypeptide N-acetylgalactosaminyltransferase 6 (GalNAc-T6)	3767	349	2231	3.15782	19.7223	0.160115	-2.64282	Down	0	0
ENSBTAG00000001557	chemokine (C-C motif) ligand 28	462	860	2226	63.4475	160.449	0.395438	-1.33848	Down	2.61806e-131	1.26923e-129
ENSBTAG00000015513	dedicator of cytokinesis 5	5880	976	2176	5.65758	12.3235	0.459088	-1.12316	Down	6.8761e-98	2.41802e-96
ENSBTAG00000005089	rhomboid domain containing 2	923	1051	2172	38.8114	78.363	0.495277	-1.01369	Down	5.70854e-83	1.72221e-81
ENSBTAG00000009602	transmembrane protein 120B	2693	8696	2151	110.063	26.5985	4.13794	2.04891	Up	0	0
ENSBTAG00000016229	Kruppel-like factor 9	981	823	2114	28.5949	71.7611	0.398474	-1.32744	Down	3.03198e-123	1.38202e-121
ENSBTAG00000004275	dickkopf homolog 3 (Xenopus laevis)	2572	890	2086	11.7944	27.0083	0.436697	-1.19529	Down	1.53472e-103	5.75913e-102
ENSBTAG00000005154	adenomatosis polyposis coli down-regulated 1	1582	986	2045	21.2436	43.0467	0.493502	-1.01887	Down	7.17338e-79	2.06392e-77
ENSBTAG00000013479	solute carrier family 9 (sodium/hydrogen exchanger), member 3 regulator 2	1550	952	2000	20.9345	42.9686	0.487205	-1.0374	Down	1.94085e-79	5.64224e-78
ENSBTAG00000004238	ENSBTAG00000004238	2030	841	1994	14.1208	32.7101	0.431694	-1.21192	Down	3.32694e-101	1.20532e-99
ENSBTAG00000016208	transglutaminase 2 (C polypeptide, protein-glutamine-gamma-glutamyltransferase)	3868	4660	1990	41.0637	17.1325	2.39683	1.26113	Up	1.75829e-255	1.69503e-253
ENSBTAG00000018058	similar to ASCL830	522	573	1974	37.4147	125.93	0.297107	-1.75095	Down	3.49668e-172	2.17234e-170
ENSBTAG00000020852	similar to solute carrier family 16, member 11	1353	760	1963	19.1458	48.3143	0.396276	-1.33542	Down	1.27183e-115	5.26757e-114
ENSBTAG00000012078	transmembrane protein 176A	999	613	1935	20.9148	64.5013	0.324253	-1.62481	Down	4.97072e-152	2.73373e-150
ENSBTAG00000013465	family with sequence similarity 55, member C	2746	936	1934	11.6181	23.4536	0.495364	-1.01344	Down	4.73404e-74	1.2891e-72
ENSBTAG00000018810	thrombospondin 2	4209	377	1904	3.05296	15.064	0.202665	-2.30283	Down	4.4606e-237	3.87679e-235
ENSBTAG00000040244	apolipoprotein L, 3	2931	702	1893	8.16356	21.5074	0.37957	-1.39756	Down	1.8834e-119	8.03872e-118
ENSBTAG00000003474	RAB15, member RAS onocogene family	3244	687	1884	7.21829	19.3399	0.373234	-1.42185	Down	5.58582e-122	2.50526e-120
ENSBTAG00000012007	suppressor of cytokine signaling 2	2162	754	1879	11.887	28.9417	0.410723	-1.28376	Down	2.57796e-104	9.73935e-103
ENSBTAG00000002317	pleiotrophin	1384	694	1878	17.0916	45.1869	0.378241	-1.40262	Down	3.68406e-119	1.56447e-117
ENSBTAG00000011700	plasma membrane proteolipid (plasmolipin)	1345	759	1865	19.2344	46.1753	0.416551	-1.26344	Down	4.6899e-101	1.69544e-99
ENSBTAG00000031569	golgi membrane protein 1	1335	747	1825	19.0721	45.5234	0.418951	-1.25515	Down	6.18342e-98	2.17901e-96
ENSBTAG00000011397	unc-13 homolog B (C. elegans)	4917	3765	1820	26.0989	12.3261	2.11738	1.08228	Up	1.97394e-162	1.16179e-160
ENSBTAG00000021286	similar to solute carrier family 37 member 1	2633	3859	1815	49.9554	22.9551	2.17622	1.12183	Up	2.79764e-176	1.79799e-174
ENSBTAG00000013843	activin A receptor type II-like 1	2467	877	1811	12.1168	24.4457	0.495663	-1.01257	Down	2.312e-69	5.92989e-68
ENSBTAG00000020489	sema domain, transmembrane domain (TM), and cytoplasmic domain, (semaphorin) 6A	3090	787	1810	8.68109	19.5062	0.445042	-1.16799	Down	6.58658e-87	2.06898e-85
ENSBTAG00000008916	cytoplasmic FMR1 interacting protein 2	4156	4201	1805	34.4537	14.4629	2.38221	1.2523	Up	5.0761e-228	4.19441e-226
ENSBTAG00000019461	numb homolog (Drosophila)-like	3221	498	1801	5.26983	18.6198	0.283022	-1.82101	Down	6.10826e-166	3.68561e-164
ENSBTAG00000017104	mucin 1, cell surface associated	2056	4244	1791	70.3575	29.0085	2.42541	1.27823	Up	9.04536e-238	7.94382e-236
ENSBTAG00000009012	pentraxin-related gene, rapidly induced by IL-1 beta	1842	422	1773	7.80874	32.0533	0.243618	-2.03731	Down	1.44579e-189	1.01472e-187
ENSBTAG00000035561	ENSBTAG00000035561	4304	735	1737	5.82067	13.4394	0.433104	-1.20721	Down	7.14976e-88	2.25857e-86
ENSBTAG00000013227	snail homolog 2 (Drosophila)	1988	724	1725	12.4131	28.8952	0.42959	-1.21897	Down	1.35493e-88	4.29634e-87
ENSBTAG00000005034	calpain 5	2092	672	1710	10.9488	27.22	0.402233	-1.3139	Down	1.62764e-98	5.78431e-97
ENSBTAG00000016766	transmembrane protein 176B	1150	639	1684	18.9392	48.7638	0.388386	-1.36444	Down	1.00352e-102	3.70773e-101
ENSBTAG00000021223	ENSBTAG00000021223	2258	454	1679	6.85315	24.7617	0.276764	-1.85327	Down	1.50375e-158	8.66802e-157
ENSBTAG00000012855	lipoprotein lipase	3576	3339	1678	31.8256	15.626	2.03671	1.02624	Up	2.02336e-132	9.95303e-131
ENSBTAG00000003556	zinc finger, FYVE domain containing 21	1243	813	1675	22.2935	44.8742	0.496799	-1.00927	Down	5.91974e-64	1.36962e-62
ENSBTAG00000005140	neuroblastoma, suppression of tumorigenicity 1	838	729	1666	29.6512	66.204	0.447876	-1.15883	Down	3.6528e-79	1.0546e-77
ENSBTAG00000025875	Kruppel-like factor 13	832	550	1663	22.5319	66.5613	0.338513	-1.56272	Down	7.59056e-124	3.50755e-122
ENSBTAG00000010738	chemokine (C-C motif) ligand 14	893	688	1623	26.26	60.523	0.433885	-1.20461	Down	5.93062e-82	1.76697e-80
ENSBTAG00000009139	similar to Uncharacterized protein C18orf1	1773	653	1616	12.5534	30.3519	0.413596	-1.2737	Down	6.62416e-89	2.10842e-87
ENSBTAG00000044054	WNK lysine deficient protein kinase 2	2889	775	1605	9.1435	18.5004	0.494233	-1.01674	Down	4.38198e-62	9.90611e-61
ENSBTAG00000014633	ATP-binding cassette, sub-family D (ALD), member 4	2949	4037	1602	46.6597	18.0901	2.5793	1.36698	Up	8.85752e-251	8.20862e-249
ENSBTAG00000001060	chemokine (C-X-C motif) receptor 4	1673	718	1594	14.6281	31.7282	0.461043	-1.11703	Down	1.38085e-71	3.65336e-70
ENSBTAG00000003220	Duffy blood group, chemokine receptor	1089	464	1576	14.5227	48.1927	0.301347	-1.7305	Down	1.21829e-135	6.11844e-134
ENSBTAG00000007581	adenosine A2b receptor	1801	670	1555	12.68	28.7521	0.441011	-1.18111	Down	3.09362e-76	8.64873e-75
ENSBTAG00000005678	acetoacetyl-CoA synthetase	3115	3460	1523	37.8596	16.2815	2.32531	1.21742	Up	4.59218e-180	3.00895e-178
ENSBTAG00000032534	ras homolog gene family, member F (in filopodia)	2065	2968	1510	48.9894	24.3506	2.01183	1.00851	Up	1.22468e-114	5.02269e-113
ENSBTAG00000017256	CD2 molecule	1515	692	1467	15.5687	32.2456	0.482815	-1.05046	Down	6.25172e-60	1.36723e-58
ENSBTAG00000037677	ENSBTAG00000037677	2403	675	1466	9.57433	20.3158	0.471275	-1.08536	Down	4.56642e-63	1.04641e-61
ENSBTAG00000014220	CD36 antigen like	1709	353	1432	7.04029	27.9032	0.252311	-1.98672	Down	1.44981e-148	7.79459e-147
ENSBTAG00000014725	CD27 molecule	1756	658	1416	12.772	26.8529	0.475628	-1.07209	Down	8.31904e-60	1.81225e-58
ENSBTAG00000002444	ENSBTAG00000002444	9803	3243	1414	11.2758	4.80334	2.34748	1.23111	Up	7.18916e-172	4.44985e-170
ENSBTAG00000017704	ATP-binding cassette, sub-family G (WHITE), member 2	2380	3702	1393	53.0173	19.4907	2.72013	1.44368	Up	7.7796e-250	7.13087e-248
ENSBTAG00000040323	secreted and transmembrane 1	2020	3899	1379	65.79	22.7335	2.89397	1.53305	Up	1.95463e-287	2.24568e-285
ENSBTAG00000016799	similar to endoplasmic reticulum to nucleus signalling 1	3085	520	1377	5.74522	14.8639	0.386522	-1.37138	Down	5.59896e-85	1.71069e-83
ENSBTAG00000019807	collagen, type XXVII, alpha 1	5950	660	1372	3.78081	7.67875	0.492374	-1.02217	Down	8.74226e-54	1.74783e-52
ENSBTAG00000015441	actin, alpha 2, smooth muscle, aorta; actin, gamma 2, smooth muscle, enteric	971	3833	1357	134.548	46.5387	2.89111	1.53162	Up	3.20842e-282	3.61195e-280
ENSBTAG00000023929	FOS-like antigen 2	1040	601	1346	19.697	43.0988	0.457019	-1.12967	Down	8.3088e-62	1.86326e-60
ENSBTAG00000020028	similar to cellular retinol binding protein 1; retinol binding protein 1, cellular	2479	460	1342	6.32469	18.0272	0.350841	-1.51111	Down	1.43965e-95	4.9283e-94
ENSBTAG00000003510	multimerin 2	2799	596	1335	7.25774	15.883	0.456951	-1.12989	Down	2.46548e-61	5.46314e-60
ENSBTAG00000018084	GATS protein-like 3	1564	632	1325	13.7733	28.2119	0.488209	-1.03443	Down	5.3829e-53	1.05853e-51
ENSBTAG00000016240	ring finger protein 157	2544	523	1302	7.00717	17.043	0.411146	-1.28228	Down	1.00652e-72	2.69701e-71
ENSBTAG00000013369	similar to Collagen alpha-1(XIV) chain precursor (Undulin)	5400	2646	1301	16.7015	8.023	2.0817	1.05776	Up	1.33223e-110	5.32068e-109
ENSBTAG00000008313	Kruppel-like factor 15	2275	557	1294	8.34511	18.9411	0.440581	-1.18252	Down	7.3256e-64	1.69256e-62
ENSBTAG00000032288	glucokinase (hexokinase 4)	2763	2775	1282	34.2326	15.4511	2.21554	1.14766	Up	5.35202e-132	2.61734e-130
ENSBTAG00000024869	ENSBTAG00000024869	1119	553	1271	16.8443	37.8241	0.445333	-1.16704	Down	1.71038e-61	3.81009e-60
ENSBTAG00000014676	shroom family member 1	2854	590	1252	7.04622	14.6084	0.482339	-1.05188	Down	1.62102e-51	3.11466e-50
ENSBTAG00000011824	osteoglycin	2156	2833	1250	44.7874	19.307	2.31975	1.21397	Up	3.8283e-147	2.02574e-145
ENSBTAG00000014132	sushi, nidogen and EGF-like domains 1	4215	571	1245	4.61739	9.83615	0.469431	-1.09102	Down	2.87072e-54	5.75998e-53
ENSBTAG00000009223	stratifin	1344	428	1233	10.8543	30.5504	0.355292	-1.49292	Down	1.99595e-86	6.24628e-85
ENSBTAG00000021102	galactose mutarotase (aldose 1-epimerase)	2195	4062	1230	63.0759	18.6605	3.38018	1.7571	Up	0	0
ENSBTAG00000016444	family with sequence similarity 134, member B	1518	2805	1220	62.9824	26.7634	2.3533	1.23469	Up	1.34083e-149	7.27867e-148
ENSBTAG00000006738	G protein-coupled receptor 68	3167	2588	1208	27.8532	12.702	2.19282	1.13279	Up	1.01869e-120	4.46149e-119
ENSBTAG00000013099	aldolase C, fructose-bisphosphate	1590	3544	1195	75.9722	25.0279	3.0355	1.60194	Up	1.12178e-278	1.25445e-276
ENSBTAG00000013443	short chain dehydrogenase/reductase family 9C, member 7	1944	351	1190	6.15416	20.3847	0.301901	-1.72785	Down	1.15786e-102	4.2592e-101
ENSBTAG00000007693	solute carrier family 45, member 3	1653	337	1182	6.94889	23.8121	0.291822	-1.77684	Down	5.70014e-106	2.18797e-104
ENSBTAG00000015107	solute carrier family 16, member 1 (monocarboxylic acid transporter 1)	3150	9800	1180	106.041	12.4745	8.50059	3.08756	Up	0	0
ENSBTAG00000023745	BTG3 associated nuclear protein	2171	444	1179	6.97078	18.0845	0.385455	-1.37536	Down	2.44942e-73	6.62687e-72
ENSBTAG00000037937	ENSBTAG00000037937	4308	371	1168	2.93533	9.0286	0.325114	-1.62098	Down	3.2849e-92	1.08895e-90
ENSBTAG00000008740	proline rich Gla (G-carboxyglutamic acid) 1	4089	394	1146	3.28426	9.33299	0.351898	-1.50677	Down	1.53765e-81	4.54894e-80
ENSBTAG00000008271	Uncharacterized protein C13orf33 homolog	2134	208	1146	3.32221	17.8831	0.185773	-2.42838	Down	9.50666e-153	5.26286e-151
ENSBTAG00000012757	glucosaminyl (N-acetyl) transferase 1, core 2 (beta-1,6-N-acetylglucosaminyltransferase)	2428	528	1135	7.41214	15.5668	0.476149	-1.07051	Down	3.55048e-48	6.43846e-47
ENSBTAG00000012989	ubiquitin-conjugating enzyme E2L 6	1029	524	1130	17.357	36.5693	0.474633	-1.07512	Down	2.69902e-48	4.91034e-47
ENSBTAG00000044010	similar to embigin homolog	483	279	1129	19.6886	77.8395	0.252939	-1.98314	Down	2.97478e-117	1.24747e-115
ENSBTAG00000013176	similar to SMAP-2b	1237	528	1127	14.5486	30.3394	0.479529	-1.06031	Down	3.90392e-47	6.89309e-46
ENSBTAG00000038909	ENSBTAG00000038909	345	363	1119	35.8629	108.01	0.332033	-1.5906	Down	4.39562e-86	1.36794e-84
ENSBTAG00000018077	LY6/PLAUR domain containing 3	1611	400	1115	8.46297	23.048	0.367189	-1.4454	Down	9.98672e-75	2.73721e-73
ENSBTAG00000020426	transcription factor AP-2 beta (activating enhancer binding protein 2 beta)	1705	257	1110	5.13768	21.6796	0.236982	-2.07715	Down	2.235e-122	1.00779e-120
ENSBTAG00000018130	microtubule-associated protein 2	5821	422	1105	2.471	6.32147	0.390891	-1.35516	Down	2.37806e-67	5.88342e-66
ENSBTAG00000011307	dynamin 1	3195	521	1098	5.55808	11.4442	0.485669	-1.04195	Down	1.00968e-44	1.69873e-43
ENSBTAG00000016220	WAS/WASL interacting protein family, member 3	2120	305	1098	4.90368	17.2472	0.284317	-1.81443	Down	2.07652e-101	7.55565e-100
ENSBTAG00000001408	cannabinoid receptor interacting protein 1	1700	504	1092	10.1051	21.3908	0.472403	-1.08191	Down	3.42128e-47	6.05364e-46
ENSBTAG00000000507	nuclear receptor subfamily 4, group A, member 1	2561	5219	1088	69.4602	14.1473	4.9098	2.29566	Up	0	0
ENSBTAG00000010681	nuclear receptor subfamily 1, group H, member 3	1687	466	1067	9.41519	21.0621	0.44702	-1.16159	Down	1.55859e-51	2.99815e-50
ENSBTAG00000011602	RAS protein activator like 3	3505	472	1065	4.58999	10.1185	0.453625	-1.14043	Down	5.32482e-50	1.00021e-48
ENSBTAG00000009876	similar to C4BP alpha chain; complement component 4 binding protein, alpha	1621	507	1047	10.6606	21.5088	0.49564	-1.01264	Down	7.57604e-41	1.15423e-39
ENSBTAG00000005615	ENSBTAG00000005615	1396	312	1047	7.61776	24.9755	0.305009	-1.71308	Down	1.75619e-89	5.66506e-88
ENSBTAG00000039430	immunoglobin light chain VJ region	414	400	1046	32.932	84.1365	0.391411	-1.35324	Down	1.02667e-63	2.36556e-62
ENSBTAG00000004280	sushi-repeat-containing protein, X-linked	1811	482	1042	9.07166	19.1603	0.473461	-1.07868	Down	6.69568e-45	1.13219e-43
ENSBTAG00000031648	similar to HAI-2 related small protein	451	338	1026	25.5446	75.7572	0.33719	-1.56837	Down	1.62697e-77	4.61772e-76
ENSBTAG00000010850	SERTA domain containing 4	1322	2527	1022	65.1526	25.7438	2.53081	1.3396	Up	5.62726e-153	3.13594e-151
ENSBTAG00000033248	ENSBTAG00000033248	2615	2119	1007	27.6196	12.8236	2.15381	1.10689	Up	1.26208e-95	4.33815e-94
ENSBTAG00000004104	similar to runt-related transcription factor 2	2053	461	1004	7.65368	16.2854	0.469972	-1.08935	Down	5.37952e-44	8.89025e-43
ENSBTAG00000020582	protease, serine, 22	951	486	996	17.4186	34.8764	0.499438	-1.00162	Down	2.8309e-38	4.07601e-37
ENSBTAG00000012464	actin filament associated protein 1	2413	446	994	6.29993	13.7177	0.459255	-1.12263	Down	1.16843e-45	2.00811e-44
ENSBTAG00000002110	dimethylglycine dehydrogenase	2512	148	988	2.00817	13.0976	0.153324	-2.70535	Down	6.53528e-149	3.52485e-147
ENSBTAG00000011882	solute carrier family 24 (sodium/potassium/calcium exchanger), member 3	1899	411	987	7.37692	17.3079	0.426216	-1.23034	Down	3.4165e-52	6.65602e-51
ENSBTAG00000002233	ENSBTAG00000002233	1924	329	978	5.8284	16.9273	0.34432	-1.53818	Down	5.97266e-72	1.58772e-70
ENSBTAG00000007850	inter-alpha (globulin) inhibitor H4 (plasma Kallikrein-sensitive glycoprotein)	2917	4143	977	48.4102	11.1535	4.34036	2.11781	Up	0	0
ENSBTAG00000016883	coiled-coil domain containing 101	1125	460	970	13.9368	28.7126	0.48539	-1.04278	Down	9.3076e-40	1.39026e-38
ENSBTAG00000006552	lysosomal-associated membrane protein 3	2082	444	969	7.26876	15.4987	0.468991	-1.09237	Down	1.05075e-42	1.68341e-41
ENSBTAG00000027407	tumor necrosis factor receptor superfamily, member 6b, decoy	1018	1889	964	63.2474	31.5342	2.00567	1.00409	Up	3.96734e-73	1.06819e-71
ENSBTAG00000030913	myxovirus (influenza virus) resistance 1, interferon-inducible protein p78 (mouse)	2339	441	962	6.42638	13.6961	0.469211	-1.09169	Down	2.28346e-42	3.6203e-41
ENSBTAG00000018347	interleukin 33	2346	3274	958	47.5673	13.5985	3.49799	1.80652	Up	4e-305	4.75858e-303
ENSBTAG00000017670	similar to Interferon-induced guanylate-binding protein 1 (GTP-binding protein 1) (Guanine nucleotide-binding protein 1) (HuGBP-1)	1881	441	951	7.99113	16.8362	0.474639	-1.0751	Down	6.45754e-41	9.84716e-40
ENSBTAG00000002080	nephroblastoma overexpressed	2353	2617	947	37.9088	13.4024	2.82852	1.50005	Up	1.56576e-187	1.06764e-185
ENSBTAG00000021145	mitogen-activated protein kinase kinase kinase kinase 1	2670	399	938	5.09354	11.6989	0.435387	-1.19963	Down	8.18226e-48	1.47263e-46
ENSBTAG00000026232	tumor protein p53 inducible nuclear protein 1	723	326	937	15.3687	43.1573	0.356109	-1.48961	Down	6.70322e-66	1.6132e-64
ENSBTAG00000019453	prostaglandin E synthase	885	405	934	15.598	35.1445	0.443826	-1.17193	Down	6.024e-46	1.04064e-44
ENSBTAG00000000939	kinesin family member 16B	3771	1865	929	16.857	8.20375	2.05479	1.03899	Up	2.6819e-76	7.51022e-75
ENSBTAG00000000442	retinol binding protein 4, plasma	972	388	925	13.6058	31.6905	0.429334	-1.21983	Down	2.1751e-48	3.97875e-47
ENSBTAG00000018920	tripartite motif-containing 47	2024	414	924	6.97185	15.2025	0.458599	-1.12469	Down	1.10037e-42	1.76122e-41
ENSBTAG00000007765	transcription factor CP2-like 1	1787	195	920	3.71936	17.1442	0.216946	-2.20459	Down	1.39118e-109	5.45226e-108
ENSBTAG00000000900	leucine rich repeat containing 8 family, member C	2789	1829	897	22.3524	10.7102	2.08702	1.06144	Up	1.83866e-77	5.20096e-76
ENSBTAG00000014075	inter-alpha (globulin) inhibitor H2	3013	106	896	1.19913	9.90289	0.121088	-3.04587	Down	9.34508e-153	5.19054e-151
ENSBTAG00000018744	mannosyl (alpha-1,6-)-glycoprotein beta-1,6-N-acetyl-glucosaminyltransferase	2217	395	892	6.07281	13.3984	0.453249	-1.14162	Down	3.16586e-42	4.99569e-41
ENSBTAG00000020205	phosphodiesterase 8B	2754	339	881	4.1956	10.6528	0.393848	-1.34429	Down	2.05222e-53	4.0835e-52
ENSBTAG00000001197	SLAM family member 7	1373	303	879	7.52195	21.3192	0.352825	-1.50298	Down	9.8705e-63	2.25262e-61
ENSBTAG00000038337	Proapoptotic caspase adapter protein	810	296	878	12.4556	36.0963	0.345066	-1.53506	Down	1.37621e-64	3.23767e-63
ENSBTAG00000020074	NTPase, KAP family P-loop domain containing 1	1830	417	876	7.76682	15.9407	0.487233	-1.03732	Down	8.97238e-36	1.20886e-34
ENSBTAG00000012409	periostin, osteoblast specific factor	2969	1741	869	19.987	9.74682	2.05061	1.03606	Up	5.02754e-71	1.3095e-69
ENSBTAG00000020050	malectin	1158	2053	850	60.428	24.4435	2.47215	1.30577	Up	6.7921e-120	2.92881e-118
ENSBTAG00000015810	chromosome 11 open reading frame 34 ortholog	1449	209	836	4.91627	19.2128	0.255885	-1.96643	Down	2.40436e-86	7.49642e-85
ENSBTAG00000009850	GTPase, IMAP family member 7	1888	309	830	5.57846	14.6396	0.381053	-1.39194	Down	4.44718e-53	8.75552e-52
ENSBTAG00000010927	core-binding factor, runt domain, alpha subunit 2; translocated to, 3	1904	381	829	6.8205	14.4991	0.470409	-1.08801	Down	1.49017e-36	2.04383e-35
ENSBTAG00000012684	chemokine (C-C motif) ligand 19	650	193	818	10.1205	41.9076	0.241495	-2.04993	Down	3.6788e-89	1.18215e-87
ENSBTAG00000034645	paraoxonase 3	2221	242	811	3.71386	12.1598	0.305421	-1.71113	Down	1.31341e-69	3.379e-68
ENSBTAG00000019669	CD163 molecule	3463	376	809	3.70078	7.77946	0.475712	-1.07184	Down	6.7989e-35	9.02967e-34
ENSBTAG00000001966	platelet-derived growth factor receptor-like	1552	391	808	8.58703	17.337	0.495302	-1.01362	Down	5.92172e-32	7.26103e-31
ENSBTAG00000000604	glycoprotein (transmembrane) nmb	2805	210	795	2.55179	9.43816	0.270369	-1.887	Down	6.97212e-78	1.98221e-76
ENSBTAG00000039179	ENSBTAG00000039179	3825	215	792	1.91587	6.8952	0.277855	-1.8476	Down	1.86641e-75	5.16621e-74
ENSBTAG00000011744	ENSBTAG00000011744	3774	379	779	3.42291	6.87367	0.497974	-1.00586	Down	1.69016e-30	1.98395e-29
ENSBTAG00000015478	steroid-5-alpha-reductase, alpha polypeptide 1 (3-oxo-5 alpha-steroid delta 4-dehydrogenase alpha 1)	2870	1881	778	22.3391	9.02715	2.47465	1.30723	Up	3.37808e-110	1.33957e-108
ENSBTAG00000038639	chemokine (C-X-C motif) ligand 9	672	106	771	5.37644	38.2066	0.14072	-2.8291	Down	3.03714e-122	1.36582e-120
ENSBTAG00000019975	interleukin 7 receptor	1380	168	769	4.14943	18.5567	0.223608	-2.16095	Down	1.16305e-89	3.75895e-88
ENSBTAG00000001725	chemokine (C-X-C motif) ligand 10	1178	365	766	10.561	21.6539	0.487718	-1.03588	Down	2.01452e-31	2.42581e-30
ENSBTAG00000014380	ENSBTAG00000014380	3072	1526	761	16.9313	8.24929	2.05246	1.03735	Up	1.32779e-62	3.02202e-61
ENSBTAG00000002779	gamma-aminobutyric acid (GABA) A receptor, pi	2506	262	753	3.56351	10.0062	0.356132	-1.48952	Down	2.67832e-53	5.30415e-52
ENSBTAG00000008062	doublesex and mab-3 related transcription factor 2	2383	267	751	3.81896	10.4947	0.363895	-1.45841	Down	1.43132e-51	2.75648e-50
ENSBTAG00000020602	indoleamine 2,3-dioxygenase 1	1681	2725	743	55.2531	14.7189	3.7539	1.90839	Up	6.91054e-274	7.38327e-272
ENSBTAG00000027930	similar to ribosomal protein L10a	698	284	743	13.8682	35.4476	0.391232	-1.3539	Down	8.52404e-46	1.46799e-44
ENSBTAG00000024449	centromere protein F, 350/400ka (mitosin)	9359	1769	741	6.44253	2.63659	2.44351	1.28896	Up	1.50926e-101	5.50355e-100
ENSBTAG00000008793	ribonuclease	847	2201	734	88.5717	28.858	3.06923	1.61788	Up	2.5239e-176	1.6283e-174
ENSBTAG00000022028	Der1-like domain family, member 3	859	346	731	13.7291	28.3385	0.484466	-1.04553	Down	1.69908e-30	1.99303e-29
ENSBTAG00000012178	nuclear receptor subfamily 1, group D, member 1; similar to nuclear receptor subfamily 1, group D, member 1	2288	214	730	3.18798	10.6248	0.300052	-1.73672	Down	4.05688e-64	9.43829e-63
ENSBTAG00000018882	binder of sperm protein homolog 1	783	150	730	6.52962	31.0466	0.210317	-2.24937	Down	1.75722e-89	5.65749e-88
ENSBTAG00000009145	solute carrier family 7 (cationic amino acid transporter, y+ system), member 4	2118	1828	712	29.4177	11.1946	2.62785	1.39388	Up	4.79862e-118	2.02241e-116
ENSBTAG00000003017	tetratricopeptide repeat domain 38; similar to Y54G11A.7	1433	293	710	6.96915	16.4993	0.422391	-1.24335	Down	1.2507e-38	1.81638e-37
ENSBTAG00000007348	stimulated by retinoic acid gene 6 homolog (mouse)	2976	1839	709	21.0624	7.93353	2.65485	1.40863	Up	1.26188e-120	5.49788e-119
ENSBTAG00000019342	oxysterol binding protein-like 3	2568	316	709	4.19421	9.194	0.45619	-1.13229	Down	1.73973e-33	2.22766e-32
ENSBTAG00000010163	sodium channel, nonvoltage-gated 1, gamma	2184	234	705	3.65192	10.7495	0.339728	-1.55755	Down	2.7217e-53	5.3837e-52
ENSBTAG00000027409	solute carrier family 4, sodium borate transporter, member 11	2655	292	700	3.74866	8.77984	0.426963	-1.22782	Down	2.13532e-37	3.00485e-36
ENSBTAG00000019259	similar to CD1D antigen, d polypeptide; CD1D antigen, d polypeptide	1584	301	682	6.47693	14.3378	0.451739	-1.14644	Down	6.87614e-33	8.63973e-32
ENSBTAG00000021378	8KDa amlexanox-binding protein	447	238	681	18.148	50.7333	0.357713	-1.48313	Down	4.5344e-48	8.20497e-47
ENSBTAG00000030749	similar to DNAJC6 protein; DnaJ (Hsp40) homolog, subfamily C, member 6	2546	305	680	4.08319	8.89413	0.459088	-1.12316	Down	8.66088e-32	1.0558e-30
ENSBTAG00000008182	FBJ murine osteosarcoma viral oncogene homolog B	3242	9655	667	101.507	6.85119	14.816	3.88909	Up	0	0
ENSBTAG00000008214	Kruppel-like factor 11	486	250	667	17.5332	45.7028	0.383636	-1.38219	Down	1.49151e-42	2.37593e-41
ENSBTAG00000011403	RUN and SH3 domain containing 2	5370	1452	666	9.21617	4.13003	2.2315	1.15802	Up	5.93892e-71	1.5421e-69
ENSBTAG00000002123	myosin IIIA	4881	314	666	2.1927	4.54379	0.48257	-1.05119	Down	3.66498e-28	4.04184e-27
ENSBTAG00000002070	kinesin light chain 3	1689	227	665	4.58094	13.1113	0.349389	-1.51709	Down	1.5972e-48	2.92803e-47
ENSBTAG00000003871	cytochrome P450 subfamily 2B	2409	52	654	0.735741	9.04054	0.0813824	-3.61914	Down	9.19334e-131	4.4186e-129
ENSBTAG00000006282	POU class 2 associating factor 1	2707	280	646	3.52556	7.94689	0.44364	-1.17254	Down	2.537e-32	3.14064e-31
ENSBTAG00000006035	protein phosphatase 1, regulatory (inhibitor) subunit 1B	1703	191	644	3.82276	12.5929	0.303566	-1.71992	Down	5.044e-56	1.03559e-54
ENSBTAG00000001151	amyloid beta (A4) precursor-like protein 1	2319	297	643	4.3653	9.23344	0.472771	-1.08079	Down	1.97658e-28	2.19135e-27
ENSBTAG00000009749	ubiquitin specific peptidase 2	1998	182	643	3.1048	10.7169	0.289711	-1.78731	Down	6.34578e-59	1.36292e-57
ENSBTAG00000017661	regulatory factor X, 2 (influences HLA class II expression)	4174	266	642	2.17214	5.12196	0.424084	-1.23758	Down	7.58866e-35	1.00626e-33
ENSBTAG00000023947	arginine vasopressin-induced 1	1319	312	639	8.06247	16.1328	0.499757	-1.0007	Down	4.15026e-25	4.16616e-24
ENSBTAG00000009830	pleckstrin homology domain containing, family B (evectins) member 1	1819	292	637	5.47152	11.6616	0.46919	-1.09176	Down	1.2819e-28	1.4259e-27
ENSBTAG00000006601	ENSBTAG00000006601	2408	299	636	4.23227	8.79536	0.481193	-1.05531	Down	3.9568e-27	4.22478e-26
ENSBTAG00000025137	ENSBTAG00000025137	600	252	634	14.3155	35.1877	0.406833	-1.29749	Down	6.1358e-37	8.52708e-36
ENSBTAG00000002469	KN motif and ankyrin repeat domains 3	2567	293	633	3.89045	8.21166	0.473771	-1.07774	Down	6.819e-28	7.46618e-27
ENSBTAG00000027320	potassium voltage-gated channel, Shab-related subfamily, member 1	2577	267	628	3.53147	8.11518	0.435168	-1.20036	Down	1.34603e-32	1.68118e-31
ENSBTAG00000017339	ENSBTAG00000017339	1927	229	624	4.05053	10.7834	0.375626	-1.41263	Down	3.35894e-41	5.14547e-40
ENSBTAG00000013888	forkhead box A1	1404	207	624	5.02529	14.8003	0.33954	-1.55835	Down	2.12264e-47	3.78376e-46
ENSBTAG00000038376	ENSBTAG00000038376	333	177	623	18.117	62.3013	0.290797	-1.78191	Down	6.50418e-57	1.35529e-55
ENSBTAG00000007101	coagulation factor III (thromboplastin, tissue factor)	1877	253	622	4.59425	11.0352	0.416328	-1.26421	Down	6.6885e-35	8.89009e-34
ENSBTAG00000018481	similar to Equ c1	887	1672	619	64.2497	23.2391	2.76472	1.46713	Up	1.15346e-116	4.81295e-115
ENSBTAG00000025258	similar to CG33196-PB	1540	22	616	0.486923	13.3203	0.036555	-4.77379	Down	2.86992e-149	1.5529e-147
ENSBTAG00000025282	ENSBTAG00000025282	1263	1530	613	41.2901	16.1626	2.55468	1.35314	Up	8.36234e-95	2.82802e-93
ENSBTAG00000004256	ornithine decarboxylase 1	2028	1206	610	20.2692	10.0165	2.02359	1.01692	Up	2.67368e-48	4.86952e-47
ENSBTAG00000012794	phenylalanine hydroxylase	1983	3067	607	52.7168	10.1934	5.17166	2.37063	Up	0	0
ENSBTAG00000012647	similar to Receptor tyrosine-protein kinase erbB-4 precursor (p180erbB4) (Tyrosine kinase-type cell surface receptor HER4)	3408	274	603	2.74037	5.89211	0.465091	-1.10441	Down	1.17041e-27	1.27484e-26
ENSBTAG00000031439	ENSBTAG00000031439	2022	271	598	4.56821	9.84857	0.463845	-1.10828	Down	1.37431e-27	1.49016e-26
ENSBTAG00000010833	ENSBTAG00000010833	2007	269	598	4.56839	9.92218	0.460422	-1.11897	Down	5.41244e-28	5.94553e-27
ENSBTAG00000006832	solute carrier family 5 (sodium-dependent vitamin transporter), member 6	3839	1502	597	13.3355	5.17856	2.57514	1.36465	Up	2.70056e-94	9.05984e-93
ENSBTAG00000030593	raftlin, lipid raft linker 1	1609	256	595	5.42303	12.3144	0.44038	-1.18318	Down	2.62032e-30	3.05868e-29
ENSBTAG00000037530	ENSBTAG00000037530	582	153	591	8.96038	33.8156	0.264977	-1.91606	Down	1.60312e-59	3.46977e-58
ENSBTAG00000014455	ENSBTAG00000014455	7875	204	583	0.882953	2.46531	0.358151	-1.48136	Down	2.51774e-41	3.86745e-40
ENSBTAG00000006368	similar to NEDD4-binding protein 3 (N4BP3)	1632	278	582	5.80608	11.8756	0.488908	-1.03237	Down	3.8892e-24	3.77969e-23
ENSBTAG00000004249	tetratricopeptide repeat, ankyrin repeat and coiled-coil containing 2	5595	240	581	1.46207	3.45803	0.422805	-1.24194	Down	7.3926e-32	9.03157e-31
ENSBTAG00000012491	similar to major allergen BDA20	703	88	577	4.26664	27.3321	0.156103	-2.67943	Down	8.48274e-87	2.65962e-85
ENSBTAG00000005699	sex comb on midleg-like 4 (Drosophila)	1272	257	569	6.88659	14.8963	0.462302	-1.11309	Down	1.67855e-26	1.75865e-25
ENSBTAG00000001124	galactosylceramidase	2428	231	569	3.24281	7.80399	0.415532	-1.26697	Down	3.5937e-32	4.43241e-31
ENSBTAG00000044158	low density lipoprotein receptor class A domain containing 3	1035	163	558	5.36791	17.9534	0.298991	-1.74183	Down	1.30066e-49	2.41877e-48
ENSBTAG00000035779	ENSBTAG00000035779	384	4	555	0.355048	48.1299	0.00737687	-7.08278	Down	1.28182e-156	7.28855e-155
ENSBTAG00000003504	glutathione synthetase	1932	1599	552	28.2098	9.51448	2.96493	1.568	Up	5.4049e-123	2.45032e-121
ENSBTAG00000037735	G protein-coupled receptor 77	2864	248	546	2.95146	6.34852	0.464905	-1.10499	Down	3.24602e-25	3.27413e-24
ENSBTAG00000018643	protein regulator of cytokinesis 1	2970	1117	543	12.819	6.08831	2.10551	1.07417	Up	6.50818e-49	1.19965e-47
ENSBTAG00000005299	endothelin receptor type B	2024	131	538	2.20607	8.85166	0.249226	-2.00447	Down	1.40163e-57	2.94624e-56
ENSBTAG00000039556	similar to WD repeat domain, phosphoinositide interacting 1	838	1270	533	51.6557	21.1805	2.43883	1.28619	Up	3.45884e-73	9.32775e-72
ENSBTAG00000019262	ENSBTAG00000019262	3405	1405	530	14.0643	5.18337	2.71335	1.44007	Up	1.11262e-95	3.83224e-94
ENSBTAG00000017665	dehydrogenase/reductase (SDR family) member 4	1305	1045	524	27.2938	13.3713	2.04122	1.02943	Up	6.65104e-43	1.06863e-41
ENSBTAG00000005370	transmembrane and tetratricopeptide repeat containing 1	2341	210	524	3.05757	7.45389	0.410197	-1.28561	Down	2.11296e-30	2.4716e-29
ENSBTAG00000015902	prostaglandin F receptor (FP)	2216	46	523	0.707532	7.85932	0.0900246	-3.47354	Down	2.35616e-101	8.55459e-100
ENSBTAG00000002669	Ras association (RalGDS/AF-6) domain family member 4	1086	2828	521	88.758	15.9757	5.5558	2.47399	Up	0	0
ENSBTAG00000005244	RAS-like, family 11, member A	779	235	520	10.2823	22.229	0.462562	-1.11228	Down	2.4923e-24	2.43766e-23
ENSBTAG00000015341	DEP domain containing 6	1497	231	520	5.25955	11.5674	0.454688	-1.13705	Down	3.77888e-25	3.7979e-24
ENSBTAG00000030432	ENSBTAG00000030432	1589	224	519	4.80488	10.8767	0.441759	-1.17867	Down	1.71764e-26	1.79848e-25
ENSBTAG00000021162	cytoskeleton associated protein 2	2597	1069	516	14.0302	6.61654	2.12047	1.08439	Up	1.38046e-47	2.47127e-46
ENSBTAG00000000828	calpain 6	2016	1049	513	17.7355	8.47384	2.09297	1.06555	Up	1.83423e-45	3.14595e-44
ENSBTAG00000008479	chemokine (C-X-C motif) ligand 13	1103	113	511	3.49189	15.4276	0.226341	-2.14343	Down	1.45778e-59	3.17156e-58
ENSBTAG00000038361	serpin peptidase inhibitor, clade A (alpha-1 antiproteinase, antitrypsin), member 11	1477	2844	507	65.6307	11.4309	5.74152	2.52143	Up	0	0
ENSBTAG00000001619	serine incorporator 5	1597	246	506	5.25035	10.5511	0.497611	-1.00691	Down	2.11612e-20	1.78281e-19
ENSBTAG00000015366	secreted frizzled-related protein 4	1647	1106	504	22.8886	10.1904	2.2461	1.16742	Up	3.69622e-55	7.54263e-54
ENSBTAG00000001021	cytochrome P450, subfamily I (aromatic compound-inducible), polypeptide 1	1530	116	495	2.58419	10.7738	0.23986	-2.05974	Down	5.76184e-55	1.16726e-53
ENSBTAG00000011692	hypothetical protein LOC617444	4310	74	491	0.585211	3.79365	0.154261	-2.69656	Down	1.27622e-74	3.49222e-73
ENSBTAG00000018270	nuclear factor of activated T-cells, cytoplasmic, calcineurin-dependent 2	2760	238	488	2.93918	5.88795	0.499186	-1.00235	Down	1.35442e-19	1.09754e-18
ENSBTAG00000034827	platelet derived growth factor D	2055	217	488	3.5992	7.9079	0.45514	-1.13562	Down	1.181e-23	1.12942e-22
ENSBTAG00000005685	hydroxysteroid (11-beta) dehydrogenase 2	1866	203	488	3.70802	8.70886	0.425776	-1.23183	Down	1.07896e-26	1.13826e-25
ENSBTAG00000010507	solute carrier family 22 (organic cation/carnitine transporter), member 16	1950	1068	486	18.6679	8.29956	2.24926	1.16945	Up	1.81658e-53	3.61892e-52
ENSBTAG00000007651	threonyl-tRNA synthetase-like 2	2779	201	482	2.46528	5.77579	0.426829	-1.22827	Down	2.84532e-26	2.96997e-25
ENSBTAG00000000859	solute carrier family 38, member 1	1565	191	480	4.15985	10.2136	0.407284	-1.29589	Down	2.59782e-28	2.87629e-27
ENSBTAG00000024545	ENSBTAG00000024545	9969	137	478	0.468411	1.59672	0.293358	-1.76927	Down	1.21046e-43	1.9809e-42
ENSBTAG00000012020	TNF receptor-associated factor 5	3107	221	475	2.42443	5.09103	0.476216	-1.07031	Down	4.17766e-21	3.6159e-20
ENSBTAG00000032051	similar to sulfotransferase family, cytosolic, 1C, member 2	1296	219	473	5.75967	12.1537	0.473901	-1.07734	Down	3.12764e-21	2.72394e-20
ENSBTAG00000011934	phosphoenolpyruvate carboxykinase 2 (mitochondrial)	2227	1166	471	17.8458	7.04294	2.53386	1.34134	Up	9.67734e-72	2.56442e-70
ENSBTAG00000009125	aldehyde dehydrogenase 1 family, member A3; similar to aldehyde dehydrogenase family 1, subfamily A3	1513	167	469	3.76215	10.3226	0.364459	-1.45617	Down	9.2108e-33	1.15472e-31
ENSBTAG00000009865	cell death-inducing DFFA-like effector a	2797	1546	468	18.8398	5.57194	3.38118	1.75753	Up	9.71198e-140	4.9972e-138
ENSBTAG00000008471	myxovirus (influenza virus) resistance 2 (mouse)	4238	215	466	1.72916	3.66166	0.472234	-1.08243	Down	4.3434e-21	3.75547e-20
ENSBTAG00000008545	activating transcription factor 3	1994	1954	461	33.4009	7.6989	4.33839	2.11716	Up	1.68181e-225	1.37613e-223
ENSBTAG00000015942	ENSBTAG00000015942	1341	152	461	3.86343	11.4479	0.33748	-1.56713	Down	9.90348e-36	1.33216e-34
ENSBTAG00000015717	hairy/enhancer-of-split related with YRPW motif 1	1302	204	460	5.34044	11.7652	0.453918	-1.1395	Down	1.68016e-22	1.54343e-21
ENSBTAG00000011792	similar to Synaptotagmin-1 (Synaptotagmin I) (SytI) (p65); synaptotagmin I	1401	224	459	5.44964	10.9101	0.499506	-1.00143	Down	1.70122e-18	1.31443e-17
ENSBTAG00000019529	similar to ATPase, aminophospholipid transporter-like, Class I, type 8A, member 2; ATPase, aminophospholipid transporter-like, class I, type 8A, member 2	3495	81	451	0.789943	4.29717	0.183829	-2.44357	Down	1.30639e-61	2.92178e-60
ENSBTAG00000013249	sal-like 2 (Drosophila)	1855	212	448	3.89538	8.04243	0.484354	-1.04587	Down	2.5966e-19	2.07902e-18
ENSBTAG00000015345	BCL2/adenovirus E1B 19kD interacting protein like	1747	992	446	19.3543	8.50149	2.27657	1.18686	Up	6.2345e-51	1.18703e-49
ENSBTAG00000032548	Golgi-localized protein	2249	181	442	2.74314	6.54464	0.419142	-1.25449	Down	5.512e-25	5.51003e-24
ENSBTAG00000044064	ring finger protein 144A	858	164	442	6.515	17.1549	0.379775	-1.39678	Down	3.45544e-29	3.89265e-28
ENSBTAG00000016032	sulfotransferase family, cytosolic, 1C, member 2	1293	157	442	4.13866	11.3835	0.363565	-1.45971	Down	4.473e-31	5.31751e-30
ENSBTAG00000003238	mesenchyme homeobox 2	2296	893	432	13.2568	6.26563	2.11579	1.0812	Up	7.49124e-40	1.12195e-38
ENSBTAG00000018775	TPX2, microtubule-associated, homolog (Xenopus laevis)	3027	872	432	9.81889	4.75253	2.06604	1.04686	Up	4.82174e-37	6.73438e-36
ENSBTAG00000001729	dual specificity phosphatase 10	2575	186	431	2.46203	5.57382	0.441713	-1.17882	Down	2.8509e-22	2.58772e-21
ENSBTAG00000003199	solute carrier family 35, member C1	3074	1028	430	11.3985	4.6582	2.44698	1.291	Up	6.39108e-60	1.39589e-58
ENSBTAG00000025078	similar to Leucine-rich repeat-containing protein C17orf76	1082	152	426	4.78822	13.111	0.365207	-1.45321	Down	8.05122e-30	9.24375e-29
ENSBTAG00000007744	similar to LOC616707 protein; ATP-binding cassette, sub-family C (CFTR/MRP), member 4	3626	198	422	1.86121	3.87559	0.480239	-1.05817	Down	1.32925e-18	1.0337e-17
ENSBTAG00000040455	ENSBTAG00000040455	1693	195	420	3.92587	8.26125	0.475215	-1.07335	Down	6.4043e-19	5.03401e-18
ENSBTAG00000011374	sphingosine-1-phosphate receptor 3	3724	162	419	1.48273	3.74677	0.395736	-1.33739	Down	4.46366e-26	4.63039e-25
ENSBTAG00000009297	pannexin 2	1981	156	419	2.6841	7.04341	0.381079	-1.39184	Down	1.301e-27	1.41524e-26
ENSBTAG00000016061	radical S-adenosyl methionine domain containing 2	2562	204	418	2.714	5.43313	0.499527	-1.00137	Down	5.60726e-17	4.04543e-16
ENSBTAG00000030426	ENSBTAG00000030426	835	170	418	6.93938	16.6703	0.416272	-1.2644	Down	5.48286e-24	5.30695e-23
ENSBTAG00000005402	ENSBTAG00000005402	3006	156	417	1.76886	4.61956	0.382907	-1.38493	Down	2.70964e-27	2.9173e-26
ENSBTAG00000009426	enhancer of zeste homolog 2 (Drosophila)	2387	1157	414	16.5211	5.77565	2.86047	1.51625	Up	2.70432e-85	8.30811e-84
ENSBTAG00000019054	epithelial stromal interaction 1 (breast)	993	194	413	6.65903	13.8501	0.480791	-1.05652	Down	3.39214e-18	2.58871e-17
ENSBTAG00000007378	CAP-GLY domain containing linker protein family, member 4	2357	193	413	2.79097	5.83504	0.478313	-1.06397	Down	2.1801e-18	1.67517e-17
ENSBTAG00000017083	ENSBTAG00000017083	10855	169	411	0.530658	1.26086	0.420872	-1.24855	Down	3.50224e-23	3.28377e-22
ENSBTAG00000017284	similar to Rhomboid-related protein 1 (RRP) (Rhomboid-like protein 1)	1243	172	406	4.71645	10.877	0.433618	-1.2055	Down	8.96934e-22	8.00275e-21
ENSBTAG00000000329	multiple EGF-like-domains 10	3561	944	405	9.03562	3.78736	2.38573	1.25443	Up	7.93942e-53	1.55761e-51
ENSBTAG00000018900	similar to RGD motif, leucine rich repeats, tropomodulin domain and proline-rich containing	4413	187	404	1.44433	3.0486	0.473767	-1.07775	Down	2.27824e-18	1.74898e-17
ENSBTAG00000011044	transforming, acidic coiled-coil containing protein 3	3057	807	401	8.9978	4.3682	2.05984	1.04253	Up	3.47466e-34	4.51464e-33
ENSBTAG00000012543	ectodysplasin A	4278	192	401	1.52974	3.12145	0.490074	-1.02893	Down	5.01826e-17	3.62673e-16
ENSBTAG00000006447	acyl-CoA synthetase medium-chain family member 3	1986	192	399	3.29519	6.69032	0.492531	-1.02171	Down	9.01782e-17	6.43133e-16
ENSBTAG00000004575	ENSBTAG00000004575	1575	185	399	4.00359	8.43617	0.474574	-1.0753	Down	4.24156e-18	3.22082e-17
ENSBTAG00000011741	collagen, type XIII, alpha 1	2742	167	399	2.0759	4.84572	0.428399	-1.22297	Down	7.01324e-22	6.26745e-21
ENSBTAG00000020538	hect domain and RLD 5	3249	168	398	1.76245	4.07931	0.432047	-1.21074	Down	1.64159e-21	1.44698e-20
ENSBTAG00000039601	ENSBTAG00000039601	564	158	397	9.54852	23.4404	0.407354	-1.29565	Down	1.1036e-23	1.056e-22
ENSBTAG00000001288	monoamine oxidase B	2462	803	396	11.117	5.35624	2.07551	1.05347	Up	1.39553e-34	1.83454e-33
ENSBTAG00000011034	angiopoietin 2	2678	835	395	10.6276	4.91179	2.16369	1.11349	Up	4.07356e-39	5.97812e-38
ENSBTAG00000015419	similar to vav CG7893-PC	1596	180	395	3.84413	8.24171	0.466423	-1.10029	Down	1.4857e-18	1.15109e-17
ENSBTAG00000036101	cysteine conjugate-beta lyase, cytoplasmic; hypothetical LOC781819; similar to cytoplasmic cysteine conjugate-beta lyase	1972	129	390	2.22967	6.58584	0.338556	-1.56254	Down	2.36008e-30	2.75874e-29
ENSBTAG00000008216	ribonucleotide reductase M2 polypeptide	3036	782	388	8.77937	4.25582	2.06291	1.04468	Up	2.76692e-33	3.52142e-32
ENSBTAG00000009733	fructose-1,6-bisphosphatase 1	1252	765	388	20.8265	10.32	2.01806	1.01297	Up	4.5505e-31	5.40581e-30
ENSBTAG00000005630	NG37 protein	3275	161	387	1.67561	3.93507	0.425814	-1.2317	Down	1.72106e-21	1.51623e-20
ENSBTAG00000015453	protocadherin beta 16	2433	185	386	2.59172	5.28322	0.490557	-1.02751	Down	2.06512e-16	1.44335e-15
ENSBTAG00000034519	hypothetical LOC100126544	794	186	385	7.98455	16.1471	0.49449	-1.01599	Down	4.2294e-16	2.9171e-15
ENSBTAG00000008509	solute carrier family 38, member 3	2932	1190	376	13.8338	4.27048	3.2394	1.69573	Up	8.8567e-103	3.27952e-101
ENSBTAG00000003489	ENSBTAG00000003489	1314	144	374	3.7353	9.47828	0.39409	-1.3434	Down	1.35112e-23	1.28698e-22
ENSBTAG00000003192	TBC1 domain family, member 16	2356	1338	373	19.357	5.27214	3.67157	1.8764	Up	1.83847e-132	9.07014e-131
ENSBTAG00000020892	interleukin 2 receptor, alpha	2539	68	373	0.91286	4.89214	0.186597	-2.422	Down	1.00015e-50	1.89779e-49
ENSBTAG00000010858	similar to ATP-binding cassette, sub-family C, member 11	1650	48	373	0.991552	7.52797	0.131716	-2.9245	Down	4.74112e-62	1.06748e-60
ENSBTAG00000017456	ENSBTAG00000017456	2535	154	372	2.07062	4.88673	0.423724	-1.2388	Down	6.8453e-21	5.87631e-20
ENSBTAG00000038234	ENSBTAG00000038234	1083	33	369	1.03859	11.3462	0.0915361	-3.44951	Down	1.47754e-71	3.89689e-70
ENSBTAG00000030921	similar to Protein FAM3B precursor (Cytokine-like protein 2-21)	722	144	368	6.79804	16.9732	0.400516	-1.32007	Down	1.1469e-22	1.05762e-21
ENSBTAG00000003502	sparc/osteonectin, cwcv and kazal-like domains proteoglycan (testican) 1	1511	1209	366	27.2722	8.06622	3.38104	1.75747	Up	1.09525e-109	4.31262e-108
ENSBTAG00000023563	butyrophilin, subfamily 3, member A2	2461	55	362	0.761744	4.89835	0.15551	-2.68492	Down	3.4148e-55	6.97684e-54
ENSBTAG00000005608	GTPase, IMAP family member 6	807	158	361	6.67332	14.8966	0.447976	-1.15851	Down	1.97647e-18	1.52289e-17
ENSBTAG00000018164	fibronectin type III domain containing 4	1315	170	358	4.40637	9.06589	0.486039	-1.04086	Down	1.26363e-15	8.50906e-15
ENSBTAG00000015094	vanin 1	1664	125	358	2.56044	7.16445	0.357381	-1.48446	Down	4.46068e-26	4.63016e-25
ENSBTAG00000005776	ENSBTAG00000005776	981	2524	357	87.6957	12.1186	7.23646	2.85528	Up	0	0
ENSBTAG00000008150	protein kinase (cAMP-dependent, catalytic) inhibitor alpha	1881	135	357	2.44626	6.32023	0.387053	-1.3694	Down	3.22184e-23	3.02763e-22
ENSBTAG00000037599	ENSBTAG00000037599	645	892	356	47.1371	18.3799	2.5646	1.35873	Up	2.26904e-56	4.68153e-55
ENSBTAG00000002788	RAB27B, member RAS oncogene family	1046	158	354	5.14853	11.27	0.456834	-1.13026	Down	1.84444e-17	1.36354e-16
ENSBTAG00000011411	signaling threshold regulating transmembrane adaptor 1	1174	154	353	4.47106	10.0129	0.44653	-1.16317	Down	3.66896e-18	2.79487e-17
ENSBTAG00000010718	similar to Ral GEF with PH domain and SH3 binding motif 2	1983	145	352	2.49232	5.91117	0.421629	-1.24595	Down	5.13226e-20	4.25339e-19
ENSBTAG00000013301	gamma-glutamyltransferase 7	2588	147	348	1.93603	4.47784	0.432358	-1.2097	Down	5.60278e-19	4.42056e-18
ENSBTAG00000034776	dimethylarginine dimethylaminohydrolase 1	3425	840	346	8.35943	3.3641	2.4849	1.31319	Up	1.47914e-50	2.7972e-49
ENSBTAG00000018367	CD6 molecule	2113	130	346	2.09702	5.45293	0.384567	-1.37869	Down	9.09238e-23	8.42628e-22
ENSBTAG00000015549	protocadherin 18	5064	758	345	5.10192	2.26871	2.24882	1.16917	Up	1.96399e-38	2.83755e-37
ENSBTAG00000006864	ENSBTAG00000006864	4743	87	342	0.625208	2.40119	0.260374	-1.94134	Down	9.89606e-36	1.33224e-34
ENSBTAG00000002929	similar to interferon regulatory factor 4	1427	78	341	1.86307	7.95763	0.234124	-2.09466	Down	3.53006e-39	5.18505e-38
ENSBTAG00000010551	ATPase, Na+/K+ transporting, alpha 2 (+) polypeptide	5089	118	337	0.790329	2.20521	0.358391	-1.48039	Down	1.51714e-24	1.4917e-23
ENSBTAG00000044103	similar to protein tyrosine phosphatase, receptor type, T	2058	1012	336	16.7607	5.43685	3.08281	1.62424	Up	1.49437e-82	4.46818e-81
ENSBTAG00000013857	SH2 domain containing 3A	2056	158	334	2.61934	5.40974	0.48419	-1.04636	Down	8.62428e-15	5.55757e-14
ENSBTAG00000039530	neurofilament triplet M protein; neurofilament, medium polypeptide	3302	786	333	8.11341	3.35831	2.41592	1.27258	Up	3.05758e-45	5.21218e-44
ENSBTAG00000015635	tumor necrosis factor receptor superfamily, member 4	1098	152	333	4.71845	10.0994	0.467202	-1.09788	Down	7.9202e-16	5.3765e-15
ENSBTAG00000018829	chronic lymphocytic leukemia deletion region gene 6 protein homolog	902	148	331	5.59259	12.2201	0.457656	-1.12767	Down	2.27848e-16	1.5885e-15
ENSBTAG00000000309	ENSBTAG00000000309	1620	1013	328	21.3134	6.74236	3.16112	1.66043	Up	3.13474e-85	9.61282e-84
ENSBTAG00000001775	Ras and Rab interactor-like	1749	150	327	2.92321	6.22603	0.469514	-1.09076	Down	2.01594e-15	1.34348e-14
ENSBTAG00000032060	ENSBTAG00000032060	3222	88	327	0.930926	3.37968	0.275448	-1.86015	Down	2.05378e-32	2.54808e-31
ENSBTAG00000040367	hypothetical LOC784205; ribosomal protein L15	754	10	327	0.45205	14.4421	0.0313009	-4.99765	Down	6.82912e-82	2.03106e-80
ENSBTAG00000020119	ring finger protein 43	3031	754	323	8.47898	3.5487	2.38932	1.2566	Up	1.18629e-42	1.89693e-41
ENSBTAG00000021978	parvin, beta	2679	154	322	1.95932	4.00255	0.489519	-1.03056	Down	5.36616e-14	3.31414e-13
ENSBTAG00000013774	hypothetical LOC513496	1937	124	322	2.18198	5.53579	0.394158	-1.34315	Down	1.59248e-20	1.3457e-19
ENSBTAG00000007878	Rho GTPase activating protein 22	1687	142	321	2.86901	6.33641	0.452781	-1.14311	Down	3.0855e-16	2.14045e-15
ENSBTAG00000020895	lysyl oxidase-like 4	3605	672	320	6.35363	2.95596	2.14943	1.10396	Up	2.16734e-31	2.60422e-30
ENSBTAG00000001710	CKLF-like MARVEL transmembrane domain containing 8	809	666	320	28.0598	13.1721	2.13024	1.09102	Up	1.44276e-30	1.69711e-29
ENSBTAG00000039513	similar to LOC613924 protein; glucosaminyl (N-acetyl) transferase 2, I-branching enzyme (I blood group)	2158	139	318	2.19544	4.90714	0.447397	-1.16037	Down	1.87786e-16	1.31576e-15
ENSBTAG00000014177	complement component 6	3276	25	318	0.260108	3.23248	0.080467	-3.63546	Down	1.23975e-64	2.92073e-63
ENSBTAG00000008499	ENSBTAG00000008499	2601	670	316	8.77996	4.04576	2.17016	1.1178	Up	6.62714e-32	8.12006e-31
ENSBTAG00000030369	similar to HOM-TES-103 tumor antigen; intermediate filament family orphan 1	2076	151	315	2.47918	5.05285	0.49065	-1.02724	Down	1.16667e-13	7.07768e-13
ENSBTAG00000003217	cell adhesion molecule 3	1628	126	315	2.638	6.44331	0.409416	-1.28836	Down	5.88164e-19	4.63621e-18
ENSBTAG00000031214	ENSBTAG00000031214	1356	97	315	2.4382	7.73578	0.315185	-1.66573	Down	4.64122e-27	4.94611e-26
ENSBTAG00000013292	SID1 transmembrane family, member 1; similar to SID1 transmembrane family, member 1	2606	120	314	1.56951	4.01244	0.391162	-1.35416	Down	2.76404e-20	2.31936e-19
ENSBTAG00000004750	V-set and transmembrane domain containing 2 like	1942	106	311	1.86044	5.33291	0.348859	-1.51928	Down	1.33902e-23	1.27691e-22
ENSBTAG00000016357	similar to vanin 2	1966	118	308	2.04577	5.21699	0.392136	-1.35058	Down	7.48868e-20	6.14856e-19
ENSBTAG00000003152	similar to putative ISG12(a) protein	912	110	308	4.11108	11.2463	0.36555	-1.45186	Down	5.7569e-22	5.18059e-21
ENSBTAG00000016944	adenosine A2a receptor	1206	106	307	2.99583	8.47704	0.353405	-1.50061	Down	6.361e-23	5.91788e-22
ENSBTAG00000007783	v-myb myeloblastosis viral oncogene homolog (avian)-like 2	2721	650	306	8.14222	3.74495	2.17419	1.12048	Up	4.0867e-31	4.87556e-30
ENSBTAG00000001474	neurogranin (protein kinase C substrate, RC3)	776	145	306	6.3689	13.1315	0.485011	-1.04391	Down	1.25684e-13	7.61094e-13
ENSBTAG00000032603	ATP-binding cassette, sub-family C (CFTR/MRP), member 4	3840	134	306	1.18941	2.65365	0.448217	-1.15773	Down	7.77298e-16	5.2787e-15
ENSBTAG00000017512	microtubule-associated protein tau	1703	644	300	12.8893	5.86624	2.1972	1.13567	Up	1.75292e-31	2.11536e-30
ENSBTAG00000037790	ENSBTAG00000037790	384	35	298	3.10667	25.8427	0.120214	-3.05632	Down	4.47868e-52	8.70514e-51
ENSBTAG00000013688	placental growth factor	1570	122	295	2.64861	6.25714	0.423295	-1.24027	Down	6.56874e-17	4.7188e-16
ENSBTAG00000020990	purinergic receptor P2Y, G-protein coupled, 14	1845	115	295	2.12451	5.3245	0.399007	-1.32551	Down	1.39642e-18	1.08392e-17
ENSBTAG00000020707	G protein-coupled receptor 126	3573	725	294	6.91613	2.74011	2.52404	1.33573	Up	5.41664e-45	9.18693e-44
ENSBTAG00000002224	ubiquitin-like with PHD and ring finger domains 1	2401	695	294	9.86622	4.07764	2.41959	1.27476	Up	2.64624e-40	3.99173e-39
ENSBTAG00000006138	sema domain, immunoglobulin domain (Ig), short basic domain, secreted, (semaphorin) 3C	2527	803	293	10.831	3.86114	2.80513	1.48807	Up	3.72144e-58	7.88175e-57
ENSBTAG00000031261	RALBP1 associated Eps domain containing 2	1309	123	292	3.20275	7.42842	0.431149	-1.21374	Down	3.04328e-16	2.11291e-15
ENSBTAG00000017561	HHIP-like 2	2341	2960	291	43.0971	4.13947	10.4113	3.38007	Up	0	0
ENSBTAG00000000183	T-cell receptor-associated transmembrane adapter 1	2512	120	291	1.62825	3.85768	0.422079	-1.24442	Down	8.84824e-17	6.31845e-16
ENSBTAG00000000177	mesothelin	1422	848	290	20.3261	6.79128	2.99297	1.58158	Up	6.62972e-67	1.62109e-65
ENSBTAG00000010877	ENSBTAG00000010877	1043	137	287	4.47708	9.16328	0.488589	-1.03331	Down	1.10771e-12	6.29641e-12
ENSBTAG00000007860	asp (abnormal spindle) homolog, microcephaly associated (Drosophila)	10529	746	286	2.41496	0.904549	2.66979	1.41673	Up	1.98291e-50	3.73723e-49
ENSBTAG00000003329	follistatin	1258	105	283	2.8449	7.49133	0.379759	-1.39684	Down	3.00788e-19	2.40144e-18
ENSBTAG00000008758	kinesin family member 20A	2995	643	282	7.31766	3.13549	2.33382	1.22269	Up	3.76114e-35	5.03105e-34
ENSBTAG00000009870	hairy and enhancer of split 6 (Drosophila)	1679	50	279	1.01503	5.53359	0.18343	-2.4467	Down	8.78076e-39	1.27744e-37
ENSBTAG00000011321	similar to Uncharacterized protein C8orf80	2436	132	275	1.84695	3.75931	0.491299	-1.02533	Down	4.47268e-12	2.45822e-11
ENSBTAG00000038148	ENSBTAG00000038148	1185	126	274	3.62419	7.69991	0.470679	-1.08718	Down	4.2547e-13	2.4893e-12
ENSBTAG00000013339	similar to Nebulette (Actin-binding Z-disk protein)	3989	717	272	6.12651	2.27069	2.69808	1.43193	Up	2.69432e-49	4.98836e-48
ENSBTAG00000006735	SH3 and cysteine rich domain	2564	132	272	1.75475	3.53268	0.496718	-1.0095	Down	1.07687e-11	5.78212e-11
ENSBTAG00000000413	neurturin	775	80	271	3.51841	11.6445	0.302152	-1.72665	Down	1.22959e-24	1.2197e-23
ENSBTAG00000006591	cyclin F	3810	600	270	5.36765	2.35989	2.27453	1.18557	Up	2.01668e-31	2.42667e-30
ENSBTAG00000020000	ENSBTAG00000020000	2124	110	270	1.76521	4.23314	0.416998	-1.26189	Down	5.47796e-16	3.74897e-15
ENSBTAG00000007164	fibroblast growth factor receptor 3	2562	91	269	1.21066	3.49644	0.346253	-1.5301	Down	8.07862e-21	6.91734e-20
ENSBTAG00000014247	similar to Protein FAM83F	1524	819	266	18.3171	5.81232	3.15143	1.65601	Up	5.38188e-69	1.36574e-67
ENSBTAG00000019428	chemokine (C-C motif) receptor 1	2655	107	266	1.37365	3.33634	0.411725	-1.28025	Down	4.25796e-16	2.93318e-15
ENSBTAG00000034883	chemokine (C-C motif) receptor 4	2588	35	266	0.460959	3.42271	0.134676	-2.89243	Down	3.24374e-44	5.39252e-43
ENSBTAG00000007449	heparan sulfate (glucosamine) 3-O-sulfotransferase 1	1551	1429	265	31.4035	5.68967	5.51939	2.46451	Up	6.07884e-199	4.49191e-197
ENSBTAG00000003835	bone morphogenetic protein 4	1710	539	265	10.7436	5.16063	2.08184	1.05786	Up	6.73466e-24	6.50358e-23
ENSBTAG00000001299	cytochrome P450, family 7, subfamily B, polypeptide 1	1672	122	265	2.48703	5.27792	0.471215	-1.08554	Down	1.09455e-12	6.22372e-12
ENSBTAG00000005078	ubiquitin carboxyl-terminal esterase L1 (ubiquitin thiolesterase)	1134	556	264	16.7117	7.75254	2.15564	1.10811	Up	2.10718e-26	2.20361e-25
ENSBTAG00000009983	kinesin family member 23	3358	534	264	5.42024	2.61804	2.07034	1.04987	Up	2.03012e-23	1.92066e-22
ENSBTAG00000018119	acyloxyacyl hydrolase (neutrophil)	3354	103	264	1.04672	2.62116	0.399336	-1.32433	Down	9.15098e-17	6.52352e-16
ENSBTAG00000017350	similar to piccolo	12165	99	264	0.277384	0.722678	0.383828	-1.38147	Down	8.804e-18	6.61049e-17
ENSBTAG00000009292	transmembrane protein 100	1353	94	264	2.36804	6.49769	0.364442	-1.45624	Down	4.00226e-19	3.17869e-18
ENSBTAG00000032017	inhibin, beta B	399	86	264	7.34655	22.0335	0.333426	-1.58456	Down	1.8903e-21	1.66271e-20
ENSBTAG00000027064	BTB (POZ) domain containing 11	3324	120	263	1.23049	2.6348	0.467015	-1.09846	Down	8.10624e-13	4.65984e-12
ENSBTAG00000015273	ENSBTAG00000015273	3007	108	261	1.22419	2.89042	0.423534	-1.23945	Down	4.07192e-15	2.67433e-14
ENSBTAG00000010620	ATPase, H+ transporting, lysosomal 56/58kDa, V1 subunit B1	1847	69	261	1.27333	4.70573	0.270591	-1.88581	Down	1.20089e-26	1.26531e-25
ENSBTAG00000009834	cyclic nucleotide gated channel alpha 3	3167	121	260	1.30225	2.73387	0.47634	-1.06994	Down	3.21758e-12	1.78419e-11
ENSBTAG00000002631	sodium channel, nonvoltage-gated 1 alpha	2119	1549	259	24.916	4.07026	6.12148	2.61388	Up	2.06242e-230	1.75609e-228
ENSBTAG00000013100	sperm associated antigen 5	3741	594	259	5.41199	2.3055	2.34742	1.23108	Up	6.20528e-33	7.82024e-32
ENSBTAG00000000641	src kinase associated phosphoprotein 1	1104	121	259	3.73572	7.81239	0.478179	-1.06438	Down	4.3606e-12	2.39897e-11
ENSBTAG00000024086	similar to ZMYM6 protein	809	626	257	26.3745	10.5788	2.49314	1.31796	Up	2.57284e-38	3.70763e-37
ENSBTAG00000008723	collagen and calcium binding EGF domains 1	1039	121	255	3.96943	8.17293	0.48568	-1.04192	Down	1.45361e-11	7.72099e-11
ENSBTAG00000007439	odz, odd Oz/ten-m homolog 4	8307	48	255	0.19695	1.02223	0.192666	-2.37582	Down	2.00834e-34	2.62571e-33
ENSBTAG00000023926	ENSBTAG00000023926	258	112	251	14.7964	32.3972	0.456719	-1.13062	Down	8.17608e-13	4.69677e-12
ENSBTAG00000003301	neural cell adhesion molecule 2	2533	103	251	1.38599	3.29983	0.420019	-1.25147	Down	8.57802e-15	5.52989e-14
ENSBTAG00000014456	similar to endoplasmic reticulum to nucleus signalling 2	3400	47	248	0.471169	2.42899	0.193977	-2.36604	Down	2.30138e-33	2.93562e-32
ENSBTAG00000011487	similar to RIKEN cDNA 9930023K05	1619	574	247	12.0843	5.08046	2.37859	1.25011	Up	1.28524e-32	1.60765e-31
ENSBTAG00000010774	similar to Nucleolar and spindle associated protein 1; nucleolar and spindle associated protein 1	2275	574	247	8.59981	3.6155	2.37859	1.25011	Up	1.28524e-32	1.60645e-31
ENSBTAG00000005193	cytotoxic and regulatory T cell molecule	2196	112	246	1.73838	3.7304	0.466002	-1.10159	Down	3.94224e-12	2.17667e-11
ENSBTAG00000016305	ATPase type 13A4	3984	1276	245	10.9167	2.04786	5.33077	2.41434	Up	1.23695e-173	7.80021e-172
ENSBTAG00000021713	similar to mastermind-like domain containing 1	2034	727	244	12.1826	3.99477	3.04965	1.60864	Up	5.2967e-59	1.14052e-57
ENSBTAG00000010334	ENSBTAG00000010334	2077	82	244	1.34566	3.91207	0.343977	-1.53962	Down	3.48718e-19	2.77881e-18
ENSBTAG00000017378	UDP-N-acetyl-alpha-D-galactosamine:polypeptide N-acetylgalactosaminyltransferase 8 (GalNAc-T8)	2285	44	243	0.656334	3.54139	0.185332	-2.43181	Down	9.51486e-34	1.22771e-32
ENSBTAG00000020704	receptor (G protein-coupled) activity modifying protein 3	1435	108	242	2.56525	5.61586	0.456787	-1.13041	Down	2.10822e-12	1.18193e-11
ENSBTAG00000019315	phospholipase A2, group VII (platelet-activating factor acetylhydrolase, plasma)	1708	115	241	2.29492	4.69875	0.488411	-1.03383	Down	6.93678e-11	3.54209e-10
ENSBTAG00000007927	signaling lymphocytic activation molecule family member 1	1729	68	241	1.34052	4.64168	0.2888	-1.79186	Down	3.65678e-23	3.42484e-22
ENSBTAG00000006957	solute carrier family 2 (facilitated glucose transporter), member 8	2001	494	240	8.41469	3.99409	2.10679	1.07504	Up	1.40368e-22	1.29157e-21
ENSBTAG00000009294	degenerative spermatocyte homolog 2, lipid desaturase (Drosophila)	1332	74	236	1.89359	5.90012	0.320941	-1.63962	Down	3.12332e-20	2.61561e-19
ENSBTAG00000037717	protocadherin gamma subfamily A, 7	2430	102	235	1.43071	3.22044	0.44426	-1.17052	Down	1.07701e-12	6.12814e-12
ENSBTAG00000012508	oxidative stress induced growth inhibitor 1	1589	80	234	1.71603	4.90394	0.349928	-1.51487	Down	4.63146e-18	3.50895e-17
ENSBTAG00000002258	apolipoprotein A-I	899	524	233	19.8669	8.63077	2.30187	1.2028	Up	2.99164e-28	3.30796e-27
ENSBTAG00000020676	matrix metallopeptidase 9 (gelatinase B, 92kDa gelatinase, 92kDa type IV collagenase)	2356	54	233	0.781226	3.29332	0.237215	-2.07573	Down	5.74486e-27	6.10674e-26
ENSBTAG00000004693	coiled-coil domain containing 60	1532	35	233	0.778695	5.06466	0.153751	-2.70134	Down	2.6028e-36	3.54954e-35
ENSBTAG00000013078	dynein heavy chain Bv1	9009	593	232	2.24355	0.85756	2.6162	1.38748	Up	3.1407e-39	4.63343e-38
ENSBTAG00000008366	SH3 and cysteine rich domain 2	1272	87	231	2.33126	6.04753	0.385489	-1.37524	Down	1.20228e-15	8.10244e-15
ENSBTAG00000036284	ENSBTAG00000036284	1146	48	231	1.42763	6.71244	0.212684	-2.23322	Down	3.5314e-29	3.97555e-28
ENSBTAG00000021007	folate receptor 1 (adult)	771	980	229	43.3241	9.89087	4.38022	2.131	Up	5.48086e-115	2.25887e-113
ENSBTAG00000022520	breast cancer 1, early onset	5550	513	227	3.15052	1.36203	2.31311	1.20983	Up	6.21662e-28	6.81553e-27
ENSBTAG00000013669	kinesin family member 22	2087	504	224	8.23126	3.5742	2.30297	1.20349	Up	2.94732e-27	3.159e-26
ENSBTAG00000005111	bone morphogenetic protein 2	3030	109	224	1.22615	2.46183	0.498062	-1.0056	Down	7.9789e-10	3.78501e-09
ENSBTAG00000023723	ATP-binding cassette, sub-family C (CFTR/MRP), member 11	1341	43	224	1.09294	5.56253	0.196483	-2.34752	Down	5.14336e-30	5.93361e-29
ENSBTAG00000038450	similar to zinc finger protein 347	1548	103	223	2.2679	4.79719	0.472756	-1.08083	Down	7.79056e-11	3.95877e-10
ENSBTAG00000016841	similar to KIAA0715 protein	7086	30	223	0.144304	1.04799	0.137696	-2.86044	Down	6.64414e-37	9.22589e-36
ENSBTAG00000014382	KN motif and ankyrin repeat domains 4	3555	605	222	5.80061	2.07954	2.78938	1.47994	Up	6.7698e-44	1.11549e-42
ENSBTAG00000008250	sprouty homolog 4 (Drosophila)	2026	560	222	9.42121	3.64894	2.5819	1.36844	Up	2.12006e-36	2.90064e-35
ENSBTAG00000003496	androgen-induced 1	1148	99	222	2.93935	6.43968	0.456444	-1.13149	Down	1.64447e-11	8.70441e-11
ENSBTAG00000037655	ENSBTAG00000037655	3474	56	220	0.549435	2.10885	0.260538	-1.94044	Down	1.59463e-23	1.51549e-22
ENSBTAG00000001305	similar to plasma membrane calcium ATPase 2	3499	447	219	4.35433	2.08427	2.08914	1.06291	Up	3.12738e-20	2.6177e-19
ENSBTAG00000004864	coiled-coil domain containing 123	1068	106	219	3.38293	6.82851	0.495412	-1.0133	Down	9.69146e-10	4.56642e-09
ENSBTAG00000013670	solute carrier family 46, member 2	2283	97	219	1.44818	3.19442	0.453349	-1.14131	Down	1.63686e-11	8.66687e-11
ENSBTAG00000014619	WAS protein family, member 3	1564	80	219	1.74346	4.66295	0.373896	-1.41929	Down	1.45053e-15	9.73249e-15
ENSBTAG00000013719	similar to epithelial membrane protein 1	740	78	219	3.5927	9.8552	0.364549	-1.45582	Down	4.12548e-16	2.8466e-15
ENSBTAG00000017205	similar to WNT1-inducible-signaling pathway protein 3 precursor (WISP-3)	1023	97	218	3.23187	7.09633	0.455429	-1.1347	Down	2.25384e-11	1.18402e-10
ENSBTAG00000005168	ENSBTAG00000005168	4449	38	218	0.291125	1.63173	0.178415	-2.48669	Down	3.43334e-31	4.10484e-30
ENSBTAG00000003791	lysophosphatidic acid receptor 3	798	103	217	4.39939	9.05545	0.485828	-1.04148	Down	4.81542e-10	2.32309e-09
ENSBTAG00000011115	cholesterol 25-hydroxylase	2057	64	217	1.06048	3.513	0.301874	-1.72798	Down	4.75888e-20	3.95371e-19
ENSBTAG00000016359	organic anion transporting polypeptide 4c1	2151	104	215	1.64798	3.32852	0.495108	-1.01419	Down	1.34061e-09	6.26043e-09
ENSBTAG00000019567	interleukin 21 receptor	2027	101	215	1.69834	3.53214	0.480826	-1.05641	Down	3.6417e-10	1.7742e-09
ENSBTAG00000035706	ENSBTAG00000035706	2565	490	213	6.51129	2.76532	2.35462	1.2355	Up	1.34263e-27	1.45769e-26
ENSBTAG00000024710	hypothetical LOC785512	621	81	213	4.44582	11.422	0.389234	-1.36129	Down	2.43676e-14	1.53432e-13
ENSBTAG00000005606	ENSBTAG00000005606	792	74	212	3.18467	8.91382	0.357274	-1.4849	Down	4.58508e-16	3.15335e-15
ENSBTAG00000040005	FXYD domain containing ion transport regulator 3	776	61	212	2.67933	9.09761	0.294509	-1.76362	Down	3.82852e-20	3.19183e-19
ENSBTAG00000019291	growth factor receptor-bound protein 14	2021	693	206	11.6876	3.39433	3.44327	1.78378	Up	6.14292e-65	1.45539e-63
ENSBTAG00000016432	phosphatidylethanolamine N-methyltransferase	1259	551	205	14.9171	5.42227	2.75108	1.46	Up	2.3406e-39	3.46524e-38
ENSBTAG00000009035	ENSBTAG00000009035	8016	425	204	1.80713	0.847473	2.13238	1.09246	Up	4.0278e-20	3.35131e-19
ENSBTAG00000021815	StAR-related lipid transfer (START) domain containing 13	2123	493	202	7.91508	3.16851	2.49805	1.3208	Up	1.27171e-30	1.49696e-29
ENSBTAG00000018777	adenylate cyclase 5	4082	96	202	0.801598	1.6479	0.486435	-1.03968	Down	2.01512e-09	9.2658e-09
ENSBTAG00000011337	ankyrin repeat domain 33B	1467	93	202	2.16078	4.58537	0.471234	-1.08548	Down	5.26222e-10	2.52991e-09
ENSBTAG00000002349	syntaxin 1B	4156	79	200	0.647903	1.60254	0.404298	-1.30651	Down	8.17528e-13	4.69792e-12
ENSBTAG00000013131	glycine/arginine rich protein 1	733	96	198	4.46401	8.99527	0.496262	-1.01083	Down	6.59432e-09	2.90323e-08
ENSBTAG00000005653	similar to rCG41087	2965	75	197	0.862174	2.21256	0.389673	-1.35967	Down	2.38582e-13	1.42015e-12
ENSBTAG00000012866	thrombospondin 4	3215	529	196	5.60832	2.03015	2.76251	1.46598	Up	4.48926e-38	6.42516e-37
ENSBTAG00000038865	transcription elongation factor A (SII), 3	1257	53	195	1.43714	5.16598	0.278193	-1.84584	Down	9.39788e-20	7.68976e-19
ENSBTAG00000008934	extra spindle pole bodies homolog 1 (S. cerevisiae)	6406	613	194	3.26161	1.00848	3.23418	1.6934	Up	1.04311e-53	2.083e-52
ENSBTAG00000027493	ENSBTAG00000027493	1732	402	193	7.91109	3.71076	2.13193	1.09216	Up	4.15306e-19	3.2969e-18
ENSBTAG00000015133	chemokine (C-C motif) receptor 7	2141	69	193	1.09848	3.00188	0.365929	-1.45036	Down	2.67842e-14	1.68332e-13
ENSBTAG00000012262	F-box protein 10	2567	661	192	8.77675	2.49074	3.52375	1.81711	Up	1.39056e-63	3.19524e-62
ENSBTAG00000011990	arachidonate 15-lipoxygenase	2885	725	191	8.56545	2.20466	3.88517	1.95798	Up	8.73388e-77	2.45809e-75
ENSBTAG00000021557	fucosyltransferase 2 (secretor status included)	1035	38	191	1.25142	6.14534	0.203636	-2.29593	Down	3.5759e-25	3.60037e-24
ENSBTAG00000005979	helicase, lymphoid-specific	2591	435	189	5.72242	2.42911	2.35577	1.2362	Up	1.06168e-24	1.05502e-23
ENSBTAG00000014971	Sec61 gamma subunit	414	433	188	35.6489	15.1221	2.35741	1.2372	Up	1.2673e-24	1.25488e-23
ENSBTAG00000016667	zinc finger and BTB domain containing 46	1871	70	188	1.27521	3.34609	0.381105	-1.39174	Down	3.26002e-13	1.92142e-12
ENSBTAG00000014435	transcription factor 19	2023	398	187	6.70572	3.07821	2.17844	1.1233	Up	9.67018e-20	7.901e-19
ENSBTAG00000031430	CD83 molecule	1749	493	186	9.60761	3.54141	2.71293	1.43985	Up	1.07886e-34	1.42495e-33
ENSBTAG00000000973	potassium inwardly-rectifying channel, subfamily J, member 15	1953	48	186	0.837717	3.17149	0.264139	-1.92063	Down	7.2551e-20	5.96554e-19
ENSBTAG00000013081	phosphoserine phosphatase	1337	478	185	12.1858	4.6078	2.64461	1.40305	Up	1.84651e-32	2.29262e-31
ENSBTAG00000019960	transmembrane 4 L six family member 18	1027	531	184	17.6231	5.96624	2.9538	1.56257	Up	7.96424e-42	1.24272e-40
ENSBTAG00000004010	pregnancy-associated plasma protein A, pappalysin 1	4467	49	184	0.373885	1.37169	0.272573	-1.87528	Down	4.28008e-19	3.39612e-18
ENSBTAG00000021518	transmembrane protease, serine 4	2086	21	184	0.343134	2.93736	0.116817	-3.09768	Down	3.88178e-33	4.9179e-32
ENSBTAG00000016847	ADP-ribosylation factor-like 4D	1346	67	183	1.69663	4.52751	0.374739	-1.41604	Down	3.34046e-13	1.96745e-12
ENSBTAG00000018287	mitochondrial carrier protein-like	1769	77	182	1.48361	3.42607	0.433036	-1.20744	Down	1.37379e-10	6.8932e-10
ENSBTAG00000002978	protein kinase, cGMP-dependent, type II	2289	475	181	7.07304	2.63321	2.68609	1.42551	Up	5.20126e-33	6.56972e-32
ENSBTAG00000007888	EFR3 homolog B (S. cerevisiae)	2490	88	181	1.2046	2.42065	0.497633	-1.00685	Down	3.25448e-08	1.35259e-07
ENSBTAG00000030520	similar to nascent polypeptide-associated complex alpha subunit	3012	87	181	0.984515	2.00114	0.491978	-1.02333	Down	2.1241e-08	8.97472e-08
ENSBTAG00000032125	ENSBTAG00000032125	1098	64	181	1.98672	5.48946	0.361915	-1.46628	Down	1.07276e-13	6.52444e-13
ENSBTAG00000007778	transient receptor potential cation channel, subfamily M, member 3	4467	78	180	0.595164	1.34187	0.443534	-1.17288	Down	4.43472e-10	2.14684e-09
ENSBTAG00000010517	envoplakin	6102	67	180	0.374249	0.982321	0.380984	-1.3922	Down	1.02195e-12	5.82472e-12
ENSBTAG00000013256	leucine-rich repeat-containing G protein-coupled receptor 5	2439	35	180	0.489119	2.45762	0.199022	-2.329	Down	3.39002e-24	3.3003e-23
ENSBTAG00000044083	LIM domain kinase 1	609	85	179	4.75729	9.78789	0.486039	-1.04086	Down	1.61836e-08	6.91449e-08
ENSBTAG00000001315	DMRT-like family A1	1491	67	179	1.53164	3.99787	0.383113	-1.38416	Down	1.47931e-12	8.36611e-12
ENSBTAG00000014051	angiopoietin 1	2181	57	179	0.890794	2.73307	0.325932	-1.61736	Down	2.00306e-15	1.33596e-14
ENSBTAG00000006108	matrix metallopeptidase 11 (stromelysin 3)	1694	72	178	1.4487	3.49913	0.414016	-1.27224	Down	3.7601e-11	1.95209e-10
ENSBTAG00000000590	similar to DNA polymerase epsilon catalytic subunit A (DNA polymerase II subunit A)	6873	687	177	3.40697	0.857591	3.97272	1.99013	Up	2.0953e-74	5.71489e-73
ENSBTAG00000019587	peptidase inhibitor 15	945	500	177	18.0342	6.23727	2.89136	1.53175	Up	2.1599e-38	3.11791e-37
ENSBTAG00000007223	F-box protein 2	1595	75	177	1.60272	3.69544	0.433704	-1.20522	Down	2.61004e-10	1.28089e-09
ENSBTAG00000006860	von Willebrand factor A domain containing 2	2661	54	177	0.691683	2.21504	0.312267	-1.67915	Down	5.0218e-16	3.44522e-15
ENSBTAG00000009383	kinesin family member 11	3338	522	173	5.33019	1.72589	3.08837	1.62685	Up	1.6036e-43	2.61661e-42
ENSBTAG00000006589	cystic fibrosis transmembrane conductance regulator (ATP-binding cassette sub-family C, member 7)	6016	78	173	0.441921	0.957616	0.461481	-1.11566	Down	4.23788e-09	1.89766e-08
ENSBTAG00000040271	similar to beta-defensin 2	368	38	173	3.51961	15.6549	0.224824	-2.15313	Down	2.63282e-21	2.30135e-20
ENSBTAG00000005647	G protein-coupled receptor 132	1140	77	172	2.30221	5.02431	0.458213	-1.12591	Down	3.61676e-09	1.63348e-08
ENSBTAG00000033076	transient receptor potential cation channel, subfamily M, member 6	6096	75	172	0.419348	0.939586	0.446311	-1.16388	Down	1.36407e-09	6.36111e-09
ENSBTAG00000043963	ENSBTAG00000043963	1998	73	171	1.24533	2.85006	0.43695	-1.19446	Down	6.92494e-10	3.30372e-09
ENSBTAG00000031965	ENSBTAG00000031965	390	76	170	7.07768	14.5157	0.487588	-1.03626	Down	4.23978e-09	1.898e-08
ENSBTAG00000002942	solute carrier family 2 (facilitated glucose transporter), member 10	2180	74	170	1.157	2.59684	0.445541	-1.16637	Down	1.59533e-09	7.39431e-09
ENSBTAG00000019708	acyl-CoA synthetase long-chain family member 6	2483	60	170	0.823631	2.27995	0.36125	-1.46893	Down	5.566e-13	3.23395e-12
ENSBTAG00000039237	similar to Ig lambda chain V-I region BL2	393	64	169	5.55067	14.3201	0.387613	-1.36731	Down	9.69006e-12	5.21299e-11
ENSBTAG00000013054	major facilitator superfamily domain containing 2	2091	643	168	10.4813	2.67552	3.91748	1.96993	Up	7.69814e-69	1.94471e-67
ENSBTAG00000003255	CD4 molecule	1541	56	168	1.23864	3.63044	0.34118	-1.55139	Down	8.46452e-14	5.18568e-13
ENSBTAG00000004943	cyclin A2; similar to Cyclin A2	1810	371	167	6.9864	3.07249	2.27385	1.18514	Up	5.03992e-20	4.17892e-19
ENSBTAG00000017882	leucine rich repeat containing 3	1654	70	167	1.44252	3.36228	0.429029	-1.22085	Down	5.61102e-10	2.69297e-09
ENSBTAG00000030775	poly(rC) binding protein 3	2016	48	167	0.811538	2.75854	0.294191	-1.76517	Down	3.39108e-16	2.34952e-15
ENSBTAG00000039163	histone cluster 1, H1d; similar to Histone H1.4 (Histone H1b)	3660	394	166	3.66922	1.51036	2.42937	1.28058	Up	1.04217e-23	9.98361e-23
ENSBTAG00000002299	hypothetical LOC535060	3903	64	166	0.558907	1.41632	0.394618	-1.34147	Down	2.88778e-11	1.50761e-10
ENSBTAG00000002567	thyroid peroxidase	2899	333	164	3.9152	1.88386	2.07829	1.05539	Up	2.68164e-15	1.77443e-14
ENSBTAG00000000819	regulatory factor X, 3 (influences HLA class II expression)	2100	70	164	1.13615	2.60063	0.436877	-1.1947	Down	1.5363e-09	7.13256e-09
ENSBTAG00000008102	similar to cartilage acidic protein 1	1721	441	163	8.73405	3.15399	2.76921	1.46947	Up	4.02086e-32	4.94471e-31
ENSBTAG00000025496	sorbitol dehydrogenase	1838	341	163	6.32364	2.95322	2.14127	1.09847	Up	1.40509e-16	9.91962e-16
ENSBTAG00000009581	similar to SOCIUS protein	1521	71	163	1.59106	3.56871	0.445837	-1.16541	Down	3.54072e-09	1.60086e-08
ENSBTAG00000037811	chemokine (C-C motif) ligand 2	785	654	161	28.3966	6.82982	4.15774	2.0558	Up	6.40486e-74	1.74125e-72
ENSBTAG00000004555	ENSBTAG00000004555	14291	1738	160	4.1452	0.37283	11.1182	3.47485	Up	0	0
ENSBTAG00000007992	hyaluronan synthase 3	2250	465	160	7.04415	2.36805	2.97466	1.57273	Up	3.62314e-37	5.06877e-36
ENSBTAG00000004337	phosphodiesterase 1B, calmodulin-dependent	3020	75	160	0.846472	1.76427	0.479785	-1.05954	Down	6.06242e-08	2.45809e-07
ENSBTAG00000001003	creatine kinase, mitochondrial 2 (sarcomeric)	1470	72	160	1.66945	3.62456	0.460593	-1.11844	Down	1.51614e-08	6.50593e-08
ENSBTAG00000011693	ENSBTAG00000011693	1428	51	159	1.21731	3.70785	0.328305	-1.60689	Down	9.56592e-14	5.83699e-13
ENSBTAG00000008924	tumor necrosis factor (ligand) superfamily, member 11	951	29	159	1.03938	5.56762	0.186683	-2.42133	Down	1.72764e-22	1.58617e-21
ENSBTAG00000031355	C-C chemokine receptor type 1-like	2758	73	158	0.902167	1.90773	0.472902	-1.08039	Down	4.53036e-08	1.85709e-07
ENSBTAG00000011481	interleukin 12 receptor, beta 1	2805	67	158	0.814142	1.87576	0.434033	-1.20412	Down	2.4415e-09	1.11621e-08
ENSBTAG00000014467	similar to GLIS family zinc finger 3	1104	49	158	1.51281	4.76586	0.317427	-1.6555	Down	3.35938e-14	2.09792e-13
ENSBTAG00000019939	solute carrier family 35, member D2	1039	415	157	13.6142	5.03196	2.70554	1.43591	Up	2.39378e-29	2.71306e-28
ENSBTAG00000023814	epithelial cell transforming sequence 2 oncogene	2844	334	157	4.0029	1.83833	2.17747	1.12265	Up	8.4968e-17	6.07266e-16
ENSBTAG00000007259	extracellular leucine-rich repeat and fibronectin type III domain containing 2	2493	73	157	0.998065	2.09716	0.475914	-1.07123	Down	6.17018e-08	2.50057e-07
ENSBTAG00000024726	ENSBTAG00000024726	1965	320	156	5.55067	2.64372	2.09957	1.07009	Up	4.62492e-15	3.02686e-14
ENSBTAG00000033546	ENSBTAG00000033546	1410	307	156	7.42126	3.68433	2.01428	1.01026	Up	2.45052e-13	1.45659e-12
ENSBTAG00000039049	retinoic acid induced 2	1347	459	155	11.6146	3.83193	3.031	1.59979	Up	1.37182e-37	1.93858e-36
ENSBTAG00000014228	transcription factor EC	1519	53	155	1.18926	3.39803	0.349985	-1.51464	Down	1.90237e-12	1.06867e-11
ENSBTAG00000011402	similar to testis flippase	3459	1067	154	10.5141	1.4826	7.09167	2.82613	Up	2.50704e-173	1.57502e-171
ENSBTAG00000037989	ENSBTAG00000037989	792	66	148	2.84038	6.22286	0.456444	-1.13149	Down	3.9485e-08	1.62813e-07
ENSBTAG00000005523	ENSBTAG00000005523	2475	46	148	0.633492	1.99131	0.318127	-1.65232	Down	2.33482e-13	1.39226e-12
ENSBTAG00000023411	serotransferrin-like	1308	376	147	9.79802	3.74251	2.61804	1.38848	Up	1.70466e-25	1.73718e-24
ENSBTAG00000035110	coiled-coil domain containing 67	1026	337	147	11.1954	4.77115	2.34648	1.2305	Up	2.34392e-19	1.88029e-18
ENSBTAG00000001066	similar to Paired immunoglobulin-like type 2 receptor alpha precursor (Inhibitory receptor PILR-alpha) (Cell surface receptor FDF03)	2580	67	147	0.885143	1.89736	0.466512	-1.10002	Down	8.728e-08	3.49162e-07
ENSBTAG00000000667	apolipoprotein L, 3	1811	59	147	1.11043	2.70304	0.410809	-1.28346	Down	1.4695e-09	6.83756e-09
ENSBTAG00000030259	similar to Ras-specific guanine nucleotide-releasing factor 2 (Ras-GRF2) (Guanine nucleotide-releasing factor 2) (Ras guanine nucleotide exchange factor 2)	1194	47	147	1.34169	4.09983	0.327254	-1.61152	Down	7.32464e-13	4.22502e-12
ENSBTAG00000031333	hypothetical protein LOC100139676	3099	39	147	0.428945	1.57961	0.271552	-1.8807	Down	1.33843e-15	9.00553e-15
ENSBTAG00000005164	granzyme K (granzyme 3; tryptase II)	795	22	147	0.943222	6.15749	0.153183	-2.70667	Down	1.69984e-23	1.61091e-22
ENSBTAG00000017738	EMI domain containing 1	2091	493	146	8.03621	2.32516	3.4562	1.78919	Up	6.99848e-47	1.22411e-45
ENSBTAG00000007402	zinc finger, AN1-type domain 2A	1768	69	146	1.33022	2.74994	0.483728	-1.04773	Down	2.95912e-07	1.12682e-06
ENSBTAG00000003749	potassium large conductance calcium-activated channel, subfamily M, beta member 4	982	42	146	1.45779	4.95102	0.294443	-1.76394	Down	2.51378e-14	1.58103e-13
ENSBTAG00000020100	Rho GTPase activating protein 11A	2961	349	144	4.0174	1.61949	2.48066	1.31073	Up	6.71198e-22	6.00783e-21
ENSBTAG00000008024	ubiquitin carboxyl-terminal esterase L3 (ubiquitin thiolesterase)	486	318	144	22.3023	9.86687	2.26032	1.17653	Up	3.37448e-17	2.45888e-16
ENSBTAG00000016121	keratin 75	2140	26	144	0.414112	2.24079	0.184806	-2.43592	Down	1.2304e-20	1.04394e-19
ENSBTAG00000000185	solute carrier family 6 (amino acid transporter), member 14	2235	799	143	12.1851	2.13065	5.71894	2.51575	Up	1.00879e-114	4.14741e-113
ENSBTAG00000019278	kinetochore associated 1	6624	331	143	1.7032	0.718901	2.36917	1.24438	Up	2.37818e-19	1.90686e-18
ENSBTAG00000007859	V-set and immunoglobulin domain containing 1	2339	62	143	0.903482	2.03591	0.443773	-1.17211	Down	2.80206e-08	1.1727e-07
ENSBTAG00000019340	protocadherin 9	3075	56	143	0.620728	1.54862	0.400827	-1.31895	Down	1.11853e-09	5.24816e-09
ENSBTAG00000006676	fin bud initiation factor homolog (zebrafish)	3725	54	143	0.494112	1.27839	0.386512	-1.37142	Down	3.46642e-10	1.69127e-09
ENSBTAG00000004443	ENSBTAG00000004443	957	33	143	1.17533	4.97596	0.236202	-2.08191	Down	3.54414e-17	2.57691e-16
ENSBTAG00000015402	similar to GREB1 protein	5868	488	142	2.83457	0.805845	3.51752	1.81456	Up	2.65888e-47	4.71958e-46
ENSBTAG00000001938	ENSBTAG00000001938	624	349	142	19.0633	7.57804	2.5156	1.3309	Up	2.19806e-22	2.00491e-21
ENSBTAG00000020221	wingless-type MMTV integration site family, member 5A	1689	338	142	6.82096	2.7997	2.43631	1.2847	Up	1.17877e-20	1.00216e-19
ENSBTAG00000018652	chemokine (C-X-C motif) ligand 17	904	281	141	10.5949	5.19402	2.03982	1.02844	Up	1.18069e-12	6.70895e-12
ENSBTAG00000033726	glutamate receptor interacting protein 1	3267	721	140	7.52219	1.42703	5.27123	2.39814	Up	3.88788e-98	1.37295e-96
ENSBTAG00000013732	G protein-coupled receptor 37 (endothelin receptor type B-like)	2731	454	140	5.66621	1.7071	3.3192	1.73083	Up	2.01192e-41	3.09614e-40
ENSBTAG00000005603	ENSBTAG00000005603	535	30	140	1.91129	8.7142	0.21933	-2.18882	Down	7.53398e-18	5.66958e-17
ENSBTAG00000007237	budding uninhibited by benzimidazoles 1 homolog beta (yeast)	3356	418	139	4.24534	1.37926	3.07798	1.62199	Up	4.90202e-35	6.53109e-34
ENSBTAG00000002756	cell division cycle associated 2	3368	351	139	3.55217	1.37435	2.58462	1.36995	Up	1.88052e-23	1.78113e-22
ENSBTAG00000032007	similar to Low-density lipoprotein receptor-related protein 11	2001	320	139	5.45081	2.31324	2.35635	1.23656	Up	1.37534e-18	1.06855e-17
ENSBTAG00000021359	ENSBTAG00000021359	4452	58	139	0.444049	1.03971	0.427089	-1.22739	Down	1.36293e-08	5.865e-08
ENSBTAG00000015724	von Ebner minor salivary gland protein	1634	360	138	7.50946	2.81242	2.67011	1.4169	Up	3.43784e-25	3.46552e-24
ENSBTAG00000007469	gremlin 1, cysteine knot superfamily, homolog (Xenopus laevis)	1533	337	138	7.49283	2.99771	2.49952	1.32165	Up	1.87657e-21	1.6515e-20
ENSBTAG00000001945	arginase, type II	1182	287	138	8.27604	3.8879	2.12867	1.08995	Up	4.97926e-14	3.08086e-13
ENSBTAG00000004580	membrane-spanning 4-domains, subfamily A, member 1	2043	66	137	1.10112	2.23309	0.493092	-1.02007	Down	1.19289e-06	4.28287e-06
ENSBTAG00000000284	N-acetylated alpha-linked acidic dipeptidase 2	2237	57	137	0.868494	2.03943	0.425853	-1.23157	Down	1.58773e-08	6.79577e-08
ENSBTAG00000038132	apoptosis-inducing factor, mitochondrion-associated, 3	1815	39	136	0.732396	2.49526	0.293515	-1.76849	Down	1.74801e-13	1.04943e-12
ENSBTAG00000018467	ENSBTAG00000018467	2852	56	135	0.669263	1.57629	0.42458	-1.23589	Down	1.84907e-08	7.87014e-08
ENSBTAG00000018780	ENSBTAG00000018780	2184	48	135	0.749112	2.05842	0.363925	-1.45829	Down	1.70111e-10	8.46721e-10
ENSBTAG00000007206	similar to family with sequence similarity 40, member B	2518	360	134	4.8731	1.77216	2.74981	1.45933	Up	2.92624e-26	3.05253e-25
ENSBTAG00000007349	protocadherin beta 14	2535	53	134	0.712617	1.76027	0.404833	-1.3046	Down	5.0405e-09	2.23794e-08
ENSBTAG00000017411	adenylate kinase 5	3125	56	133	0.610796	1.41728	0.430964	-1.21436	Down	3.65492e-08	1.51153e-07
ENSBTAG00000037634	hypothetical protein LOC781710	1887	52	133	0.939268	2.34711	0.400181	-1.32127	Down	4.07356e-09	1.827e-08
ENSBTAG00000009819	cell division cycle 20 homolog (S. cerevisiae)	1784	415	132	7.92887	2.46395	3.21795	1.68614	Up	1.09332e-36	1.50694e-35
ENSBTAG00000008441	suppressor of cytokine signaling 3	700	306	131	14.8998	6.23199	2.39087	1.25753	Up	2.8151e-18	2.15422e-17
ENSBTAG00000018524	similar to anti-Mullerian hormone receptor, type II	1692	58	131	1.16838	2.57824	0.453171	-1.14187	Down	1.9507e-07	7.55508e-07
ENSBTAG00000003786	glucagon receptor	1623	55	131	1.15505	2.68786	0.429731	-1.2185	Down	4.26338e-08	1.75322e-07
ENSBTAG00000003965	lipoyltransferase 1	1277	49	131	1.30787	3.41612	0.382851	-1.38515	Down	1.43906e-09	6.69777e-09
ENSBTAG00000016997	ENSBTAG00000016997	1467	259	130	6.01766	2.95098	2.03921	1.02801	Up	9.06792e-12	4.89085e-11
ENSBTAG00000008195	phosphorylase kinase, gamma 1 (muscle)	1983	56	130	0.96255	2.1831	0.44091	-1.18144	Down	9.99854e-08	3.97902e-07
ENSBTAG00000005700	similar to Mitogen-activated protein kinase kinase kinase 9 (Mixed lineage kinase 1)	2865	52	130	0.618638	1.51103	0.409416	-1.28836	Down	1.18612e-08	5.13844e-08
ENSBTAG00000002174	RAS-like, estrogen-regulated, growth inhibitor	2482	44	130	0.604239	1.74419	0.346429	-1.52937	Down	8.5408e-11	4.33213e-10
ENSBTAG00000008494	transmembrane protein 171	1699	492	129	9.87029	2.52842	3.90374	1.96486	Up	6.67142e-53	1.31038e-51
ENSBTAG00000019777	cell division cycle associated 3	1110	390	129	11.9757	3.87008	3.09442	1.62967	Up	5.19576e-33	6.57268e-32
ENSBTAG00000000638	chromatin licensing and DNA replication factor 1	2109	337	129	5.44642	2.03688	2.6739	1.41895	Up	9.93576e-24	9.52901e-23
ENSBTAG00000007043	similar to Endopin 1b; SERPINA3-5; endopin 1b	1522	331	129	7.41262	2.82246	2.62629	1.39303	Up	9.7871e-23	9.06009e-22
ENSBTAG00000031778	similar to histone cluster 1, H2bd; similar to histone cluster 1, H2bc; similar to Hist1h2bj protein; similar to histone H2B-like; similar to histone 1, H2bn (predicted); histone cluster 2, H2be; histone H2B; histone 1, H2bi; similar to histone cluster 3, H2bb; similar to histone H2B; histone H2B-like; histone cluster 1, H2bn	678	322	129	16.1877	6.33597	2.55488	1.35326	Up	2.86064e-21	2.49399e-20
ENSBTAG00000015304	annexin A9	1482	28	129	0.643974	2.89864	0.222164	-2.1703	Down	2.12772e-16	1.48586e-15
ENSBTAG00000017425	gap junction protein, alpha 3, 46kDa	2253	532	128	8.04838	1.89192	4.25409	2.08885	Up	1.11799e-61	2.50376e-60
ENSBTAG00000034586	mal, T-cell differentiation protein	1025	25	128	0.831332	4.15852	0.19991	-2.32258	Down	1.44502e-17	1.07489e-16
ENSBTAG00000018147	neurexophilin 2	1366	55	127	1.37237	3.09604	0.443266	-1.17376	Down	1.62994e-07	6.35385e-07
ENSBTAG00000010026	calcium channel, voltage-dependent, L type, alpha 1D subunit	6176	51	127	0.281463	0.684778	0.411028	-1.28269	Down	1.95657e-08	8.30665e-08
ENSBTAG00000021487	similar to C1orf51 protein	1248	46	127	1.25632	3.38877	0.370731	-1.43155	Down	1.0126e-09	4.76049e-09
ENSBTAG00000013764	opticin	1680	17	127	0.344904	2.51737	0.137009	-2.86765	Down	1.09383e-21	9.70785e-21
ENSBTAG00000017105	follistatin-like 4	1806	16	127	0.301968	2.34174	0.12895	-2.95512	Down	2.57176e-22	2.34068e-21
ENSBTAG00000012149	ENSBTAG00000012149	729	61	126	2.85207	5.75567	0.495524	-1.01297	Down	3.6605e-06	1.24901e-05
ENSBTAG00000022175	ENSBTAG00000022175	1983	46	126	0.790666	2.11593	0.373673	-1.42015	Down	1.47897e-09	6.87782e-09
ENSBTAG00000012861	kinesin family member 4A	3720	317	125	2.90452	1.11897	2.5957	1.37612	Up	1.81879e-21	1.60149e-20
ENSBTAG00000008021	bone marrow stromal cell antigen 2	869	58	125	2.27492	4.79009	0.474923	-1.07424	Down	1.31034e-06	4.6835e-06
ENSBTAG00000008650	calcium/calmodulin-dependent protein kinase ID	1162	40	125	1.17331	3.58226	0.327533	-1.61029	Down	3.92e-11	2.03196e-10
ENSBTAG00000039998	ENSBTAG00000039998	1038	309	124	10.1466	3.97812	2.5506	1.35083	Up	2.01824e-20	1.7012e-19
ENSBTAG00000020225	thromboxane A synthase 1 (platelet, cytochrome P450, family 5, subfamily A)	1896	282	124	5.06954	2.17789	2.32773	1.21892	Up	3.18574e-16	2.20908e-15
ENSBTAG00000040103	ENSBTAG00000040103	1352	590	123	14.8742	3.02957	4.90967	2.29562	Up	1.40938e-76	3.95995e-75
ENSBTAG00000011808	myostatin	2768	523	123	6.44012	1.47976	4.35213	2.12172	Up	7.4242e-62	1.66712e-60
ENSBTAG00000007602	ENSBTAG00000007602	4124	456	123	3.76881	0.993207	3.79459	1.92394	Up	7.6961e-48	1.38811e-46
ENSBTAG00000014326	cell division cycle associated 8	2196	382	123	5.92911	1.8652	3.1788	1.66848	Up	2.024e-33	2.58573e-32
ENSBTAG00000020374	thrombospondin, type I, domain containing 1	2963	357	123	4.10672	1.38238	2.97076	1.57083	Up	7.29562e-29	8.16389e-28
ENSBTAG00000014217	hematopoietically expressed homeobox	1716	304	123	6.0383	2.38694	2.52973	1.33898	Up	7.24468e-20	5.9599e-19
ENSBTAG00000030498	ENSBTAG00000030498	1770	44	123	0.847301	2.31412	0.366145	-1.44951	Down	1.31009e-09	6.12301e-09
ENSBTAG00000016284	interleukin 7	1610	254	122	5.37732	2.52341	2.13098	1.09152	Up	1.3102e-12	7.43229e-12
ENSBTAG00000044102	ENSBTAG00000044102	408	252	122	21.0523	9.95756	2.1142	1.08011	Up	2.46762e-12	1.37973e-11
ENSBTAG00000040196	ENSBTAG00000040196	3169	252	122	2.71042	1.28201	2.1142	1.08011	Up	2.46762e-12	1.37927e-11
ENSBTAG00000009455	interleukin 12 receptor, beta 2	3068	38	122	0.422169	1.32421	0.318808	-1.64924	Down	3.14614e-11	1.64045e-10
ENSBTAG00000002331	discs, large (Drosophila) homolog-associated protein 5	3023	301	121	3.3938	1.33291	2.54616	1.34832	Up	7.02102e-20	5.77873e-19
ENSBTAG00000004194	similar to ral guanine nucleotide dissociation stimulator	2580	316	120	4.1747	1.54887	2.69532	1.43046	Up	1.33164e-22	1.22595e-21
ENSBTAG00000038700	Protein FAM124B	3775	332	119	2.99764	1.04974	2.85559	1.51379	Up	1.29747e-25	1.32706e-24
ENSBTAG00000014329	secretory leukocyte peptidase inhibitor	679	15	119	0.752973	5.8362	0.129018	-2.95436	Down	5.42906e-21	4.68211e-20
ENSBTAG00000004411	cysteine-rich secretory protein LCCL domain containing 1	2903	288	118	3.38146	1.35359	2.49813	1.32085	Up	1.53505e-18	1.18823e-17
ENSBTAG00000008105	RNA binding motif protein 38	894	241	118	9.18835	4.39539	2.09045	1.06381	Up	1.32635e-11	7.06743e-11
ENSBTAG00000024974	hexamthylene bis-acetamide inducible 2	1055	40	118	1.29231	3.72463	0.346963	-1.52715	Down	6.61942e-10	3.16156e-09
ENSBTAG00000016574	regulator of G-protein signaling 11	1403	39	118	0.947469	2.80077	0.338289	-1.56367	Down	3.32816e-10	1.62428e-09
ENSBTAG00000032132	similar to elongation factor RNA polymerase II-like 3; elongation factor RNA polymerase II-like 3	1760	25	118	0.484156	2.23266	0.216852	-2.20522	Down	2.15552e-15	1.43536e-14
ENSBTAG00000017718	chemokine (C-C motif) ligand 22	2015	18	118	0.304478	1.95011	0.156133	-2.67915	Down	6.09876e-19	4.80059e-18
ENSBTAG00000002555	PDZK1 interacting protein 1	778	400	117	17.5242	5.00794	3.49928	1.80706	Up	7.382e-39	1.07768e-37
ENSBTAG00000001740	hyaluronan and proteoglycan link protein 3	1863	306	117	5.59844	2.09135	2.67695	1.42059	Up	1.00478e-21	8.94599e-21
ENSBTAG00000022036	ENSBTAG00000022036	2067	276	117	4.55121	1.88494	2.41451	1.27173	Up	6.7085e-17	4.81508e-16
ENSBTAG00000013586	chemokine (C-C motif) receptor 2	1011	57	117	1.92168	3.85379	0.498648	-1.00391	Down	9.5445e-06	3.0961e-05
ENSBTAG00000020793	potassium voltage-gated channel, shaker-related subfamily, member 4	4364	52	117	0.406141	0.8928	0.454907	-1.13636	Down	9.7327e-07	3.52301e-06
ENSBTAG00000007758	phosphodiesterase 10A	2382	43	117	0.615297	1.63568	0.376173	-1.41053	Down	6.82404e-09	3.00122e-08
ENSBTAG00000019683	LY6/PLAUR domain containing 6B	1100	33	117	1.02254	3.54198	0.288691	-1.7924	Down	5.48958e-12	3.00628e-11
ENSBTAG00000016534	B-cell CLL/lymphoma 11A (zinc finger protein)	1366	258	116	6.43765	2.82788	2.2765	1.18681	Up	2.06754e-14	1.30674e-13
ENSBTAG00000020128	ENSBTAG00000020128	808	51	116	2.15138	4.78079	0.450005	-1.15199	Down	8.24592e-07	3.00363e-06
ENSBTAG00000032277	kynureninase (L-kynurenine hydrolase)	1473	47	116	1.08756	2.62246	0.41471	-1.26982	Down	1.019e-07	4.0533e-07
ENSBTAG00000005128	ENSBTAG00000005128	405	20	116	1.68319	9.53797	0.176472	-2.50248	Down	2.20212e-17	1.61939e-16
ENSBTAG00000031785	similar to histone cluster 1, H2bd; similar to histone cluster 1, H2bc; similar to Hist1h2bj protein; similar to histone H2B-like; similar to histone 1, H2bn (predicted); histone cluster 2, H2be; histone H2B; histone 1, H2bi; similar to histone cluster 3, H2bb; similar to histone H2B; histone H2B-like; histone cluster 1, H2bn	850	892	115	35.7688	4.50539	7.93911	2.98898	Up	9.0101e-154	5.03785e-152
ENSBTAG00000026769	achaete-scute complex homolog 2 (Drosophila)	1284	306	115	8.12296	2.98254	2.72351	1.44547	Up	2.94262e-22	2.66808e-21
ENSBTAG00000001717	aurora kinase B	2093	300	115	4.88551	1.82971	2.67011	1.4169	Up	2.98806e-21	2.60373e-20
ENSBTAG00000018808	solute carrier family 25, member 35	1750	235	115	4.57707	2.18833	2.09158	1.06459	Up	2.31372e-11	1.21472e-10
ENSBTAG00000008940	neuronal pentraxin I	1539	55	115	1.2181	2.48836	0.489519	-1.03056	Down	7.30522e-06	2.40082e-05
ENSBTAG00000010464	meningioma (disrupted in balanced translocation) 1	3681	48	115	0.444461	1.04036	0.427217	-1.22696	Down	2.47508e-07	9.4896e-07
ENSBTAG00000000418	TOX high mobility group box family member 3	1678	23	115	0.467191	2.28223	0.204708	-2.28836	Down	1.14748e-15	7.73624e-15
ENSBTAG00000014218	dickkopf homolog 1 (Xenopus laevis)	924	239	114	8.81625	4.10853	2.14584	1.10154	Up	4.17442e-12	2.29881e-11
ENSBTAG00000005120	similar to Uncharacterized protein KIAA0748 homolog	1732	52	114	1.02333	2.19185	0.466878	-1.09888	Down	2.54458e-06	8.85168e-06
ENSBTAG00000033535	hypothetical protein LOC529412	3688	51	114	0.471343	1.02936	0.4579	-1.1269	Down	1.57908e-06	5.60106e-06
ENSBTAG00000000720	cathepsin L1	1347	45	114	1.13868	2.81832	0.404029	-1.30747	Down	6.74684e-08	2.72702e-07
ENSBTAG00000039524	similar to MGC152498 protein	1089	24	114	0.751176	3.48602	0.215482	-2.21436	Down	5.48946e-15	3.57593e-14
ENSBTAG00000012419	BCL2-like 15	817	341	112	14.2263	4.56509	3.11631	1.63984	Up	2.60156e-29	2.93862e-28
ENSBTAG00000020957	ENSBTAG00000020957	1767	335	112	6.46199	2.11074	3.06148	1.61423	Up	3.25506e-28	3.59449e-27
ENSBTAG00000021696	calicin	1946	51	112	0.893276	1.91659	0.466076	-1.10136	Down	2.99374e-06	1.03348e-05
ENSBTAG00000009762	ENSBTAG00000009762	741	48	112	2.20791	5.0333	0.43866	-1.18882	Down	6.83734e-07	2.51017e-06
ENSBTAG00000037832	aspartate beta-hydroxylase domain containing 2	1441	33	112	0.780563	2.58826	0.301579	-1.72939	Down	4.82114e-11	2.47915e-10
ENSBTAG00000023270	cadherin 19, type 2	2310	24	112	0.354126	1.61458	0.21933	-2.18882	Down	1.47311e-14	9.38469e-14
ENSBTAG00000000597	protease, serine, 7 (enterokinase)	3872	19	112	0.167254	0.963243	0.173636	-2.52586	Down	5.38494e-17	3.8867e-16
ENSBTAG00000035054	ENSBTAG00000035054	1047	233	111	7.58521	3.53045	2.14851	1.10334	Up	7.2657e-12	3.94417e-11
ENSBTAG00000008280	hepatocyte nuclear factor 4, gamma	4007	50	111	0.425313	0.92248	0.461054	-1.11699	Down	2.5594e-06	8.89585e-06
ENSBTAG00000044179	LAG1 homolog, ceramide synthase 6	1176	37	111	1.07239	3.14318	0.34118	-1.55139	Down	1.38774e-09	6.46788e-09
ENSBTAG00000017249	RPE-spondin	1210	263	110	7.40847	3.02734	2.44719	1.29113	Up	1.59568e-16	1.12462e-15
ENSBTAG00000018404	protein kinase, cGMP-dependent, type I	1893	232	110	4.1773	1.93506	2.15874	1.11019	Up	6.33614e-12	3.45297e-11
ENSBTAG00000034028	ENSBTAG00000034028	999	44	110	1.50122	3.66674	0.409416	-1.28836	Down	1.59386e-07	6.21608e-07
ENSBTAG00000016726	kinesin family member 15	4161	287	109	2.35094	0.872332	2.69501	1.43029	Up	1.15001e-20	9.78706e-20
ENSBTAG00000007247	NUF2, NDC80 kinetochore complex component, homolog (S. cerevisiae)	1799	238	109	4.50925	2.01766	2.23489	1.1602	Up	5.53528e-13	3.21833e-12
ENSBTAG00000012443	diaphanous homolog 3 (Drosophila)	3501	233	109	2.26841	1.03678	2.18793	1.12957	Up	2.8786e-12	1.60258e-11
ENSBTAG00000020102	EPH receptor B2; EPH receptor A8	3152	223	108	2.41144	1.14101	2.11342	1.07958	Up	4.52376e-11	2.33195e-10
ENSBTAG00000020543	uroplakin 1A	1356	46	108	1.15626	2.65227	0.435952	-1.19776	Down	9.3569e-07	3.39357e-06
ENSBTAG00000003720	ENSBTAG00000003720	1385	0	108	0	2.59673	0.00385099	-8.02055	Down	1.08712e-32	1.36187e-31
ENSBTAG00000039050	purinergic receptor P2Y, G-protein coupled, 2	400	45	107	3.83452	8.90793	0.430461	-1.21605	Down	7.79154e-07	2.84553e-06
ENSBTAG00000008826	retinoblastoma binding protein 9	1386	256	105	6.29557	2.52278	2.49549	1.31932	Up	1.27754e-16	9.03815e-16
ENSBTAG00000012628	solute carrier family 1 (glial high affinity glutamate transporter), member 2; similar to glutamate transporter GLT1	1810	857	104	16.1384	1.91341	8.43437	3.07628	Up	4.51496e-152	2.49125e-150
ENSBTAG00000013779	heat shock 70kDa protein 12A	2022	293	104	4.93906	1.71279	2.88363	1.52789	Up	4.43558e-23	4.14729e-22
ENSBTAG00000013822	growth arrest-specific 2 like 3	2064	206	104	3.40185	1.67794	2.0274	1.01963	Up	1.54351e-09	7.16204e-09
ENSBTAG00000032869	similar to putative pancreatic ribonuclease	486	40	103	2.80532	7.05755	0.397491	-1.331	Down	1.99864e-07	7.73182e-07
ENSBTAG00000009155	sodium channel, voltage-gated, type V, alpha subunit	6148	30	103	0.16632	0.5579	0.298119	-1.74604	Down	2.20422e-10	1.08778e-09
ENSBTAG00000001019	growth differentiation factor 10	2484	374	102	5.1319	1.36742	3.75298	1.90804	Up	4.09466e-39	6.00383e-38
ENSBTAG00000009849	placenta-specific 8	695	47	101	2.305	4.83938	0.476301	-1.07005	Down	1.48061e-05	4.68247e-05
ENSBTAG00000021077	major histocompatibility complex, class II, DQ beta	1381	466	100	11.5014	2.41135	4.7697	2.2539	Up	1.58746e-59	3.44031e-58
ENSBTAG00000016406	minichromosome maintenance complex component 10	2727	322	100	4.02466	1.22115	3.2958	1.72063	Up	1.2873e-29	1.47394e-28
ENSBTAG00000002613	ENSBTAG00000002613	3192	267	100	2.85106	1.04325	2.73285	1.45041	Up	1.04164e-19	8.49832e-19
ENSBTAG00000015058	cadherin 4, type 1, R-cadherin (retinal)	2178	33	100	0.516433	1.52896	0.337768	-1.56589	Down	7.2417e-09	3.17907e-08
ENSBTAG00000033373	similar to GLIS family zinc finger 3	1023	45	99	1.49932	3.22265	0.465246	-1.10394	Down	1.09369e-05	3.52123e-05
ENSBTAG00000010828	granzyme H (cathepsin G-like 2, protein h-CCPX)	765	17	99	0.757436	4.3095	0.175759	-2.50833	Down	4.5189e-15	2.96094e-14
ENSBTAG00000006185	SPC24, NDC80 kinetochore complex component, homolog (S. cerevisiae)	705	290	98	14.0206	4.62903	3.02884	1.59877	Up	2.57216e-24	2.5143e-23
ENSBTAG00000015280	kinesin family member 2C	2852	245	98	2.92802	1.14427	2.55885	1.3555	Up	1.39011e-16	9.81798e-16
ENSBTAG00000025071	ENSBTAG00000025071	6930	234	98	1.15091	0.470919	2.44396	1.28922	Up	7.81018e-15	5.04459e-14
ENSBTAG00000025167	hypothetical LOC528755; hypothetical LOC790550	1407	46	98	1.11435	2.31945	0.480437	-1.05758	Down	2.38286e-05	7.32858e-05
ENSBTAG00000011076	potassium intermediate/small conductance calcium-activated channel, subfamily N, member 2	2846	46	98	0.550911	1.14669	0.480437	-1.05758	Down	2.38286e-05	7.32724e-05
ENSBTAG00000032819	ENSBTAG00000032819	1620	367	97	7.72163	1.99393	3.87257	1.95329	Up	1.38719e-39	2.06467e-38
ENSBTAG00000003671	ENSBTAG00000003671	1233	39	97	1.0781	2.61976	0.411527	-1.28094	Down	9.72516e-07	3.52104e-06
ENSBTAG00000015307	ENSBTAG00000015307	8028	499	96	2.11861	0.398214	5.32028	2.4115	Up	6.75184e-69	1.70823e-67
ENSBTAG00000032850	lipase, endothelial	1941	349	96	6.12855	1.64702	3.721	1.89569	Up	2.6484e-36	3.60879e-35
ENSBTAG00000010223	neurotrophin 3	2398	233	96	3.31181	1.33314	2.48422	1.31279	Up	3.73042e-15	2.45196e-14
ENSBTAG00000001093	similar to kelch-like 23	1500	188	96	4.27194	2.13124	2.00443	1.00319	Up	1.25533e-08	5.42424e-08
ENSBTAG00000031351	SEC14-like 4 (S. cerevisiae)	1143	23	96	0.685867	2.79691	0.245223	-2.02783	Down	1.24355e-11	6.64519e-11
ENSBTAG00000020814	nuclear localized factor 1	1287	290	94	7.68029	2.43222	3.15773	1.65889	Up	1.48181e-25	1.51283e-24
ENSBTAG00000003314	chromosome 13 open reading frame 3 ortholog	1523	269	94	6.02019	2.05533	2.92907	1.55044	Up	9.58908e-22	8.54661e-21
ENSBTAG00000016335	nucleophosmin/nucleoplasmin, 3	891	208	94	7.9569	3.5132	2.26486	1.17942	Up	8.55066e-12	4.62077e-11
ENSBTAG00000005269	similar to cyclin B2; cyclin B2	1505	205	94	4.64275	2.07991	2.23219	1.15846	Up	2.33996e-11	1.22811e-10
ENSBTAG00000017624	ENSBTAG00000017624	654	18	94	0.938108	4.78634	0.195997	-2.3511	Down	1.94746e-13	1.16625e-12
ENSBTAG00000002585	solute carrier family 16, member 2 (monocarboxylic acid transporter 8)	1347	40	93	1.01216	2.29916	0.440232	-1.18366	Down	6.61226e-06	2.18679e-05
ENSBTAG00000021664	tachykinin receptor 2	2460	38	93	0.52651	1.25893	0.418221	-1.25766	Down	2.28864e-06	7.99451e-06
ENSBTAG00000038101	ENSBTAG00000038101	3012	29	93	0.328172	1.02821	0.319169	-1.64761	Down	7.23812e-09	3.17833e-08
ENSBTAG00000013537	ENSBTAG00000013537	5524	29	93	0.178938	0.560638	0.319169	-1.64761	Down	7.23812e-09	3.17916e-08
ENSBTAG00000011677	histone cluster 1, H1c	1197	377	92	10.7351	2.55945	4.19429	2.06843	Up	1.16583e-43	1.90973e-42
ENSBTAG00000035941	hypothetical LOC537776	765	268	91	11.9407	3.96126	3.01438	1.59186	Up	1.859e-22	1.70305e-21
ENSBTAG00000004361	zinc finger and BTB domain containing 37	1518	37	91	0.830784	1.99629	0.416165	-1.26477	Down	2.66474e-06	9.23901e-06
ENSBTAG00000017508	cysteinyl leukotriene receptor 2	2058	245	90	4.05769	1.4563	2.7863	1.47835	Up	1.08452e-18	8.46918e-18
ENSBTAG00000040132	melanoma associated antigen (mutated) 1-like 1	1977	207	90	3.5688	1.51596	2.35414	1.2352	Up	1.59093e-12	8.97018e-12
ENSBTAG00000018071	tropomodulin 4 (muscle)	1196	184	90	5.24378	2.5059	2.09257	1.06528	Up	3.30848e-09	1.49909e-08
ENSBTAG00000002470	coiled-coil domain containing 78	1293	37	90	0.975352	2.31791	0.420789	-1.24883	Down	3.78314e-06	1.28823e-05
ENSBTAG00000040256	similar to ATP-binding cassette transporter C4	652	14	90	0.731878	4.59672	0.159217	-2.65093	Down	1.2996e-14	8.30458e-14
ENSBTAG00000005456	TTK protein kinase	2893	260	89	3.06325	1.02446	2.99012	1.5802	Up	1.28593e-21	1.13707e-20
ENSBTAG00000027516	apelin receptor	2833	253	89	3.04391	1.04616	2.90961	1.54083	Up	2.27412e-20	1.91304e-19
ENSBTAG00000010109	cell division cycle 2, G1 to S and G2 to M	1255	206	88	5.59476	2.33503	2.39602	1.26064	Up	7.90424e-13	4.54684e-12
ENSBTAG00000006400	leucine-rich repeats and calponin homology (CH) domain containing 2	2304	37	88	0.547366	1.2719	0.430352	-1.21641	Down	7.5574e-06	2.47787e-05
ENSBTAG00000010077	Fanconi anemia, complementation group D2	4698	241	87	1.74849	0.616679	2.83532	1.50351	Up	7.72236e-19	6.05586e-18
ENSBTAG00000008088	kinesin family member 18B	2586	179	87	2.3593	1.12032	2.1059	1.07444	Up	4.22546e-09	1.8926e-08
ENSBTAG00000000244	neurexin 2	5133	25	87	0.166007	0.564418	0.294121	-1.76552	Down	4.29614e-09	1.92272e-08
ENSBTAG00000026966	Ras association (RalGDS/AF-6) domain family (N-terminal) member 9	1239	174	86	4.7867	2.31143	2.07088	1.05025	Up	1.30466e-08	5.62578e-08
ENSBTAG00000002188	hypothetical LOC618703	1107	31	86	0.954492	2.58705	0.368951	-1.4385	Down	4.78102e-07	1.78493e-06
ENSBTAG00000000983	ATP-binding cassette, sub-family C (CFTR/MRP), member 8	4769	21	86	0.150089	0.600516	0.249934	-2.00038	Down	2.13372e-10	1.05485e-09
ENSBTAG00000030936	interferon-induced protein 44	1830	32	85	0.596015	1.54675	0.385333	-1.37582	Down	1.30044e-06	4.64909e-06
ENSBTAG00000014252	serine palmitoyltransferase, long chain base subunit 3	1329	343	84	8.79685	2.10478	4.17946	2.06332	Up	9.53796e-40	1.4234e-38
ENSBTAG00000030428	similar to CG31800 CG31800-PA; chromosome 1 open reading frame 50 ortholog	607	34	84	1.90919	4.60833	0.41429	-1.27129	Down	5.98098e-06	1.989e-05
ENSBTAG00000001101	interleukin 28 receptor, alpha (interferon, lambda receptor)	1575	24	84	0.519384	1.77604	0.29244	-1.77379	Down	7.13566e-09	3.1358e-08
ENSBTAG00000011873	potassium voltage-gated channel, Isk-related family, member 3	285	291	83	34.8022	9.69809	3.58856	1.8434	Up	1.85879e-29	2.12249e-28
ENSBTAG00000025942	hydroxyprostaglandin dehydrogenase 15-(NAD)	2415	180	83	2.54047	1.1445	2.21973	1.15038	Up	4.79412e-10	2.31348e-09
ENSBTAG00000016072	SHC (Src homology 2 domain containing) transforming protein 2	1418	19	83	0.456705	1.94919	0.234304	-2.09354	Down	1.3217e-10	6.64177e-10
ENSBTAG00000014600	adenylate cyclase 8 (brain)	3842	18	83	0.159688	0.719406	0.221973	-2.17155	Down	4.86e-11	2.49836e-10
ENSBTAG00000004789	ENSBTAG00000004789	2034	613	82	10.2723	1.34251	7.65159	2.93576	Up	2.4828e-104	9.40101e-103
ENSBTAG00000012489	hypothetical LOC536930	2536	169	82	2.27141	1.07676	2.10949	1.0769	Up	1.07437e-08	4.66877e-08
ENSBTAG00000035765	similar to ANKRD protein	1526	38	82	0.848765	1.78942	0.474324	-1.07606	Down	8.97662e-05	0.000255817
ENSBTAG00000010798	similar to solute carrier family 23 (nucleobase transporters), member 1	1992	38	82	0.650208	1.37081	0.474324	-1.07606	Down	8.97662e-05	0.00025586
ENSBTAG00000013492	protein kinase, AMP-activated, gamma 3 non-catalytic subunit	2486	33	82	0.45245	1.09841	0.411913	-1.27959	Down	6.95926e-06	2.29386e-05
ENSBTAG00000015095	ENSBTAG00000015095	1854	29	82	0.533146	1.47285	0.361984	-1.466	Down	6.19324e-07	2.2837e-06
ENSBTAG00000008714	ENSBTAG00000008714	2742	14	82	0.174028	0.995863	0.174751	-2.51663	Down	9.40382e-13	5.3781e-12
ENSBTAG00000011010	prion protein 2 (dublet)	3308	422	81	4.34816	0.815404	5.33252	2.41482	Up	1.28385e-58	2.73638e-57
ENSBTAG00000002214	tyrosine aminotransferase	2326	346	81	5.07019	1.15965	4.37216	2.12835	Up	1.21119e-41	1.87768e-40
ENSBTAG00000022360	SRY (sex determining region Y)-box 5; similar to SRY (sex determining region Y)-box 5	2676	34	81	0.433063	1.00798	0.429634	-1.21882	Down	1.70534e-05	5.35379e-05
ENSBTAG00000016964	similar to CD5 molecule-like; CD5 molecule-like	1629	16	81	0.334778	1.65584	0.202181	-2.30628	Down	1.58858e-11	8.41657e-11
ENSBTAG00000004388	ENSBTAG00000004388	2460	237	80	3.28376	1.08295	3.03224	1.60038	Up	3.52622e-20	2.94419e-19
ENSBTAG00000005261	Fc fragment of IgG binding protein	5751	195	80	1.15571	0.463233	2.49488	1.31897	Up	5.292e-13	3.08008e-12
ENSBTAG00000007047	frizzled homolog 10 (Drosophila)	1959	179	80	3.11442	1.35991	2.29017	1.19546	Up	1.53862e-10	7.67891e-10
ENSBTAG00000012708	serpin peptidase inhibitor, clade I (neuroserpin), member 1	1477	34	80	0.784615	1.80369	0.435005	-1.2009	Down	2.40248e-05	7.38622e-05
ENSBTAG00000007948	ENSBTAG00000007948	2931	36	79	0.418644	0.897562	0.466423	-1.10029	Down	9.09494e-05	0.000258881
ENSBTAG00000004022	pleiomorphic adenoma gene 1	1500	35	79	0.795307	1.75384	0.453467	-1.14093	Down	5.59212e-05	0.000163904
ENSBTAG00000001034	interleukin 18 receptor 1	1617	31	79	0.653446	1.62694	0.401642	-1.31602	Down	6.55004e-06	2.1675e-05
ENSBTAG00000015362	bone morphogenetic protein 7	1293	165	78	4.34954	2.00886	2.16518	1.11449	Up	6.26616e-09	2.76383e-08
ENSBTAG00000001465	purinergic receptor P2Y, G-protein coupled, 1	1651	36	78	0.743214	1.57326	0.472403	-1.08191	Down	0.000125172	0.000350231
ENSBTAG00000009266	ENSBTAG00000009266	1291	34	78	0.897658	2.01197	0.446159	-1.16437	Down	4.72004e-05	0.000139735
ENSBTAG00000038559	UL16 binding protein 3	1965	6	78	0.104075	1.32186	0.0787339	-3.66687	Down	5.68618e-17	4.1006e-16
ENSBTAG00000012715	ENSBTAG00000012715	3495	291	77	2.83795	0.733663	3.86819	1.95166	Up	1.09903e-31	1.33491e-30
ENSBTAG00000017271	microtubule associated serine/threonine kinase-like	2722	201	77	2.5169	0.942011	2.67184	1.41783	Up	9.60434e-15	6.17727e-14
ENSBTAG00000005231	similar to hCG1647286	4257	34	77	0.272228	0.602338	0.451953	-1.14576	Down	6.58152e-05	0.000191133
ENSBTAG00000031395	hypothetical protein LOC615222	444	32	77	2.45655	5.77512	0.425367	-1.23322	Down	2.33224e-05	7.18344e-05
ENSBTAG00000016412	cyclin-dependent kinase inhibitor 2B (p15, inhibits CDK4)	2662	28	77	0.358516	0.963243	0.372197	-1.42586	Down	2.24952e-06	7.86933e-06
ENSBTAG00000021015	hypothetical LOC784700	1455	15	77	0.351388	1.7623	0.199391	-2.32633	Down	4.032e-11	2.08743e-10
ENSBTAG00000023541	similar to TSBP protein	1919	13	77	0.230901	1.33619	0.172806	-2.53278	Down	3.92936e-12	2.17027e-11
ENSBTAG00000009631	zinc finger protein 683	1527	170	76	3.79462	1.6574	2.2895	1.19503	Up	4.48884e-10	2.17179e-09
ENSBTAG00000013476	carboxypeptidase A1 (pancreatic); carboxypeptidase A5	2431	33	76	0.462687	1.04107	0.444432	-1.16997	Down	5.54682e-05	0.000162718
ENSBTAG00000012139	SIX homeobox 1	2083	22	76	0.359991	1.215	0.296288	-1.75493	Down	4.73668e-08	1.93977e-07
ENSBTAG00000013990	ENSBTAG00000013990	1107	154	75	4.74167	2.25614	2.10167	1.07154	Up	5.46236e-08	2.22392e-07
ENSBTAG00000013366	nuclear receptor interacting protein 3	3770	33	75	0.298353	0.66248	0.450358	-1.15086	Down	7.74526e-05	0.000223229
ENSBTAG00000034192	hypothetical protein LOC614993	4536	27	75	0.202885	0.550607	0.368475	-1.44036	Down	2.56926e-06	8.92457e-06
ENSBTAG00000020588	similar to chromosome 10 open reading frame 130	836	21	75	0.856192	2.9875	0.286591	-1.80293	Down	3.2663e-08	1.35717e-07
ENSBTAG00000018773	Rho family GTPase 1	1623	286	74	6.00628	1.51833	3.95585	1.98399	Up	8.08312e-32	9.86082e-31
ENSBTAG00000006551	establishment of cohesion 1 homolog 2 (S. cerevisiae); similar to establishment of cohesion 1 homolog 2	2972	227	74	2.60337	0.829156	3.13978	1.65066	Up	3.33258e-20	2.7839e-19
ENSBTAG00000003957	ENSBTAG00000003957	870	27	74	1.0578	2.83247	0.373454	-1.421	Down	3.77348e-06	1.28547e-05
ENSBTAG00000031532	similar to dapper, antagonist of beta-catenin, homolog 2 (Xenopus laevis)	1917	26	74	0.462285	1.28547	0.359622	-1.47545	Down	1.98171e-06	6.96297e-06
ENSBTAG00000016033	ENSBTAG00000016033	1035	158	73	5.20325	2.34874	2.21533	1.14752	Up	5.90282e-09	2.607e-08
ENSBTAG00000019602	solute carrier organic anion transporter family, member 1C1	2531	5	73	0.0673343	0.96047	0.0701055	-3.83433	Down	1.77454e-16	1.24649e-15
ENSBTAG00000016127	ENSBTAG00000016127	439	4416	72	342.865	5.46162	62.7771	5.97217	Up	0	0
ENSBTAG00000035319	MAD2 mitotic arrest deficient-like 1 (yeast)	1361	166	72	4.15727	1.76168	2.35983	1.23868	Up	2.31362e-10	1.14009e-09
ENSBTAG00000000660	Protein FAM83D	2222	162	72	2.48502	1.07905	2.30297	1.20349	Up	9.3019e-10	4.39027e-09
ENSBTAG00000039462	KIAA0101 protein	1024	158	72	5.25915	2.34145	2.2461	1.16742	Up	3.63362e-09	1.64021e-08
ENSBTAG00000019722	guanylate cyclase 2C (heat stable enterotoxin receptor)	3796	209	71	1.87663	0.622853	3.01296	1.59118	Up	7.78624e-18	5.85416e-17
ENSBTAG00000031209	solute carrier family 22 (organic cation/ergothioneine transporter), member 4	1834	20	71	0.371697	1.28918	0.288321	-1.79425	Down	8.45316e-08	3.38813e-07
ENSBTAG00000030550	similar to C05G5.5	1108	154	70	4.73739	2.10383	2.25179	1.17107	Up	5.2502e-09	2.32735e-08
ENSBTAG00000016711	peptidylprolyl isomerase F	637	149	70	7.97269	3.65942	2.17868	1.12345	Up	2.77548e-08	1.16215e-07
ENSBTAG00000005170	ENSBTAG00000005170	1015	29	70	0.973846	2.2966	0.424038	-1.23773	Down	5.28324e-05	0.000155421
ENSBTAG00000030333	ENSBTAG00000030333	3941	0	70	0	0.591486	0.0169066	-5.88627	Down	1.92549e-21	1.69277e-20
ENSBTAG00000018142	similar to Denticleless protein homolog (Lethal(2) denticleless protein homolog) (Ddb1- and Cul4-associated factor 2) (Retinoic acid-regulated nuclear matrix-associated protein)	2588	264	69	3.47695	0.887847	3.91615	1.96944	Up	3.19672e-29	3.60361e-28
ENSBTAG00000015875	forkhead box M1	2274	216	69	3.23759	1.01044	3.20413	1.67993	Up	9.51812e-20	7.78435e-19
ENSBTAG00000000752	shugoshin-like 1 (S. pombe)	2822	150	69	1.81173	0.814227	2.22509	1.15386	Up	1.23683e-08	5.34706e-08
ENSBTAG00000031348	chemokine (C-C motif) receptor 9	2352	32	69	0.463736	0.976933	0.474685	-1.07496	Down	0.000335526	0.000883673
ENSBTAG00000002309	chondroitin sulfate proteoglycan 5 (neuroglycan C)	1964	31	69	0.537995	1.16993	0.459851	-1.12076	Down	0.000207936	0.000564662
ENSBTAG00000030622	ENSBTAG00000030622	1390	443	68	10.8629	1.6291	6.66806	2.73727	Up	1.38521e-70	3.5802e-69
ENSBTAG00000009468	hypothetical LOC515994	709	354	68	17.0183	3.19386	5.32843	2.41371	Up	2.06358e-49	3.82904e-48
ENSBTAG00000012185	C-type lectin domain family 4, member E	827	15	68	0.618221	2.73815	0.225781	-2.147	Down	3.63426e-09	1.64006e-08
ENSBTAG00000040398	hypothetical LOC511259	1274	19	67	0.508326	1.75129	0.290258	-1.78459	Down	2.18976e-07	8.4381e-07
ENSBTAG00000003668	similar to Chromosome X open reading frame 57	3155	284	66	3.06815	0.696623	4.40433	2.13892	Up	1.12431e-34	1.48263e-33
ENSBTAG00000001343	ENSBTAG00000001343	2403	179	66	2.53897	0.914626	2.77597	1.47299	Up	5.52782e-14	3.41021e-13
ENSBTAG00000005129	centrosomal protein 55kDa	1663	141	66	2.88991	1.32161	2.18665	1.12873	Up	5.8454e-08	2.37354e-07
ENSBTAG00000011734	ankyrin repeat domain 1 (cardiac muscle)	1751	30	66	0.583974	1.25519	0.465246	-1.10394	Down	0.00034011	0.000894342
ENSBTAG00000015880	proline rich membrane anchor 1	958	26	66	0.925052	2.2942	0.403213	-1.31039	Down	4.09854e-05	0.00012222
ENSBTAG00000001825	Sp6 transcription factor	1128	169	65	5.10665	1.91892	2.66121	1.41208	Up	1.4775e-12	8.35874e-12
ENSBTAG00000009341	similar to coiled-coil domain containing 146	2984	153	65	1.74764	0.725384	2.40926	1.26859	Up	5.6755e-10	2.72236e-09
ENSBTAG00000018160	laminin, alpha 1	5772	151	65	0.89168	0.375008	2.37776	1.2496	Up	1.1569e-09	5.42367e-09
ENSBTAG00000006155	chemokine (C-C motif) receptor-like 2	1344	25	65	0.634014	1.61052	0.393669	-1.34494	Down	3.2901e-05	9.94919e-05
ENSBTAG00000010413	transmembrane protein 169	1972	19	65	0.328401	1.09764	0.299189	-1.74087	Down	5.26912e-07	1.95584e-06
ENSBTAG00000004594	matrix metallopeptidase 7 (matrilysin, uterine)	1077	15	65	0.474716	2.00979	0.236202	-2.08191	Down	1.56273e-08	6.69729e-08
ENSBTAG00000037888	LY6/PLAUR domain containing 5	1367	190	64	4.73743	1.55907	3.03864	1.60342	Up	1.63356e-16	1.15083e-15
ENSBTAG00000030897	X-ray repair complementing defective repair in Chinese hamster cells 2	2753	174	64	2.15428	0.774153	2.78275	1.47651	Up	1.1214e-13	6.80792e-13
ENSBTAG00000010239	family with sequence similarity 71, member D ortholog	1526	162	64	3.61842	1.39662	2.59084	1.37342	Up	1.17584e-11	6.29946e-11
ENSBTAG00000001154	diacylglycerol O-acyltransferase homolog 2 (mouse)	2482	28	64	0.384516	0.85868	0.447799	-1.15908	Down	0.000244616	0.00065672
ENSBTAG00000037929	ADAM metallopeptidase domain 28	2322	22	64	0.322938	0.917848	0.351842	-1.507	Down	7.20778e-06	2.37112e-05
ENSBTAG00000024021	neurexin 1	4179	20	64	0.163123	0.509989	0.319856	-1.6445	Down	1.74504e-06	6.15202e-06
ENSBTAG00000011666	thyroid hormone responsive (SPOT14 homolog, rat)	1398	13	64	0.316953	1.52449	0.207907	-2.26599	Down	3.31094e-09	1.4998e-08
ENSBTAG00000019002	solute carrier family 2 (facilitated glucose transporter), member 12	2397	177	63	2.51689	0.875237	2.87566	1.52389	Up	1.75608e-14	1.11493e-13
ENSBTAG00000005430	similar to Uncharacterized protein C3orf59	1287	160	63	4.2374	1.6301	2.59947	1.37822	Up	1.39062e-11	7.39809e-11
ENSBTAG00000024820	fibroblast growth factor 10	312	20	63	2.18491	6.72418	0.324933	-1.62178	Down	2.65512e-06	9.20947e-06
ENSBTAG00000011392	myosin binding protein C, slow type	4385	143	62	1.11154	0.470842	2.36075	1.23924	Up	4.02318e-09	1.80634e-08
ENSBTAG00000000795	nicotinamide nucleotide adenylyltransferase 2	2073	141	62	2.31834	0.995968	2.32773	1.21892	Up	8.10974e-09	3.54806e-08
ENSBTAG00000017330	ENSBTAG00000017330; ENSBTAG00000032961	635	126	62	6.76324	3.25141	2.0801	1.05665	Up	1.18434e-06	4.25307e-06
ENSBTAG00000006233	similar to F49C5.4	1311	17	62	0.441982	1.57486	0.280648	-1.83317	Down	3.87992e-07	1.45923e-06
ENSBTAG00000004092	similar to Putative adenylate kinase-like protein C9orf98 homolog	1470	269	61	6.23725	1.38187	4.51365	2.17429	Up	1.3905e-33	1.78456e-32
ENSBTAG00000005150	high-mobility group box 3; similar to high-mobility group box 3	733	177	61	8.23052	2.77127	2.96995	1.57044	Up	4.56106e-15	2.98623e-14
ENSBTAG00000033449	ENSBTAG00000033449	1018	26	61	0.87053	1.99542	0.436263	-1.19673	Down	0.000241046	0.000647758
ENSBTAG00000022715	ENSBTAG00000022715	2535	20	61	0.268912	0.801318	0.335587	-1.57524	Down	6.08308e-06	2.02175e-05
ENSBTAG00000008274	ENSBTAG00000008274	13779	10	61	0.0247366	0.147423	0.167794	-2.57524	Down	4.92104e-10	2.372e-09
ENSBTAG00000008672	gamma-aminobutyric acid (GABA) A receptor, delta	1775	26	60	0.499267	1.12566	0.443534	-1.17288	Down	0.000339284	0.000892729
ENSBTAG00000007052	bradykinin receptor B1	1131	23	60	0.693144	1.76661	0.392357	-1.34976	Down	6.38836e-05	0.000185749
ENSBTAG00000039626	ENSBTAG00000039626	1317	21	60	0.54349	1.51712	0.358239	-1.48101	Down	1.80902e-05	5.65601e-05
ENSBTAG00000039008	ENSBTAG00000039008	259	21	60	2.76362	7.71444	0.358239	-1.48101	Down	1.80902e-05	5.65706e-05
ENSBTAG00000005717	gap junction protein, beta 5, 31.1kDa	777	13	60	0.57027	2.57148	0.221767	-2.17288	Down	2.43818e-08	1.02399e-07
ENSBTAG00000015924	calbindin 1, 28kDa	2548	455	59	6.08654	0.771091	7.8934	2.98065	Up	4.58944e-79	1.32274e-77
ENSBTAG00000017582	CHK1 checkpoint homolog (S. pombe)	2261	252	59	3.7989	0.86897	4.37173	2.1282	Up	9.2934e-31	1.09857e-29
ENSBTAG00000016554	similar to TPA-induced transmembrane protein	725	20	59	0.940265	2.70999	0.346963	-1.52715	Down	1.37363e-05	4.3647e-05
ENSBTAG00000016170	potassium inwardly-rectifying channel, subfamily J, member 11	2648	21	58	0.270308	0.729396	0.370592	-1.4321	Down	3.95966e-05	0.000118289
ENSBTAG00000019402	coiled-coil domain containing 37	2156	18	58	0.284565	0.895844	0.31765	-1.65449	Down	4.94284e-06	1.66388e-05
ENSBTAG00000009585	cadherin 16, KSP-cadherin	2840	290	57	3.48047	0.668359	5.20749	2.38059	Up	3.93092e-40	5.91365e-39
ENSBTAG00000036135	ENSBTAG00000036135	1184	137	57	3.94391	1.60316	2.46009	1.29871	Up	2.33856e-09	1.07002e-08
ENSBTAG00000007500	NEDD4 binding protein 2-like 2	1926	123	57	2.17674	0.985534	2.20869	1.14319	Up	3.12884e-07	1.18767e-06
ENSBTAG00000003616	DNA cross-link repair 1B (PSO2 homolog, S. cerevisiae)	1428	122	57	2.91199	1.32923	2.19074	1.13142	Up	4.3638e-07	1.63535e-06
ENSBTAG00000014795	similar to RIKEN cDNA A530099J19	738	20	57	0.923702	2.572	0.359137	-1.47739	Down	3.05476e-05	9.2676e-05
ENSBTAG00000022960	hephaestin-like 1	3243	14	57	0.147143	0.585303	0.251396	-1.99197	Down	2.75248e-07	1.05051e-06
ENSBTAG00000038446	ENSBTAG00000038446	336	13	57	1.31875	5.64922	0.233439	-2.09888	Down	1.05981e-07	4.20861e-07
ENSBTAG00000013108	hexokinase 2	2373	154	56	2.21198	0.785857	2.81474	1.493	Up	1.89974e-12	1.06755e-11
ENSBTAG00000004221	endothelial cell-specific molecule 1	2063	231	55	3.81655	0.887803	4.29887	2.10396	Up	6.17848e-28	6.77814e-27
ENSBTAG00000008900	chymotrypsin-like elastase family, member 1	959	21	55	0.746378	1.90984	0.390806	-1.35547	Down	0.00012435	0.000348046
ENSBTAG00000022813	transmembrane protein 150B	1163	18	55	0.527535	1.57484	0.334977	-1.57787	Down	1.73438e-05	5.43887e-05
ENSBTAG00000044185	SRY (sex determining region Y)-box 6	2484	16	55	0.219547	0.737334	0.297757	-1.74779	Down	3.83192e-06	1.30379e-05
ENSBTAG00000038891	ENSBTAG00000038891	726	1	55	0.0469485	2.52278	0.0186098	-5.74779	Down	1.52103e-15	1.01892e-14
ENSBTAG00000011635	centromere protein N; similar to Centromere protein N	1728	192	54	3.78718	1.04065	3.63925	1.86364	Up	3.12904e-20	2.61778e-19
ENSBTAG00000006626	ENSBTAG00000006626	3241	128	54	1.34614	0.55484	2.42617	1.27868	Up	1.18169e-08	5.12056e-08
ENSBTAG00000010531	cytochrome P450, family 1, subfamily B, polypeptide 1	1620	110	54	2.31439	1.11002	2.08499	1.06004	Up	5.38432e-06	1.80273e-05
ENSBTAG00000031210	ENSBTAG00000031210	927	17	54	0.625068	1.93985	0.322226	-1.63386	Down	1.27238e-05	4.0576e-05
ENSBTAG00000012280	peptidoglycan recognition protein 2	1812	16	54	0.300968	0.992405	0.303271	-1.72132	Down	5.9314e-06	1.97368e-05
ENSBTAG00000033291	sperm associated antigen 6	1779	12	54	0.229913	1.01081	0.227453	-2.13636	Down	1.69674e-07	6.60812e-07
ENSBTAG00000039095	ENSBTAG00000039095	897	232	53	8.81564	1.9676	4.4804	2.16363	Up	5.23754e-29	5.87263e-28
ENSBTAG00000024137	patched homolog 2 (Drosophila)	4344	143	53	1.12203	0.406293	2.76163	1.46552	Up	2.21954e-11	1.16637e-10
ENSBTAG00000026708	protease, serine, 35	3140	18	53	0.195389	0.562082	0.347617	-1.52443	Down	3.92688e-05	0.000117393
ENSBTAG00000043986	limbic system-associated membrane protein	861	7	53	0.277111	2.04987	0.135185	-2.887	Down	7.46088e-10	3.54831e-09
ENSBTAG00000005235	dipeptidyl-peptidase 10	2461	176	52	2.43758	0.703631	3.46429	1.79256	Up	8.8744e-18	6.66037e-17
ENSBTAG00000033690	BRCA1 associated RING domain 1	2439	138	52	1.92853	0.709978	2.71632	1.44165	Up	8.48602e-11	4.30564e-10
ENSBTAG00000002418	similar to leucine-rich repeat kinase 1	5790	125	52	0.735851	0.299074	2.46043	1.29891	Up	1.17126e-08	5.0793e-08
ENSBTAG00000033316	programmed cell death 1 ligand 2	1306	18	52	0.469772	1.32591	0.354302	-1.49695	Down	5.87196e-05	0.000171686
ENSBTAG00000007553	potassium voltage-gated channel, shaker-related subfamily, member 5	2198	18	52	0.279128	0.787823	0.354302	-1.49695	Down	5.87196e-05	0.000171716
ENSBTAG00000016754	kelch-like 38 (Drosophila)	1740	16	52	0.313422	0.995193	0.314936	-1.66687	Down	1.40504e-05	4.45777e-05
ENSBTAG00000011647	solute carrier family 25 (mitochondrial carrier; ornithine transporter) member 15	1427	100	51	2.38855	1.19014	2.00694	1.005	Up	3.3193e-05	0.000100284
ENSBTAG00000039501	similar to CD300e molecule	788	19	51	0.821837	2.15525	0.381319	-1.39093	Down	0.000165987	0.000457185
ENSBTAG00000016741	TOX high mobility group box family member 2	2130	14	51	0.22403	0.79734	0.280972	-1.8315	Down	4.40576e-06	1.49147e-05
ENSBTAG00000012558	ENSBTAG00000012558	4014	148	50	1.25673	0.414807	3.02968	1.59917	Up	3.89544e-13	2.28709e-12
ENSBTAG00000010384	cell division cycle 6 homolog (S. cerevisiae)	1883	148	50	2.67898	0.884246	3.02968	1.59917	Up	3.89544e-13	2.28629e-12
ENSBTAG00000008307	phospholipase C, eta 1	5028	115	50	0.77958	0.331152	2.35414	1.2352	Up	1.44993e-07	5.67718e-07
ENSBTAG00000002471	cell adhesion molecule with homology to L1CAM (close homolog of L1)	3908	106	50	0.924505	0.426058	2.16991	1.11763	Up	3.14728e-06	1.08314e-05
ENSBTAG00000010238	leukotriene B4 receptor	1408	101	50	2.44499	1.18255	2.06755	1.04792	Up	1.58101e-05	4.98305e-05
ENSBTAG00000002620	DNA replication helicase 2 homolog (yeast)	3250	124	49	1.30046	0.502072	2.59018	1.37305	Up	3.05492e-09	1.3872e-08
ENSBTAG00000003923	G protein-coupled bile acid receptor 1	1365	117	49	2.92154	1.19541	2.44396	1.28922	Up	4.13192e-08	1.70083e-07
ENSBTAG00000018009	leucine, glutamate and lysine rich 1	1174	13	49	0.377427	1.38989	0.271552	-1.8807	Down	4.65328e-06	1.56987e-05
ENSBTAG00000021069	PDZ binding kinase	1978	150	48	2.58478	0.808106	3.19856	1.67742	Up	3.9251e-14	2.44031e-13
ENSBTAG00000002981	hypothetical protein LOC540455	1444	114	48	2.69089	1.10695	2.43091	1.2815	Up	7.10092e-08	2.86255e-07
ENSBTAG00000010916	lipoma HMGIC fusion partner-like 4	4348	18	48	0.141105	0.367625	0.383828	-1.38147	Down	0.000280736	0.000747827
ENSBTAG00000030932	similar to interferon-induced protein 44-like	1508	16	48	0.36164	1.05997	0.34118	-1.55139	Down	7.50714e-05	0.000216589
ENSBTAG00000031107	heparan sulfate (glucosamine) 3-O-sulfotransferase 3A1	1229	14	48	0.38827	1.3006	0.298533	-1.74404	Down	1.6783e-05	5.27285e-05
ENSBTAG00000012104	forkhead box A3	1769	14	48	0.269748	0.90358	0.298533	-1.74404	Down	1.6783e-05	5.27186e-05
ENSBTAG00000014530	hypothetical protein LOC787473	1517	11	48	0.247153	1.05368	0.234561	-2.09196	Down	1.17901e-06	4.23484e-06
ENSBTAG00000010029	ELKS/RAB6-interacting/CAST family member 2	2441	11	48	0.153597	0.654827	0.234561	-2.09196	Down	1.17901e-06	4.23575e-06
ENSBTAG00000017478	gasdermin C	2054	9	48	0.149348	0.778205	0.191914	-2.38147	Down	1.42818e-07	5.59597e-07
ENSBTAG00000036174	ENSBTAG00000036174	459	0	48	0	3.48242	0.00287156	-8.44395	Down	6.2617e-15	4.06635e-14
ENSBTAG00000012212	similar to Cytochrome P450 26B1 (P450 26A2) (P450 retinoic acid-inactivating 2) (P450RAI-2) (Retinoic acid-metabolizing cytochrome)	1549	145	47	3.19062	1.01041	3.15773	1.65889	Up	1.6207e-13	9.74048e-13
ENSBTAG00000032089	CDC42 effector protein (Rho GTPase binding) 2	1459	136	47	3.17718	1.07274	2.96173	1.56644	Up	7.23456e-12	3.92854e-11
ENSBTAG00000016770	GRB2-binding adaptor protein, transmembrane	1825	97	47	1.81162	0.857607	2.11241	1.07889	Up	1.4793e-05	4.68008e-05
ENSBTAG00000010411	ADAM metallopeptidase with thrombospondin type 1 motif, 8	2712	93	47	1.16883	0.577114	2.0253	1.01814	Up	5.2448e-05	0.000154399
ENSBTAG00000038903	similar to Vomeronasal type-1 receptor 2 (V1r-like receptor 2) (hGPCR25)	951	14	47	0.501771	1.64578	0.304884	-1.71367	Down	2.60002e-05	7.95127e-05
ENSBTAG00000019103	ENSBTAG00000019103	513	7	47	0.465092	3.05094	0.152442	-2.71367	Down	2.10866e-08	8.91622e-08
ENSBTAG00000014246	centromere protein H	1244	175	46	4.79486	1.23138	3.8939	1.96122	Up	8.85712e-20	7.25791e-19
ENSBTAG00000006446	contactin associated protein-like 3	2286	128	46	1.9085	0.670093	2.84811	1.51001	Up	9.7899e-11	4.94328e-10
ENSBTAG00000010657	ENSBTAG00000010657	4833	105	46	0.74051	0.316953	2.33634	1.22425	Up	6.0935e-07	2.24939e-06
ENSBTAG00000012068	similar to BRCA1 interacting protein C-terminal helicase 1	4060	97	46	0.814336	0.377298	2.15834	1.10992	Up	9.31972e-06	3.02436e-05
ENSBTAG00000001507	chloride channel 5	1481	91	46	2.09433	1.03432	2.02483	1.0178	Up	6.3536e-05	0.000184834
ENSBTAG00000003568	claudin 10	1133	15	46	0.451252	1.35201	0.333763	-1.5831	Down	8.4312e-05	0.000241504
ENSBTAG00000015707	triggering receptor expressed on myeloid cells-like 2	1233	14	46	0.387011	1.24236	0.311512	-1.68264	Down	4.0108e-05	0.00011971
ENSBTAG00000012275	26 serine protease	2295	10	46	0.148517	0.667465	0.222509	-2.16807	Down	1.15769e-06	4.16272e-06
ENSBTAG00000033441	SHC SH2-domain binding protein 1	2055	147	45	2.43817	0.729212	3.34357	1.74139	Up	1.50061e-14	9.55626e-14
ENSBTAG00000016627	WAS protein family, member 1	2581	123	45	1.62433	0.580601	2.79768	1.48423	Up	3.82054e-10	1.85756e-09
ENSBTAG00000017446	E2F transcription factor 8	2607	122	45	1.59506	0.57481	2.77493	1.47245	Up	5.69614e-10	2.73148e-09
ENSBTAG00000012184	pituitary tumor-transforming 1	800	120	45	5.11269	1.87316	2.72944	1.44861	Up	1.25827e-09	5.88571e-09
ENSBTAG00000039401	ENSBTAG00000039401	336	15	45	1.52163	4.45991	0.34118	-1.55139	Down	0.0001275	0.000356268
ENSBTAG00000037449	acyl-CoA synthetase medium-chain family member 5	1315	14	45	0.362878	1.13957	0.318435	-1.65093	Down	6.15976e-05	0.000179537
ENSBTAG00000002576	gliomedin	1182	14	45	0.403709	1.26779	0.318435	-1.65093	Down	6.15976e-05	0.000179506
ENSBTAG00000009433	bone gamma-carboxyglutamate (gla) protein	448	13	45	0.989062	3.34494	0.295689	-1.75785	Down	2.82588e-05	8.60747e-05
ENSBTAG00000018326	FXYD domain containing ion transport regulator 7	547	12	45	0.747743	2.73954	0.272944	-1.87332	Down	1.22508e-05	3.92017e-05
ENSBTAG00000015493	similar to thioesterase superfamily member 5	742	159	44	7.30384	1.9747	3.6987	1.88702	Up	2.86174e-17	2.09072e-16
ENSBTAG00000002912	inhibin, beta A	1650	118	44	2.43757	0.888018	2.74495	1.45678	Up	1.4767e-09	6.86915e-09
ENSBTAG00000009217	wingless-type MMTV integration site family, member 10A	1598	108	44	2.30359	0.916915	2.51233	1.32902	Up	6.89972e-08	2.7868e-07
ENSBTAG00000009618	NIMA (never in mitosis gene a)-related kinase 2	1440	92	44	2.17763	1.01752	2.14013	1.0977	Up	1.89204e-05	5.90019e-05
ENSBTAG00000004926	hypothetical LOC512724; peptidylprolyl isomerase (cyclophilin)-like 5	1822	88	44	1.64624	0.804188	2.04708	1.03357	Up	6.82666e-05	0.000197909
ENSBTAG00000013536	ENSBTAG00000013536	879	12	44	0.465319	1.66693	0.279147	-1.8409	Down	1.93443e-05	6.02342e-05
ENSBTAG00000026531	CD163 molecule-like 1	4453	10	44	0.076543	0.329043	0.232623	-2.10394	Down	3.09848e-06	1.06766e-05
ENSBTAG00000009828	FXYD domain containing ion transport regulator 2	431	7	44	0.553578	3.39961	0.162836	-2.61851	Down	1.08558e-07	4.30587e-07
ENSBTAG00000019293	early growth response 3	1164	288	43	8.4333	1.23018	6.85534	2.77723	Up	3.68724e-47	6.51736e-46
ENSBTAG00000021673	NDC80 homolog, kinetochore complex component (S. cerevisiae)	2229	157	42	2.40075	0.627469	3.82609	1.93587	Up	1.29555e-17	9.64561e-17
ENSBTAG00000000414	fucosyltransferase 5 (alpha (1,3) fucosyltransferase)	1873	134	42	2.43851	0.746732	3.26558	1.70734	Up	4.61454e-13	2.69514e-12
ENSBTAG00000010236	cell death-inducing DFFA-like effector b	1188	129	42	3.70111	1.1773	3.14373	1.65248	Up	4.0331e-12	2.22318e-11
ENSBTAG00000001864	ENSBTAG00000001864	1677	105	42	2.1341	0.834006	2.55885	1.3555	Up	6.7062e-08	2.71125e-07
ENSBTAG00000009396	exonuclease 1	2642	93	42	1.1998	0.529383	2.26641	1.18041	Up	5.1456e-06	1.72901e-05
ENSBTAG00000033260	hypothetical LOC781645	1611	12	42	0.253889	0.868174	0.29244	-1.77379	Down	4.76138e-05	0.000140909
ENSBTAG00000011921	similar to V-set and transmembrane domain-containing protein 3 precursor (V-set and immunoglobulin domain-containing protein 9)	735	6	42	0.278242	1.9029	0.14622	-2.77379	Down	8.81058e-08	3.52213e-07
ENSBTAG00000003626	myosin IIIB	2730	6	42	0.0749112	0.512318	0.14622	-2.77379	Down	8.81058e-08	3.52297e-07
ENSBTAG00000003120	hypothetical LOC613328	2417	2	42	0.0282041	0.578663	0.04874	-4.35875	Down	9.46964e-11	4.78589e-10
ENSBTAG00000010689	ENSBTAG00000010689	2220	105	41	1.61211	0.615013	2.62126	1.39026	Up	3.70998e-08	1.53317e-07
ENSBTAG00000008259	immunoresponsive 1 homolog (mouse)	1407	98	41	2.37405	0.970382	2.44651	1.29073	Up	5.13514e-07	1.90822e-06
ENSBTAG00000019350	solute carrier family 25 (mitochondrial oxodicarboxylate carrier), member 21	2031	85	41	1.42648	0.672244	2.12197	1.08541	Up	4.64916e-05	0.000137758
ENSBTAG00000010875	msh homeobox 1	1899	81	41	1.45385	0.718972	2.02212	1.01587	Up	0.00016631	0.000458
ENSBTAG00000038855	ENSBTAG00000038855	1401	13	41	0.316274	0.974538	0.324537	-1.62354	Down	0.000160076	0.00044185
ENSBTAG00000021685	eukaryotic translation elongation factor 1 alpha 2	1772	8	41	0.153881	0.770501	0.199715	-2.32398	Down	1.73092e-06	6.10479e-06
ENSBTAG00000000381	sphingosine-1-phosphate receptor 4	966	4	41	0.141137	1.41338	0.0998576	-3.32398	Down	7.92904e-09	3.47082e-08
ENSBTAG00000000601	ENSBTAG00000000601	5453	129	40	0.806329	0.244274	3.30092	1.72287	Up	9.0383e-13	5.17435e-12
ENSBTAG00000006472	G protein-coupled receptor 143	1197	87	40	2.47733	1.1128	2.2262	1.15458	Up	1.48491e-05	4.69518e-05
ENSBTAG00000039041	ENSBTAG00000039041	2169	11	40	0.172859	0.614121	0.281474	-1.82893	Down	5.10862e-05	0.000150707
ENSBTAG00000000188	heparan sulfate (glucosamine) 3-O-sulfotransferase 5	2290	10	40	0.148841	0.581671	0.255885	-1.96643	Down	2.12076e-05	6.56703e-05
ENSBTAG00000018707	LIM domain binding 3	1761	9	40	0.174197	0.756404	0.230297	-2.11844	Down	8.16702e-06	2.6668e-05
ENSBTAG00000033651	similar to Hexokinase-2 (Hexokinase type II) (HK II)	1946	104	39	1.82158	0.667383	2.72944	1.44861	Up	1.60245e-08	6.85002e-08
ENSBTAG00000015293	neurexophilin 3	936	96	39	3.49586	1.38753	2.51948	1.33313	Up	3.48848e-07	1.31852e-06
ENSBTAG00000030448	similar to Actin-related protein 2 (Actin-like protein 2)	2751	83	39	1.02836	0.472093	2.1783	1.12321	Up	3.52134e-05	0.00010595
ENSBTAG00000014599	leucine rich repeat containing 66	2583	11	39	0.145153	0.502798	0.288691	-1.7924	Down	8.02776e-05	0.000230776
ENSBTAG00000012621	reticulon 4 receptor-like 2	1224	5	39	0.139234	1.06105	0.131223	-2.92991	Down	1.18382e-07	4.67231e-07
ENSBTAG00000007678	mohawk homeobox	864	138	38	5.44407	1.46461	3.71707	1.89416	Up	3.00714e-15	1.98511e-14
ENSBTAG00000010866	BMP binding endothelial regulator	3346	12	38	0.12224	0.378191	0.323223	-1.6294	Down	0.00027265	0.000727558
ENSBTAG00000008923	G protein-coupled receptor 83	1257	11	38	0.298274	1.0067	0.296288	-1.75493	Down	0.000125542	0.000351207
ENSBTAG00000024736	ENSBTAG00000024736	2217	10	38	0.153742	0.570783	0.269353	-1.89243	Down	5.40988e-05	0.000158951
ENSBTAG00000039812	similar to Histone H4 replacement CG3379-PC; germinal histone H4-like; histone H4-like; similar to Hist1h4c protein; similar to histone cluster 1, H4j; histone H4	1507	765	37	17.3024	0.817601	21.1624	4.40343	Up	7.21052e-182	4.7806e-180
ENSBTAG00000034154	transmembrane protein 195	1112	94	37	2.88125	1.10803	2.60035	1.3787	Up	2.31014e-07	8.88564e-07
ENSBTAG00000040279	keratin 24	1599	501	36	10.6794	0.749734	14.2443	3.83231	Up	1.68083e-108	6.5416e-107
ENSBTAG00000026088	lysozyme C-2	1041	76	36	2.4884	1.15161	2.16081	1.11157	Up	8.7159e-05	0.000248894
ENSBTAG00000015045	ENSBTAG00000015045	852	10	36	0.400054	1.40707	0.284317	-1.81443	Down	0.000135433	0.000377555
ENSBTAG00000017390	leucine-rich repeat LGI family, member 2	1644	6	36	0.124396	0.729212	0.17059	-2.55139	Down	2.3494e-06	8.19822e-06
ENSBTAG00000039728	ENSBTAG00000039728	514	5	36	0.331562	2.33234	0.142158	-2.81443	Down	6.4366e-07	2.36771e-06
ENSBTAG00000010947	phytanoyl-CoA 2-hydroxylase interacting protein-like	1374	89	35	2.20781	0.848271	2.60272	1.38002	Up	4.7679e-07	1.78082e-06
ENSBTAG00000014488	cadherin 7, type 2	2387	10	35	0.142793	0.48828	0.29244	-1.77379	Down	0.00021267	0.000575933
ENSBTAG00000001739	cadherin 20, type 2	2581	10	35	0.13206	0.451578	0.29244	-1.77379	Down	0.00021267	0.000576026
ENSBTAG00000032918	uteroglobin; similar to uteroglobin	448	0	35	0	2.60162	0	#NUM!	Down	4.41348e-11	2.2772e-10
ENSBTAG00000017430	pregnancy up-regulated non-ubiquitously expressed CaM kinase	1393	83	34	2.03088	0.812795	2.49864	1.32114	Up	2.58314e-06	8.97093e-06
ENSBTAG00000015298	tumor necrosis factor receptor superfamily, member 13B	819	10	34	0.416173	1.38245	0.301041	-1.73197	Down	0.00033217	0.000875109
ENSBTAG00000044182	hypothetical protein LOC100140616	441	6	34	0.463736	2.5674	0.180625	-2.46893	Down	6.83996e-06	2.25853e-05
ENSBTAG00000018167	kelch-like 31 (Drosophila)	2028	6	34	0.100842	0.558296	0.180625	-2.46893	Down	6.83996e-06	2.25898e-05
ENSBTAG00000003920	transglutaminase 1 (K polypeptide epidermal type I, protein-glutamine-gamma-glutamyltransferase)	2767	166	33	2.04483	0.397153	5.14872	2.36421	Up	1.92692e-23	1.82405e-22
ENSBTAG00000012888	crystallin, gamma A	712	277	32	13.2604	1.49666	8.86002	3.14731	Up	2.31636e-51	4.43546e-50
ENSBTAG00000017282	collagen, type XXV, alpha 1	1515	160	32	3.59969	0.703381	5.1177	2.3555	Up	1.48711e-22	1.36759e-21
ENSBTAG00000021874	kinesin family member 14	2958	148	32	1.70538	0.360251	4.73387	2.24302	Up	7.5548e-20	6.19981e-19
ENSBTAG00000004399	leucine rich repeat neuronal 3	2139	92	32	1.466	0.498187	2.94268	1.55713	Up	2.10478e-08	8.90206e-08
ENSBTAG00000034626	F-box protein 16	994	74	32	2.53749	1.07205	2.36694	1.24302	Up	2.32366e-05	7.16095e-05
ENSBTAG00000001675	inositol 1,4,5-trisphosphate 3-kinase A	1793	67	32	1.27366	0.594323	2.14304	1.09966	Up	0.00026245	0.000702015
ENSBTAG00000003278	ENSBTAG00000003278	279	7	32	0.855169	3.81943	0.223899	-2.15908	Down	5.73726e-05	0.000167982
ENSBTAG00000019379	tumor suppressor candidate 5	3477	2	32	0.0196058	0.306477	0.0639713	-3.96643	Down	5.26268e-08	2.14575e-07
ENSBTAG00000020737	SRY (sex determining region Y)-box 8	1540	236	31	5.22335	0.670338	7.79211	2.96201	Up	1.61576e-41	2.49335e-40
ENSBTAG00000006812	hypothetical LOC613623	1851	120	31	2.2097	0.55771	3.96209	1.98626	Up	3.17612e-14	1.98866e-13
ENSBTAG00000021844	coagulation factor C homolog, cochlin (Limulus polyphemus)	2091	113	31	1.84197	0.493697	3.73097	1.89955	Up	8.78772e-13	5.03605e-12
ENSBTAG00000003901	DNA (cytosine-5-)-methyltransferase 3 beta	2486	90	31	1.23396	0.415254	2.97157	1.57122	Up	2.43462e-08	1.02275e-07
ENSBTAG00000025398	ubiquitin D	471	68	31	4.92092	2.19176	2.24519	1.16683	Up	0.000115024	0.000323728
ENSBTAG00000024489	similar to ULBP27; ULBP27	987	4	31	0.138134	1.04592	0.13207	-2.92063	Down	2.69074e-06	9.3253e-06
ENSBTAG00000025448	hypothetical LOC510569	905	3	31	0.112988	1.14069	0.0990523	-3.33567	Down	5.85206e-07	2.16408e-06
ENSBTAG00000012793	ENSBTAG00000012793	1233	0	31	0	0.837244	0.011944	-6.38758	Down	6.74232e-10	3.21935e-09
ENSBTAG00000005609	ENSBTAG00000005609	1428	0	31	0	0.722914	0.0138329	-6.17575	Down	6.74232e-10	3.21843e-09
ENSBTAG00000039657	histone cluster 2, H2ab; similar to histone, H2A; histone H2A	710	333	30	15.9862	1.40707	11.3613	3.50606	Up	1.24404e-67	3.09149e-66
ENSBTAG00000013923	glutaminyl-peptide cyclotransferase	2088	75	30	1.2243	0.478458	2.55885	1.3555	Up	5.22164e-06	1.75176e-05
ENSBTAG00000014555	ENSBTAG00000014555	2410	71	30	1.00415	0.414531	2.42238	1.27642	Up	2.33286e-05	7.18403e-05
ENSBTAG00000030266	ENSBTAG00000030266	900	65	30	2.46167	1.11002	2.21767	1.14905	Up	0.00019646	0.000535143
ENSBTAG00000027297	similar to myeloid-associated differentiation marker	918	6	30	0.222775	1.08826	0.204708	-2.28836	Down	5.5319e-05	0.000162366
ENSBTAG00000014189	ENSBTAG00000014189	1299	6	30	0.157435	0.769069	0.204708	-2.28836	Down	5.5319e-05	0.000162337
ENSBTAG00000021428	carnosine dipeptidase 1 (metallopeptidase M20 family)	3051	3	30	0.0335148	0.32744	0.102354	-3.28836	Down	1.06094e-06	3.82548e-06
ENSBTAG00000005293	cell division cycle 25 homolog C (S. pombe)	2412	70	29	0.989188	0.400381	2.47061	1.30487	Up	1.93228e-05	6.01783e-05
ENSBTAG00000034391	similar to Acrosome formation-associated factor	931	63	29	2.30648	1.03729	2.22355	1.15287	Up	0.000237994	0.000640172
ENSBTAG00000039347	C-type lectin domain family 4, member D	657	6	29	0.311275	1.46989	0.211767	-2.23945	Down	9.22662e-05	0.000262317
ENSBTAG00000015353	thioredoxin domain containing 3 (spermatozoa)	1872	5	29	0.0910379	0.515876	0.176472	-2.50248	Down	2.99626e-05	9.10329e-05
ENSBTAG00000039817	similar to BoWC1.1	2402	4	29	0.0567604	0.402048	0.141178	-2.82441	Down	8.34996e-06	2.72283e-05
ENSBTAG00000036099	ENSBTAG00000036099	1859	4	29	0.0733396	0.519484	0.141178	-2.82441	Down	8.34996e-06	2.72336e-05
ENSBTAG00000020993	ENSBTAG00000020993	1965	91	28	1.57847	0.474514	3.32651	1.73401	Up	1.75817e-09	8.12215e-09
ENSBTAG00000006023	tetratricopeptide repeat domain 18	3627	61	28	0.573245	0.257077	2.22986	1.15695	Up	0.000288356	0.000766907
ENSBTAG00000021526	reprimo, TP53 dependent G2 arrest mediator candidate	1447	5	28	0.117777	0.644381	0.182775	-2.45186	Down	5.10782e-05	0.00015071
ENSBTAG00000006630	solute carrier family 12 (sodium/chloride transporters), member 3	3370	4	28	0.0404565	0.276682	0.14622	-2.77379	Down	1.46335e-05	4.63225e-05
ENSBTAG00000023198	serpin peptidase inhibitor, clade B (ovalbumin), member 2	1312	165	27	4.28655	0.685304	6.25497	2.645	Up	2.58628e-26	2.70126e-25
ENSBTAG00000006689	tectorin beta	2888	112	27	1.32184	0.311329	4.2458	2.08604	Up	3.75294e-14	2.33587e-13
ENSBTAG00000000281	meiotic nuclear divisions 1 homolog (S. cerevisiae)	855	84	27	3.34866	1.0516	3.18435	1.671	Up	1.79181e-08	7.63419e-08
ENSBTAG00000004557	dehydrogenase/reductase (SDR family) member 9	1508	64	27	1.44656	0.596232	2.42617	1.27868	Up	5.83306e-05	0.000170638
ENSBTAG00000001881	solute carrier family 10 (sodium/bile acid cotransporter family), member 1	2267	6	27	0.0902107	0.396612	0.227453	-2.13636	Down	0.000252848	0.00067752
ENSBTAG00000039892	ENSBTAG00000039892	1296	4	27	0.105199	0.693764	0.151636	-2.72132	Down	2.55504e-05	7.82085e-05
ENSBTAG00000015416	phosphatidylethanolamine-binding protein 4	599	3	27	0.170708	1.50103	0.113727	-3.13636	Down	6.22102e-06	2.06432e-05
ENSBTAG00000002023	nitric oxide synthase 1 (neuronal)	4305	203	26	1.60724	0.201119	7.99149	2.99846	Up	2.38074e-36	3.252e-35
ENSBTAG00000017223	mesoderm specific transcript homolog (mouse)	2183	157	26	2.45134	0.396618	6.18061	2.62775	Up	6.14498e-25	6.12453e-24
ENSBTAG00000003121	FERM and PDZ domain containing 3	5226	104	26	0.6783	0.165675	4.09416	2.03357	Up	7.38734e-13	4.25826e-12
ENSBTAG00000023784	Transmembrane protein 88B	2498	80	26	1.09158	0.346604	3.14936	1.65506	Up	4.85932e-08	1.98709e-07
ENSBTAG00000018446	ENSBTAG00000018446	2192	66	26	1.02627	0.39499	2.59822	1.37752	Up	1.5378e-05	4.8551e-05
ENSBTAG00000033422	hedgehog acyltransferase-like	1554	62	26	1.35987	0.557154	2.44075	1.28732	Up	7.00518e-05	0.000202699
ENSBTAG00000033367	D-aspartate oxidase	1982	115	25	1.97766	0.420039	4.70829	2.2352	Up	1.12009e-15	7.55771e-15
ENSBTAG00000006907	nebulin	19995	104	25	0.177284	0.0416363	4.25793	2.09015	Up	2.86482e-13	1.69744e-12
ENSBTAG00000034090	ENSBTAG00000034090	3486	64	25	0.625764	0.238817	2.62026	1.38971	Up	1.82796e-05	5.71311e-05
ENSBTAG00000011139	butyrylcholinesterase	2412	63	25	0.890269	0.345156	2.57932	1.36699	Up	2.69358e-05	8.21642e-05
ENSBTAG00000038568	ENSBTAG00000038568	966	5	25	0.176421	0.861819	0.204708	-2.28836	Down	0.000246046	0.000660242
ENSBTAG00000025458	D4, zinc and double PHD fingers, family 3	1137	4	25	0.119911	0.732205	0.163766	-2.61029	Down	7.6953e-05	0.000221941
ENSBTAG00000009596	hypothetical protein LOC614006	1585	1	25	0.0215045	0.525247	0.0409416	-4.61029	Down	5.57522e-07	2.0658e-06
ENSBTAG00000030482	kallikrein-related peptidase 6	1457	222	24	5.1934	0.548536	9.46775	3.24302	Up	1.2949e-42	2.06667e-41
ENSBTAG00000010027	choline dehydrogenase	1877	87	24	1.57984	0.425795	3.71033	1.89155	Up	4.2027e-10	2.03805e-09
ENSBTAG00000033794	tissue factor pathway inhibitor (lipoprotein-associated coagulation inhibitor)	1006	72	24	2.43945	0.79445	3.07062	1.61853	Up	3.56144e-07	1.34549e-06
ENSBTAG00000034190	non-SMC condensin I complex, subunit D2	4186	63	24	0.512979	0.190926	2.68679	1.42589	Up	1.46297e-05	4.6319e-05
ENSBTAG00000021559	ENSBTAG00000021559	453	2	24	0.150484	1.76427	0.085295	-3.55139	Down	7.37998e-06	2.42349e-05
ENSBTAG00000016876	ENSBTAG00000016876	591	0	24	0	1.35231	0.00739474	-7.07928	Down	7.95898e-08	3.19617e-07
ENSBTAG00000003207	ENSBTAG00000003207	1182	0	24	0	0.676156	0.0147895	-6.07928	Down	7.95898e-08	3.19693e-07
ENSBTAG00000006231	acyl-CoA synthetase bubblegum family member 1	2759	103	23	1.27246	0.277606	4.58368	2.19651	Up	6.51414e-14	4.00396e-13
ENSBTAG00000038950	similar to ANKRD protein	861	65	23	2.57317	0.889565	2.89261	1.53237	Up	3.39206e-06	1.16238e-05
ENSBTAG00000004048	melanin-concentrating hormone receptor 1	2260	57	23	0.859656	0.338901	2.5366	1.3429	Up	8.27068e-05	0.000237109
ENSBTAG00000006578	sperm flagellar 1	1544	54	23	1.19208	0.496059	2.40309	1.26489	Up	0.000255346	0.000683776
ENSBTAG00000018432	solute carrier family 6 (neutral amino acid transporter), member 15	3217	4	23	0.0423806	0.238084	0.178007	-2.48999	Down	0.000227626	0.000613957
ENSBTAG00000009634	similar to Homeobox protein Hox-C5 (Hox-3.4) (Hox-6.2)	669	4	23	0.203794	1.14487	0.178007	-2.48999	Down	0.000227626	0.000614056
ENSBTAG00000022570	similar to prostaglandin F synthetase II	1256	3	23	0.0814123	0.609806	0.133505	-2.90503	Down	6.29262e-05	0.000183124
ENSBTAG00000018570	short chain dehydrogenase/reductase family 16C, member 5	1149	2	23	0.0593292	0.666593	0.0890035	-3.48999	Down	1.35518e-05	4.30934e-05
ENSBTAG00000000923	homeobox C13	2344	2	23	0.0290824	0.326756	0.0890035	-3.48999	Down	1.35518e-05	4.31015e-05
ENSBTAG00000017071	C1q and tumor necrosis factor related protein 3	2708	161	22	2.02645	0.270537	7.49045	2.90505	Up	2.9315e-28	3.2436e-27
ENSBTAG00000012295	naked cuticle homolog 1 (Drosophila)	2278	66	22	0.987526	0.321605	3.07062	1.61853	Up	1.10746e-06	3.9898e-06
ENSBTAG00000015374	collagen, type XXII, alpha 1	4946	3	22	0.020674	0.148123	0.139574	-2.8409	Down	0.000111165	0.000313129
ENSBTAG00000044035	ENSBTAG00000044035	2607	2	22	0.0261485	0.281018	0.0930491	-3.42586	Down	2.48148e-05	7.61514e-05
ENSBTAG00000004582	ENSBTAG00000004582	3974	2	22	0.0171538	0.184352	0.0930491	-3.42586	Down	2.48148e-05	7.61375e-05
ENSBTAG00000034954	tracheal antimicrobial peptide	299	0	22	0	2.45022	0.00408127	-7.93677	Down	3.1108e-07	1.18162e-06
ENSBTAG00000019132	dentin matrix acidic phosphoprotein 1	3037	87	21	0.976411	0.230265	4.24038	2.08419	Up	2.7642e-11	1.4458e-10
ENSBTAG00000021958	granzyme A (granzyme 1, cytotoxic T-lymphocyte-associated serine esterase 3)	1511	80	21	1.80461	0.462816	3.8992	1.96318	Up	8.38604e-10	3.97253e-09
ENSBTAG00000018224	glucagon-like peptide 1 receptor	1398	63	21	1.536	0.500225	3.07062	1.61853	Up	1.9555e-06	6.8752e-06
ENSBTAG00000018765	similar to Sema domain, seven thrombospondin repeats (type 1 and type 1-like), transmembrane domain (TM) and short cytoplasmic domain, (semaphorin) 5B	5188	60	21	0.394193	0.134795	2.9244	1.54814	Up	6.97812e-06	2.29963e-05
ENSBTAG00000030792	hypothetical protein LOC782788	648	0	21	0	1.07919	0.00926622	-6.7538	Down	6.15004e-07	2.26976e-06
ENSBTAG00000021306	chordin-like 2	1536	427	20	9.47534	0.433603	21.8526	4.44973	Up	6.88208e-103	2.55398e-101
ENSBTAG00000044024	heparanase 2	1167	107	20	3.12515	0.570706	5.47594	2.45311	Up	3.04348e-16	2.11218e-15
ENSBTAG00000011836	osteomodulin	2096	53	20	0.861872	0.317755	2.71238	1.43956	Up	6.36462e-05	0.000185122
ENSBTAG00000011731	phenylethanolamine N-methyltransferase	966	310	19	10.9381	0.654982	16.6999	4.06176	Up	1.09635e-70	2.83798e-69
ENSBTAG00000005745	heparanase	1661	99	19	2.03153	0.380923	5.33318	2.415	Up	6.9777e-15	4.52431e-14
ENSBTAG00000014829	hypothetical protein LOC781109	3447	62	19	0.613068	0.183555	3.33997	1.73984	Up	6.77396e-07	2.48744e-06
ENSBTAG00000010281	ENSBTAG00000010281	2805	53	19	0.644023	0.225566	2.85514	1.51356	Up	3.31586e-05	0.000100217
ENSBTAG00000044177	similar to mCG4182	852	0	19	0	0.742621	0.0134658	-6.21455	Down	2.40376e-06	8.37745e-06
ENSBTAG00000009696	actinin, alpha 2	2636	205	18	2.65074	0.227395	11.657	3.54312	Up	1.39842e-42	2.22977e-41
ENSBTAG00000000986	Usher syndrome 1C (autosomal recessive, severe)	2649	63	18	0.810619	0.226279	3.58239	1.84092	Up	1.91497e-07	7.42354e-07
ENSBTAG00000024751	ENSBTAG00000024751	735	2	18	0.0927472	0.815527	0.113727	-3.13636	Down	0.000269884	0.000720865
ENSBTAG00000030373	ENSBTAG00000030373	560	1	18	0.0608654	1.07038	0.0568634	-4.13636	Down	4.93734e-05	0.000145936
ENSBTAG00000030483	kallikrein-related peptidase 7	1485	187	17	4.29213	0.38122	11.2589	3.493	Up	1.62985e-38	2.36089e-37
ENSBTAG00000005800	ENSBTAG00000005800	5156	185	17	1.22297	0.109797	11.1385	3.47749	Up	5.616e-38	8.01044e-37
ENSBTAG00000015387	RAB40B, member RAS oncogene family	1732	74	17	1.45627	0.326854	4.45541	2.15556	Up	3.66792e-10	1.78646e-09
ENSBTAG00000020402	ENSBTAG00000020402	1827	51	17	0.951458	0.309859	3.07062	1.61853	Up	1.92213e-05	5.98844e-05
ENSBTAG00000007530	tripartite motif-containing 10	2109	0	17	0	0.268427	0.0372541	-4.74646	Down	9.3952e-06	3.04826e-05
ENSBTAG00000016210	LY6/PLAUR domain containing 2	552	98	16	6.05125	0.965237	6.26918	2.64828	Up	3.22218e-16	2.23342e-15
ENSBTAG00000026917	endopin 2; similar to endopin 2B	1491	56	16	1.28017	0.357351	3.58239	1.84092	Up	9.34624e-07	3.39044e-06
ENSBTAG00000019440	ENSBTAG00000019440	1535	53	16	1.17686	0.347108	3.39048	1.76149	Up	3.7122e-06	1.26562e-05
ENSBTAG00000013147	neurofilament, heavy polypeptide	3249	48	16	0.503558	0.163992	3.07062	1.61853	Up	3.4149e-05	0.000102913
ENSBTAG00000011384	T-box 5	1557	44	16	0.963213	0.342204	2.81474	1.493	Up	0.000185785	0.000508048
ENSBTAG00000004741	interleukin 12B (natural killer cell stimulatory factor 2, cytotoxic lymphocyte maturation factor 2, p40)	1018	1	16	0.0334819	0.52339	0.0639713	-3.96643	Down	0.000174619	0.00047986
ENSBTAG00000038799	ankyrin repeat domain 16	1513	0	16	0	0.352155	0.0283966	-5.13814	Down	1.85743e-05	5.79873e-05
ENSBTAG00000004955	synaptotagmin-like 5	2148	0	16	0	0.24805	0.0403145	-4.63256	Down	1.85743e-05	5.79981e-05
ENSBTAG00000012414	similar to L-amino acid oxidase 1	1521	484	15	10.8461	0.328409	33.0262	5.04554	Up	4.85164e-125	2.25433e-123
ENSBTAG00000000169	ankyrin repeat, SAM and basic leucine zipper domain containing 1	1718	76	15	1.50782	0.290751	5.18594	2.3746	Up	1.56786e-11	8.31204e-11
ENSBTAG00000009117	threonine synthase-like 1 (S. cerevisiae)	1503	65	15	1.47405	0.332342	4.43534	2.14905	Up	4.7099e-09	2.09559e-08
ENSBTAG00000019513	hypothetical LOC617008	1402	42	15	1.02108	0.356284	2.86591	1.51899	Up	0.000218426	0.000590567
ENSBTAG00000015008	carboxypeptidase A3 (mast cell)	1630	1	15	0.0209108	0.306448	0.068236	-3.87332	Down	0.000327076	0.000862502
ENSBTAG00000006173	coiled-coil domain containing 116	1767	0	15	0	0.282688	0.0353746	-4.82114	Down	3.67214e-05	0.00011019
ENSBTAG00000005202	chromosome 20 open reading frame 79 ortholog	710	0	15	0	0.703536	0.0142139	-6.13655	Down	3.67214e-05	0.000110171
ENSBTAG00000001075	calbindin 2	1440	0	15	0	0.346882	0.0288282	-5.11637	Down	3.67214e-05	0.00011021
ENSBTAG00000021964	cadherin 17, LI cadherin (liver-intestine)	3303	172	14	1.77492	0.141147	12.5749	3.65248	Up	7.64982e-37	1.06048e-35
ENSBTAG00000035993	ENSBTAG00000035993	2387	71	14	1.01383	0.195312	5.19081	2.37596	Up	7.2785e-11	3.70867e-10
ENSBTAG00000015086	hydroxysteroid (11-beta) dehydrogenase 1	998	69	14	2.35655	0.467144	5.04459	2.33474	Up	2.09718e-10	1.03709e-09
ENSBTAG00000040296	G protein-coupled receptor 21	1767	67	14	1.2924	0.263842	4.89837	2.2923	Up	5.98844e-10	2.86918e-09
ENSBTAG00000032782	similar to Protein inscuteable homolog	1554	60	14	1.31601	0.300006	4.3866	2.1331	Up	2.17898e-08	9.19502e-08
ENSBTAG00000031802	spermatogenesis associated 16	1638	59	14	1.22771	0.284621	4.31349	2.10886	Up	3.6019e-08	1.49144e-07
ENSBTAG00000007309	ST6 (alpha-N-acetyl-neuraminyl-2,3-beta-galactosyl-1,3)-N-acetylgalactosaminide alpha-2,6-sialyltransferase 5	1156	48	14	1.41528	0.403296	3.50928	1.81118	Up	7.31104e-06	2.40226e-05
ENSBTAG00000003353	solute carrier family 6 (neurotransmitter transporter, noradrenalin), member 2	3194	46	14	0.490887	0.145964	3.36306	1.74978	Up	1.82883e-05	5.71477e-05
ENSBTAG00000010420	protocadherin 17	3489	45	14	0.439612	0.133623	3.28995	1.71807	Up	2.8735e-05	8.74616e-05
ENSBTAG00000044132	netrin 5	1014	0	14	0	0.459773	0.0217499	-8.84478	Down	7.25984e-05	0.000209743
ENSBTAG00000038263	CD1a molecule; hypothetical protein LOC781011; similar to CD1A antigen	1640	0	14	0	0.284274	0.0351773	-8.15114	Down	7.25984e-05	0.000209779
ENSBTAG00000017136	somatostatin receptor 2	1107	0	14	0	0.421147	0.0237447	-8.71818	Down	7.25984e-05	0.000209706
ENSBTAG00000000448	3-hydroxybutyrate dehydrogenase, type 1	1614	137	13	2.89318	0.268221	10.7865	3.43116	Up	3.56762e-28	3.93706e-27
ENSBTAG00000016477	similar to Tyrosine-protein kinase-protein kinase SgK269 (Sugen kinase 269)	1401	62	13	1.50838	0.309	4.8815	2.28732	Up	2.7899e-09	1.27064e-08
ENSBTAG00000014758	WNT inhibitory factor 1	2191	41	13	0.637822	0.197585	3.22809	1.69068	Up	8.0056e-05	0.000230218
ENSBTAG00000006159	potassium inwardly-rectifying channel, subfamily J, member 3	1506	0	13	0	0.287456	0	-8.1672	Down	0.000143527	0.000399257
ENSBTAG00000003564	hemopexin	1471	0	13	0	0.294296	0	-8.20112	Down	0.000143527	0.000399191
ENSBTAG00000002253	FK506 binding protein 6, 36kDa	1488	0	13	0	0.290933	0	-8.18455	Down	0.000143527	0.000399125
ENSBTAG00000003837	R-spondin homolog (Xenopus laevis)	1917	655	12	11.646	0.208455	55.8682	5.80396	Up	1.32186e-179	8.62759e-178
ENSBTAG00000021667	Na+/K+ transporting ATPase interacting 2	2179	118	12	1.84579	0.183391	10.0648	3.33125	Up	7.36624e-24	7.10531e-23
ENSBTAG00000032933	tetratricopeptide repeat domain 23-like	2115	102	12	1.6438	0.18894	8.70009	3.12103	Up	1.15022e-19	9.36139e-19
ENSBTAG00000018539	kallikrein 1	868	57	12	2.23827	0.460378	4.86182	2.2815	Up	1.30347e-08	5.62356e-08
ENSBTAG00000016550	maelstrom homolog (Drosophila)	1748	49	12	0.955461	0.228609	4.17946	2.06332	Up	7.72128e-07	2.82049e-06
ENSBTAG00000021177	ADAM metallopeptidase with thrombospondin type 1 motif, 14	3660	46	12	0.428386	0.109183	3.92357	1.97217	Up	3.37376e-06	1.15634e-05
ENSBTAG00000017381	claudin 19	1661	39	12	0.800301	0.240583	3.32651	1.73401	Up	9.0978e-05	0.000258918
ENSBTAG00000004940	bruno-like 4, RNA binding protein (Drosophila)	2172	37	12	0.580631	0.183982	3.15592	1.65806	Up	0.00022323	0.000602973
ENSBTAG00000030375	ENSBTAG00000030375	536	0	12	0	0.745538	0	-9.54214	Down	0.000283752	0.000755621
ENSBTAG00000010070	gasdermin A	1762	0	12	0	0.226792	0	-7.82523	Down	0.000283752	0.000755501
ENSBTAG00000006239	patched domain containing 3	2796	0	12	0	0.142921	0	-7.15908	Down	0.000283752	0.000755381
ENSBTAG00000030718	spermatogenesis associated 3	879	56	11	2.17149	0.416732	5.21075	2.38149	Up	7.39424e-09	3.24349e-08
ENSBTAG00000018448	mutS homolog 4 (E. coli)	2805	53	11	0.644023	0.130591	4.9316	2.30206	Up	3.61934e-08	1.49792e-07
ENSBTAG00000020580	transcobalamin I (vitamin B12 binding protein, R binder family)	1445	48	11	1.13222	0.2535	4.46636	2.1591	Up	4.81082e-07	1.79486e-06
ENSBTAG00000014400	E2F transcription factor 2	1460	47	11	1.09724	0.250896	4.37331	2.12873	Up	7.99162e-07	2.9148e-06
ENSBTAG00000004884	ENSBTAG00000004884	3479	45	11	0.440876	0.105291	4.18721	2.06599	Up	2.18146e-06	7.63921e-06
ENSBTAG00000031769	similar to histone cluster 1, H2bd; similar to histone cluster 1, H2bc; similar to Hist1h2bj protein; similar to histone H2B-like; similar to histone 1, H2bn (predicted); histone cluster 2, H2be; histone H2B; histone 1, H2bi; similar to histone cluster 3, H2bb; similar to histone H2B; histone H2B-like; histone cluster 1, H2bn	568	35	11	2.10028	0.644908	3.25672	1.70342	Up	0.000255644	0.000684356
ENSBTAG00000003382	regulating synaptic membrane exocytosis 4	714	128	10	6.1104	0.466396	13.1013	3.71164	Up	4.09852e-28	4.51402e-27
ENSBTAG00000008121	R-spondin 3 homolog (Xenopus laevis)	2199	64	10	0.992003	0.151436	6.55066	2.71164	Up	2.69382e-11	1.40986e-10
ENSBTAG00000016030	homeobox D10	1746	52	10	1.01512	0.190726	5.32241	2.41208	Up	2.03214e-08	8.61221e-08
ENSBTAG00000015080	phosphatase and actin regulator 3	2100	44	10	0.714153	0.158575	4.50358	2.17107	Up	1.35604e-06	4.84064e-06
ENSBTAG00000011962	phospholipase A2, group III	1720	44	10	0.871932	0.193609	4.50358	2.17107	Up	1.35604e-06	4.84167e-06
ENSBTAG00000033643	ENSBTAG00000033643	471	43	10	3.11176	0.707021	4.40122	2.1379	Up	2.25758e-06	7.89424e-06
ENSBTAG00000009803	synuclein, beta	1275	43	10	1.14952	0.261182	4.40122	2.1379	Up	2.25758e-06	7.89588e-06
ENSBTAG00000025664	hypothetical protein LOC100138097	726	1375	9	64.5542	0.412818	156.374	7.28886	Up	0	0
ENSBTAG00000001639	transient receptor potential cation channel, subfamily M, member 1	4938	73	9	0.503883	0.0606938	8.30205	3.05347	Up	3.58702e-14	2.23509e-13
ENSBTAG00000010878	ENSBTAG00000010878	15535	33	9	0.0724037	0.0192923	3.75298	1.90804	Up	0.000125943	0.000352213
ENSBTAG00000018703	osteocrin	1438	139	8	3.29469	0.185261	17.784	4.15251	Up	5.95486e-33	7.51594e-32
ENSBTAG00000015525	solute carrier family 39 (zinc transporter), member 12	2554	97	8	1.29452	0.104309	12.4104	3.63348	Up	2.81004e-21	2.4537e-20
ENSBTAG00000020893	matrilin 3	1473	83	8	1.92058	0.180859	10.6192	3.40861	Up	1.69725e-17	1.25694e-16
ENSBTAG00000004547	oxidized low density lipoprotein (lectin-like) receptor 1	1891	73	8	1.3158	0.140881	9.33981	3.22339	Up	7.58008e-15	4.90163e-14
ENSBTAG00000003492	ENSBTAG00000003492	1203	52	8	1.47332	0.221451	6.65301	2.73401	Up	1.75531e-09	8.11119e-09
ENSBTAG00000038662	gap junction protein, beta 6, 30kDa	1528	37	8	0.825347	0.174349	4.73387	2.24302	Up	6.46762e-06	2.14149e-05
ENSBTAG00000005710	neural cell adhesion molecule 1	2265	33	8	0.496597	0.117618	4.2221	2.07796	Up	5.03656e-05	0.000148712
ENSBTAG00000010248	ENSBTAG00000010248	327	101	7	10.5277	0.712859	14.7682	3.88442	Up	3.23038e-23	3.03225e-22
ENSBTAG00000031768	similar to histone, H2A	393	53	7	4.59665	0.593142	7.74966	2.95413	Up	2.48342e-10	1.22125e-09
ENSBTAG00000015773	leucine-rich repeats and guanylate kinase domain containing	2517	35	7	0.473961	0.0926122	5.1177	2.3555	Up	6.34646e-06	2.10386e-05
ENSBTAG00000032709	CKLF-like MARVEL transmembrane domain containing 5	783	30	7	1.30592	0.297707	4.3866	2.1331	Up	8.7135e-05	0.000248868
ENSBTAG00000030978	ENSBTAG00000030978	592	30	7	1.72726	0.393758	4.3866	2.1331	Up	8.7135e-05	0.000248911
ENSBTAG00000006859	ENSBTAG00000006859	1347	42	6	1.06277	0.148333	7.16478	2.84092	Up	3.69932e-08	1.52914e-07
ENSBTAG00000012750	uroplakin 2	961	38	6	1.34778	0.207913	6.48242	2.69653	Up	3.66544e-07	1.38353e-06
ENSBTAG00000007650	solute carrier family 38, member 11	1629	36	6	0.753251	0.122654	6.14124	2.61853	Up	1.1329e-06	4.07795e-06
ENSBTAG00000017222	catenin (cadherin-associated protein), delta 2 (neural plakophilin-related arm-repeat protein)	3528	33	6	0.318819	0.0566338	5.62947	2.493	Up	5.99658e-06	1.99379e-05
ENSBTAG00000010555	chromosome 7 open reading frame 53 ortholog	1205	33	6	0.933437	0.165813	5.62947	2.493	Up	5.99658e-06	1.99339e-05
ENSBTAG00000009348	oncoprotein induced transcript 3	2323	32	6	0.469525	0.0860112	5.45888	2.44861	Up	1.03704e-05	3.34975e-05
ENSBTAG00000005305	neurotensin	1204	32	6	0.905903	0.16595	5.45888	2.44861	Up	1.03704e-05	3.35039e-05
ENSBTAG00000044129	ENSBTAG00000044129	978	31	6	1.08039	0.204299	5.28829	2.4028	Up	1.78593e-05	5.59215e-05
ENSBTAG00000007541	histidine triad nucleotide binding protein 1	546	30	6	1.87278	0.365942	5.1177	2.3555	Up	3.06206e-05	9.28806e-05
ENSBTAG00000033487	hypothetical protein LOC768238; hypothetical LOC782307	1947	28	6	0.490174	0.102622	4.77652	2.25596	Up	8.87398e-05	0.00025315
ENSBTAG00000016446	glutamic-oxaloacetic transaminase 1-like 1	1378	28	6	0.692575	0.144996	4.77652	2.25596	Up	8.87398e-05	0.000253107
ENSBTAG00000014162	chemokine binding protein 2	1340	28	6	0.712215	0.149108	4.77652	2.25596	Up	8.87398e-05	0.000253193
ENSBTAG00000038124	Fc fragment of IgG, low affinity IIc, receptor for (CD32)	901	27	6	1.0214	0.221758	4.60593	2.20349	Up	0.00014991	0.000415635
ENSBTAG00000031457	similar to ribosomal protein L7	800	26	6	1.10775	0.249755	4.43534	2.14905	Up	0.000251848	0.000674948
ENSBTAG00000004263	ATPase, H+ transporting, lysosomal V0 subunit a4	2828	33	5	0.397734	0.0588767	6.75537	2.75603	Up	1.72339e-06	6.0808e-06
ENSBTAG00000006243	similar to glucosaminyl (N-acetyl) transferase family member 7	1290	31	5	0.819087	0.129072	6.34595	2.66584	Up	5.39142e-06	1.80474e-05
ENSBTAG00000010407	goosecoid homeobox	774	26	5	1.14496	0.215121	5.32241	2.41208	Up	8.69594e-05	0.000248494
ENSBTAG00000019244	purinergic receptor P2X, ligand-gated ion channel, 6	1367	25	5	0.623347	0.121802	5.1177	2.3555	Up	0.00014952	0.000414622
ENSBTAG00000002583	similar to dynein, axonemal, light intermediate chain 1	1410	103	4	2.48987	0.09447	26.3562	4.72007	Up	1.06357e-26	1.12274e-25
ENSBTAG00000017627	stathmin-like 4	1225	82	4	2.28158	0.108737	20.9826	4.39112	Up	1.19578e-20	1.01559e-19
ENSBTAG00000007424	leukemia inhibitory factor (cholinergic differentiation factor)	1833	45	4	0.836774	0.0726693	11.5148	3.52542	Up	2.7224e-10	1.33486e-09
ENSBTAG00000010284	alanine-glyoxylate aminotransferase 2-like 1	2035	37	4	0.61972	0.0654559	9.46775	3.24302	Up	3.78618e-08	1.5635e-07
ENSBTAG00000033292	Sp7 transcription factor	2970	32	4	0.367241	0.0448494	8.18832	3.03357	Up	7.69738e-07	2.81237e-06
ENSBTAG00000021347	hypothetical LOC785528	2156	27	4	0.426848	0.0617823	6.9089	2.78846	Up	1.45187e-05	4.60023e-05
ENSBTAG00000014899	tetratricopeptide repeat domain 36	687	25	4	1.24034	0.19389	6.39713	2.67742	Up	4.57864e-05	0.000135837
ENSBTAG00000037604	ephrin-B3	1062	24	4	0.770273	0.125426	6.14124	2.61853	Up	8.07712e-05	0.000232115
ENSBTAG00000015912	dermokine	2002	24	4	0.408607	0.0665348	6.14124	2.61853	Up	8.07712e-05	0.000232075
ENSBTAG00000027832	contactin associated protein-like 2	1896	23	4	0.413473	0.0702546	5.88536	2.55713	Up	0.0001418	0.00039465
ENSBTAG00000003398	potassium voltage-gated channel, subfamily G, member 1	1545	36	3	0.794204	0.0646615	12.2825	3.61853	Up	1.30463e-08	5.62714e-08
ENSBTAG00000021447	ENSBTAG00000021447	1971	28	3	0.484205	0.050686	9.55304	3.25596	Up	1.88033e-06	6.61785e-06
ENSBTAG00000038038	hypothetical LOC618701	2095	27	3	0.439276	0.0476859	9.21186	3.20349	Up	3.46012e-06	1.18401e-05
ENSBTAG00000007916	anti-Mullerian hormone; forkhead box J1	1266	27	3	0.726923	0.0789116	9.21186	3.20349	Up	3.46012e-06	1.18377e-05
ENSBTAG00000019890	ATPase, H+ transporting, lysosomal 13kDa, V1 subunit G3	357	25	3	2.38688	0.279838	8.5295	3.09246	Up	1.1606e-05	3.72592e-05
ENSBTAG00000001527	transmembrane protein 213	1555	23	3	0.504145	0.0642457	7.84714	2.97217	Up	3.83824e-05	0.000114907
ENSBTAG00000040394	protease, serine 27	978	21	3	0.731878	0.102149	7.16478	2.84092	Up	0.000124882	0.000349478
ENSBTAG00000022861	killer cell lectin-like receptor family J member 1	1149	165	2	4.89466	0.0579646	84.4421	6.39989	Up	1.11307e-47	1.99686e-46
ENSBTAG00000005697	ENSBTAG00000005697	2490	67	2	0.917136	0.0267475	34.2886	5.09966	Up	1.94366e-18	1.4983e-17
ENSBTAG00000015618	growth differentiation factor 15	927	60	2	2.20612	0.0718461	30.7062	4.94046	Up	2.19066e-16	1.52918e-15
ENSBTAG00000017039	ENSBTAG00000017039	1098	45	2	1.39691	0.060657	23.0297	4.52542	Up	4.9914e-12	2.73792e-11
ENSBTAG00000016223	secernin 1	1350	41	2	1.03516	0.0493344	20.9826	4.39112	Up	7.04576e-11	3.59445e-10
ENSBTAG00000014192	leucine rich repeat transmembrane neuronal 2	2678	36	2	0.458195	0.0248698	18.4237	4.20349	Up	1.88366e-09	8.68276e-09
ENSBTAG00000000908	G protein-coupled receptor 81	1008	35	2	1.18349	0.0660728	17.912	4.16285	Up	3.62122e-09	1.63506e-08
ENSBTAG00000014486	ATPase, H+/K+ transporting, nongastric, alpha polypeptide	3335	32	2	0.327049	0.0199704	16.3766	4.03357	Up	2.55134e-08	1.07044e-07
ENSBTAG00000006685	interleukin 10	748	28	2	1.27589	0.0890393	14.3296	3.84092	Up	3.36872e-07	1.27555e-06
ENSBTAG00000019241	fibroblast growth factor 11	678	24	2	1.20653	0.0982321	12.2825	3.61853	Up	4.3062e-06	1.45924e-05
ENSBTAG00000004129	chemokine (C-C motif) ligand 11	1307	24	2	0.625884	0.0509574	12.2825	3.61853	Up	4.3062e-06	1.45953e-05
ENSBTAG00000009182	chloride channel 1, skeletal muscle	3008	23	2	0.26062	0.0221414	11.7707	3.55713	Up	8.09244e-06	2.64348e-05
ENSBTAG00000031149	coiled-coil domain containing 96	1411	20	2	0.483127	0.0472015	10.2354	3.3555	Up	5.27528e-05	0.000155214
ENSBTAG00000006582	somatostatin receptor 1	1245	20	2	0.547544	0.0534951	10.2354	3.3555	Up	5.27528e-05	0.000155241
ENSBTAG00000019977	protocadherin 10	3150	19	2	0.20559	0.0211433	9.72363	3.2815	Up	9.78742e-05	0.000277462
ENSBTAG00000013203	glycoprotein V (platelet)	1596	19	2	0.405769	0.0417302	9.72363	3.2815	Up	9.78742e-05	0.000277415
ENSBTAG00000012870	bone morphogenetic protein 5	754	19	2	0.858896	0.0883307	9.72363	3.2815	Up	9.78742e-05	0.000277368
ENSBTAG00000006810	odontogenic, ameloblast asssociated	1259	19	2	0.514382	0.0529002	9.72363	3.2815	Up	9.78742e-05	0.000277321
ENSBTAG00000030898	membrane-spanning 4-domains, subfamily A, member 13	1402	18	2	0.437605	0.0475045	9.21186	3.20349	Up	0.000180879	0.000495438
ENSBTAG00000011976	cytochrome P450, family 4, subfamily B, polypeptide 1	1772	17	2	0.326997	0.0375854	8.70009	3.12103	Up	0.000332846	0.000876752
ENSBTAG00000038548	solute carrier family 47, member 2	1757	76	1	1.47435	0.0189532	77.7891	6.2815	Up	2.14738e-22	1.96081e-21
ENSBTAG00000027348	oocyte-secreted protein 1	807	67	1	2.82982	0.0412648	68.5772	6.09966	Up	1.08236e-19	8.8219e-19
ENSBTAG00000032650	similar to Protein dpy-19 homolog 2 (Dpy-19-like protein 2)	1689	57	1	1.15028	0.0197162	58.3418	5.86646	Up	1.06787e-16	7.58682e-16
ENSBTAG00000019137	ENSBTAG00000019137	5778	38	1	0.224163	0.00576336	38.8945	5.2815	Up	4.7775e-11	2.45746e-10
ENSBTAG00000001260	hypothetical LOC616860	604	19	1	1.0722	0.0551336	19.4473	4.2815	Up	1.67785e-05	5.27245e-05
ENSBTAG00000039572	ENSBTAG00000039572	471	16	1	1.15786	0.0707021	16.3766	4.03357	Up	0.000120046	0.000336901
ENSBTAG00000000765	pancreatic lipase-related protein 2	1557	400	0	8.75648	0	8756.48	13.0961	Up	3.5495e-123	1.61353e-121
ENSBTAG00000038663	ENSBTAG00000038663	967	87	0	3.06656	0	3066.56	11.5824	Up	2.30772e-27	2.48937e-26
ENSBTAG00000035191	HUS1 checkpoint homolog (S. pombe); similar to HUS1 checkpoint homolog	674	87	0	4.39964	0	4399.64	12.1032	Up	2.30772e-27	2.48777e-26
ENSBTAG00000014391	ENSBTAG00000014391	3732	83	0	0.758044	0	758.044	9.56614	Up	3.8693e-26	4.02628e-25
ENSBTAG00000005361	proteasome (prosome, macropain) 26S subunit, non-ATPase, 8; similar to proteasome 26S non-ATPase subunit 8	1181	81	0	2.33772	0	2337.72	11.1909	Up	1.58437e-25	1.61656e-24
ENSBTAG00000013422	hypothetical LOC529593	2647	65	0	0.836985	0	836.985	9.70906	Up	1.25212e-20	1.06183e-19
ENSBTAG00000043948	similar to hyperpolarization activated cyclic nucleotide-gated potassium channel 1	2628	52	0	0.674429	0	674.429	9.39752	Up	1.19426e-16	8.47044e-16
ENSBTAG00000031647	leucine-rich alpha-2-glycoprotein 1	1694	48	0	0.965797	0	965.797	9.91558	Up	2.00238e-15	1.33604e-14
ENSBTAG00000026882	family with sequence similarity 82, member B; hypothetical LOC780963	699	37	0	1.80419	0	1804.19	10.8171	Up	4.66422e-12	2.56013e-11
ENSBTAG00000016396	phosphodiesterase 11A	2870	34	0	0.40379	0	403.79	8.65746	Up	3.86468e-11	2.00452e-10
ENSBTAG00000014580	Fc receptor-like B	1254	33	0	0.896963	0	896.963	9.8089	Up	7.82034e-11	3.97269e-10
ENSBTAG00000009599	lipocalin 1 (tear prealbumin)	729	32	0	1.49617	0	1496.17	10.5471	Up	1.58248e-10	7.89311e-10
ENSBTAG00000020987	patched domain containing 1	2667	22	0	0.281163	0	281.163	8.13526	Up	1.82162e-07	7.0731e-07
ENSBTAG00000032059	transglutaminase 5	2542	21	0	0.28158	0	281.58	8.1374	Up	3.68612e-07	1.3904e-06
ENSBTAG00000009328	NACHT and WD repeat domain containing 1	5962	21	0	0.120056	0	120.056	6.90757	Up	3.68612e-07	1.39071e-06
ENSBTAG00000037496	similar to melanoma antigen family B, 4; similar to Melanoma antigen family B, 4	1110	19	0	0.58343	0	583.43	9.18842	Up	1.50936e-06	5.36625e-06
ENSBTAG00000031194	pleckstrin homology-like domain, family A, member 2	794	18	0	0.772699	0	772.699	9.59376	Up	3.05424e-06	1.05307e-05
ENSBTAG00000031376	common salivary protein BSP30 form C	1099	16	0	0.496227	0	496.227	8.95486	Up	1.25063e-05	3.99506e-05
ENSBTAG00000022662	similar to olfactory receptor, family 7, subfamily A, member 17	1017	16	0	0.536238	0	536.238	9.06673	Up	1.25063e-05	3.99658e-05
ENSBTAG00000011817	gamma-aminobutyric acid (GABA) A receptor, alpha 2	2088	16	0	0.261185	0	261.185	8.02893	Up	1.25063e-05	3.99582e-05
ENSBTAG00000009515	carbonic anhydrase VI	1323	15	0	0.386447	0	386.447	8.59413	Up	2.5307e-05	7.75909e-05
ENSBTAG00000009461	serine/threonine/tyrosine interacting-like 1	1058	14	0	0.451025	0	451.025	8.81706	Up	5.12096e-05	0.000151018
ENSBTAG00000009219	cell adhesion molecule 2	1256	14	0	0.379924	0	379.924	8.56957	Up	5.12096e-05	0.000150991
ENSBTAG00000005994	sperm equatorial segment protein 1	1201	14	0	0.397323	0	397.323	8.63417	Up	5.12096e-05	0.000151044
ENSBTAG00000040060	ENSBTAG00000040060	498	12	0	0.821316	0	821.316	9.68179	Up	0.000209688	0.000568959
ENSBTAG00000038755	ENSBTAG00000038755	1407	12	0	0.2907	0	290.7	8.18339	Up	0.000209688	0.000569051
ENSBTAG00000031766	histone cluster 1, H1e; histone H3.1; similar to histone cluster 1, H3f; hypothetical LOC787509	411	12	0	0.995171	0	995.171	9.9588	Up	0.000209688	0.000568867
ENSBTAG00000031239	angiotensin I converting enzyme (peptidyl-dipeptidase A) 2	3301	12	0	0.123906	0	123.906	6.95311	Up	0.000209688	0.000569143
ENSBTAG00000017431	G protein-coupled receptor 55	1020	12	0	0.400995	0	400.995	8.64744	Up	0.000209688	0.000568683
ENSBTAG00000015532	nuclear receptor subfamily 0, group B, member 1	1736	12	0	0.235608	0	235.608	7.88024	Up	0.000209688	0.000568775
ENSBTAG00000009457	ENSBTAG00000009457	846	12	0	0.483469	0	483.469	8.91728	Up	0.000209688	0.0005685
ENSBTAG00000005004	growth differentiation factor 2	1296	12	0	0.315598	0	315.598	8.30194	Up	0.000209688	0.000568591

## Sheet: Table B 
Table B. Top 100 highly expressed genes in HS8A and HS3A mammary gland tissues
Gene ID	David Gene Name	HS8A-RPKM	log2Ratio(HS8A/HS3A)		geneID	David Gene Name	HS3A-RPKM	log2Ratio(HS8A/HS3A)
ENSBTAG00000025664	hypothetical protein LOC100138097	64.5542	7.28886		ENSBTAG00000003300	milk fat globule-EGF factor 8 protein	218.293	2.43823
ENSBTAG00000016127	Bos taurus early lactation protein precursor (ELP)	342.865	5.97217		ENSBTAG00000004322	v-fos FBJ murine osteosarcoma viral oncogene homolog	59.1853	2.37327
ENSBTAG00000008182	FBJ murine osteosarcoma viral oncogene homolog B	101.507	3.88909		ENSBTAG00000005718	adipose differentiation-related protein	85.1687	2.31872
ENSBTAG00000017561	HHIP-like 2	43.0971	3.38007		ENSBTAG00000013417	glycosylation-dependent cell adhesion molecule 1	2274.52	2.04654
ENSBTAG00000015107	solute carrier family 16, member 1 (monocarboxylic acid transporter 1)	106.041	3.08756		ENSBTAG00000016819	fatty acid binding protein 3, muscle and heart (mammary-derived growth inhibitor)	260.932	2.0103
ENSBTAG00000005776	zinc finger protein 185	87.6957	2.85528		ENSBTAG00000005859	lactalbumin, alpha-	2269.87	1.97147
ENSBTAG00000010069	early growth response 1	196.069	2.5466		ENSBTAG00000021842	Fc fragment of IgG, low affinity IIb, receptor (CD32)	136.574	1.87025
ENSBTAG00000038361	serpin peptidase inhibitor, clade A (alpha-1 antiproteinase, antitrypsin), member 11	65.6307	2.52143		ENSBTAG00000016199	clathrin interactor 1	60.4402	1.76832
ENSBTAG00000002669	Ras association (RalGDS/AF-6) domain family member 4	88.758	2.47399		ENSBTAG00000031753	butyrophilin, subfamily 1, member A1	145.282	1.55854
ENSBTAG00000003300	milk fat globule-EGF factor 8 protein	1183.09	2.43823		ENSBTAG00000005005	casein alpha-S2	3177.24	1.52414
ENSBTAG00000004322	v-fos FBJ murine osteosarcoma viral oncogene homolog	306.648	2.37327		ENSBTAG00000013103	collagen, type I, alpha 1	179.613	1.49738
ENSBTAG00000012794	phenylalanine hydroxylase	52.7168	2.37063		ENSBTAG00000015980	ENSBTAG00000015980	286.952	1.49355
ENSBTAG00000005718	adipose differentiation-related protein	424.899	2.31872		ENSBTAG00000013472	collagen, type I, alpha 2	93.3731	1.44157
ENSBTAG00000000507	nuclear receptor subfamily 4, group A, member 1	69.4602	2.29566		ENSBTAG00000021466	collagen, type III, alpha 1	167.239	1.4348
ENSBTAG00000021007	folate receptor 1 (adult)	43.3241	2.131		ENSBTAG00000014678	lactoglobulin, beta	16724.6	1.1078
ENSBTAG00000007850	inter-alpha (globulin) inhibitor H4 (plasma Kallikrein-sensitive glycoprotein)	48.4102	2.11781		ENSBTAG00000019434	programmed cell death 4 (neoplastic transformation inhibitor)	157.53	1.09514
ENSBTAG00000009602	transmembrane protein 120B	110.063	2.04891		ENSBTAG00000012460	E74-like factor 5 (ets domain transcription factor)	214.855	1.09432
ENSBTAG00000013417	glycosylation-dependent cell adhesion molecule 1	9396.34	2.04654		ENSBTAG00000008300	fibronectin 1	52.2982	1.08895
ENSBTAG00000016819	fatty acid binding protein 3, muscle and heart (mammary-derived growth inhibitor)	1051.21	2.0103		ENSBTAG00000015249	UDP-Gal:betaGlcNAc beta 1,4- galactosyltransferase, polypeptide 1	145.797	1.0396
ENSBTAG00000005859	lactalbumin, alpha-	8901.68	1.97147		ENSBTAG00000003887	enoyl Coenzyme A hydratase domain containing 1	55.6871	1.02614
ENSBTAG00000020602	indoleamine 2,3-dioxygenase 1	55.2531	1.90839		ENSBTAG00000016918	ENSBTAG00000016918	57.877	-1.00338
ENSBTAG00000021842	Fc fragment of IgG, low affinity IIb, receptor (CD32)	499.309	1.87025		ENSBTAG00000010439	ENSBTAG00000010439	103.471	-1.0099
ENSBTAG00000018347	interleukin 33	47.5673	1.80652		ENSBTAG00000005089	rhomboid domain containing 2	78.363	-1.01369
ENSBTAG00000016199	clathrin interactor 1	205.894	1.76832		ENSBTAG00000012137	netrin 1	54.8051	-1.01647
ENSBTAG00000021102	galactose mutarotase (aldose 1-epimerase)	63.0759	1.7571		ENSBTAG00000014401	sorbin and SH3 domain containing 3	68.1211	-1.02095
ENSBTAG00000009844	cysteine-rich, angiogenic inducer, 61	129.036	1.72469		ENSBTAG00000006523	ENSBTAG00000006523	266.675	-1.03269
ENSBTAG00000012046	jun B proto-oncogene	146.868	1.71331		ENSBTAG00000019915	gelsolin (amyloidosis, Finnish type)	478.957	-1.04217
ENSBTAG00000008793	ribonuclease	88.5717	1.61788		ENSBTAG00000013929	Ras-related associated with diabetes	52.4492	-1.05677
ENSBTAG00000013099	aldolase C, fructose-bisphosphate	75.9722	1.60194		ENSBTAG00000005077	chemokine (C-X-C motif) ligand 12 (stromal cell-derived factor 1)	127.543	-1.07146
ENSBTAG00000031753	butyrophilin, subfamily 1, member A1	427.934	1.55854		ENSBTAG00000008103	aldehyde dehydrogenase 1 family, member A1	70.6006	-1.11479
ENSBTAG00000040323	secreted and transmembrane 1	65.79	1.53305		ENSBTAG00000012370	matrix Gla protein	1598.76	-1.12266
ENSBTAG00000015441	actin, alpha 2, smooth muscle, aorta; actin, gamma 2, smooth muscle, enteric	134.548	1.53162		ENSBTAG00000005273	interleukin 1 receptor, type I	59.2279	-1.12409
ENSBTAG00000005005	casein alpha-S2	9138.26	1.52414		ENSBTAG00000008612	complement component 1, r subcomponent	131.28	-1.12749
ENSBTAG00000013103	collagen, type I, alpha 1	507.101	1.49738		ENSBTAG00000006694	chemokine (C-X-C motif) ligand 14	154.7	-1.1339
ENSBTAG00000015980	Fatty acid synthase(FASN)	808.003	1.49355		ENSBTAG00000015426	PDZ and LIM domain 4	127.237	-1.1419
ENSBTAG00000018481	similar to Equ c1	64.2497	1.46713		ENSBTAG00000005140	neuroblastoma, suppression of tumorigenicity 1	66.204	-1.15883
ENSBTAG00000017704	ATP-binding cassette, sub-family G (WHITE), member 2	53.0173	1.44368		ENSBTAG00000018223	similar to chitinase 3-like 1; chitinase 3-like 1 (cartilage glycoprotein-39)	363.073	-1.15985
ENSBTAG00000013472	collagen, type I, alpha 2	253.616	1.44157		ENSBTAG00000004903	similar to LOC507464 protein	1364.33	-1.17141
ENSBTAG00000021466	collagen, type III, alpha 1	452.121	1.4348		ENSBTAG00000018488	AF4/FMR2 family, member 1	52.9325	-1.18515
ENSBTAG00000014633	ATP-binding cassette, sub-family D (ALD), member 4	46.6597	1.36698		ENSBTAG00000010738	chemokine (C-C motif) ligand 14	60.523	-1.20461
ENSBTAG00000037599	ENSBTAG00000037599	47.1371	1.35873		ENSBTAG00000012858	5'-nucleotidase, cytosolic II	56.7951	-1.21243
ENSBTAG00000025282	ENSBTAG00000025282	41.2901	1.35314		ENSBTAG00000038375	stomatin	166.503	-1.22647
ENSBTAG00000010850	SERTA domain containing 4	65.1526	1.3396		ENSBTAG00000010106	cyclin D3	92.8454	-1.22665
ENSBTAG00000011338	neuronal protein 3.1	97.6577	1.32841		ENSBTAG00000003889	period homolog 1 (Drosophila)	95.0981	-1.22743
ENSBTAG00000020050	malectin	60.428	1.30577		ENSBTAG00000015109	transducer of ERBB2, 2	95.4921	-1.22861
ENSBTAG00000039556	similar to WD repeat domain, phosphoinositide interacting 1	51.6557	1.28619		ENSBTAG00000014069	pyruvate dehydrogenase kinase, isozyme 4	165.789	-1.25839
ENSBTAG00000017104	mucin 1, cell surface associated	70.3575	1.27823		ENSBTAG00000027204	ENSBTAG00000027204	79.4114	-1.28934
ENSBTAG00000016208	transglutaminase 2 (C polypeptide, protein-glutamine-gamma-glutamyltransferase)	41.0637	1.26113		ENSBTAG00000005622	lipopolysaccharide-induced TNF factor	80.5335	-1.31427
ENSBTAG00000016444	family with sequence similarity 134, member B	62.9824	1.23469		ENSBTAG00000040149	ENSBTAG00000040149	325.768	-1.32078
ENSBTAG00000011824	osteoglycin	44.7874	1.21397		ENSBTAG00000040163	ENSBTAG00000040163	77.3906	-1.32448
ENSBTAG00000013303	acyl-CoA synthetase short-chain family member 2	61.6534	1.18124		ENSBTAG00000013468	ENSBTAG00000013468	451.49	-1.32706
ENSBTAG00000021286	similar to solute carrier family 37 member 1	49.9554	1.12183		ENSBTAG00000016229	Kruppel-like factor 9	71.7611	-1.32744
ENSBTAG00000014678	lactoglobulin, beta	36044.1	1.1078		ENSBTAG00000017863	serglycin	69.3305	-1.32848
ENSBTAG00000019434	programmed cell death 4 (neoplastic transformation inhibitor)	336.537	1.09514		ENSBTAG00000002326	lectin, galactoside-binding, soluble, 3	98.3768	-1.3302
ENSBTAG00000012460	E74-like factor 5 (ets domain transcription factor)	458.74	1.09432		ENSBTAG00000032774	chromosome 10 open reading frame 116 ortholog	502.126	-1.3374
ENSBTAG00000008300	fibronectin 1	111.248	1.08895		ENSBTAG00000001557	chemokine (C-C motif) ligand 28	160.449	-1.33848
ENSBTAG00000000945	ATPase, Ca++ transporting, type 2C, member 2	78.7085	1.06964		ENSBTAG00000025441	heat shock 70kDa protein 1A	171.016	-1.34541
ENSBTAG00000015249	UDP-Gal:betaGlcNAc beta 1,4- galactosyltransferase, polypeptide 1	299.71	1.0396		ENSBTAG00000039430	immunoglobin light chain VJ region	84.1365	-1.35324
ENSBTAG00000000835	breast carcinoma amplified sequence 1	58.5093	1.03879		ENSBTAG00000010347	ezrin	543.599	-1.36178
ENSBTAG00000008553	similar to N-acetyl-beta-glucosaminyl-glycoprotein 4-beta-N-acetylgalactosaminyltransferase 2 (NGalNAc-T2) (Beta-1,4-N-acetylgalactosaminyltransferase III) (Beta4GalNAc-T3) (Beta4GalNAcT3)	106.056	1.0265		ENSBTAG00000005146	MHC class I antigen	563.02	-1.37698
ENSBTAG00000003887	enoyl Coenzyme A hydratase domain containing 1	113.41	1.02614		ENSBTAG00000013631	glutamate-ammonia ligase (glutamine synthetase)	249.47	-1.39148
ENSBTAG00000020979	nerve growth factor receptor (TNFR superfamily, member 16)	50.272	1.0242		ENSBTAG00000017989	stomatin	127.845	-1.42177
ENSBTAG00000039820	claudin 8	90.251	1.02191		ENSBTAG00000008507	sphingosine kinase 1	56.3016	-1.43799
ENSBTAG00000009496	signal transducer and activator of transcription 5A	73.8522	1.01998		ENSBTAG00000033424	ENSBTAG00000033424	88.7552	-1.45146
ENSBTAG00000032534	ras homolog gene family, member F (in filopodia)	48.9894	1.00851		ENSBTAG00000015510	EPH receptor B6	55.7136	-1.47653
ENSBTAG00000027407	tumor necrosis factor receptor superfamily, member 6b, decoy	63.2474	1.00409		ENSBTAG00000011494	phosphorylase, glycogen, liver	379.323	-1.49913
ENSBTAG00000010439	ENSBTAG00000010439	51.3818	-1.0099		ENSBTAG00000031160	ENSBTAG00000031160	7028.56	-1.52577
ENSBTAG00000006523	ENSBTAG00000006523	130.351	-1.03269		ENSBTAG00000025875	Kruppel-like factor 13	66.5613	-1.56272
ENSBTAG00000019915	gelsolin (amyloidosis, Finnish type)	232.58	-1.04217		ENSBTAG00000031648	similar to HAI-2 related small protein	75.7572	-1.56837
ENSBTAG00000005077	chemokine (C-X-C motif) ligand 12 (stromal cell-derived factor 1)	60.6896	-1.07146		ENSBTAG00000038909	ENSBTAG00000038909	108.01	-1.5906
ENSBTAG00000012370	matrix Gla protein	734.225	-1.12266		ENSBTAG00000020060	ENSBTAG00000020060	1195.91	-1.60553
ENSBTAG00000008612	complement component 1, r subcomponent	60.0883	-1.12749		ENSBTAG00000007191	chemokine (C-C motif) ligand 5	158.766	-1.61271
ENSBTAG00000006694	chemokine (C-X-C motif) ligand 14	70.4941	-1.1339		ENSBTAG00000012078	transmembrane protein 176A	64.5013	-1.62481
ENSBTAG00000015426	PDZ and LIM domain 4	57.659	-1.1419		ENSBTAG00000003015	sestrin 1	54.7138	-1.62925
ENSBTAG00000018223	similar to chitinase 3-like 1; chitinase 3-like 1 (cartilage glycoprotein-39)	162.496	-1.15985		ENSBTAG00000000062	RAS-like, family 12	83.9259	-1.64247
ENSBTAG00000004903	similar to LOC507464 protein	605.746	-1.17141		ENSBTAG00000023600	apolipoprotein D	260.414	-1.65698
ENSBTAG00000038375	stomatin （STOM）	71.1572	-1.22647		ENSBTAG00000027246	ubiquitin D	71.0143	-1.661
ENSBTAG00000015109	transducer of ERBB2, 2	40.7492	-1.22861		ENSBTAG00000018843	serpin peptidase inhibitor, clade A (alpha-1 antiproteinase, antitrypsin), member 1	160.942	-1.66126
ENSBTAG00000014069	pyruvate dehydrogenase kinase, isozyme 4	69.3014	-1.25839		ENSBTAG00000000163	DNA-damage-inducible transcript 4	61.2724	-1.69429
ENSBTAG00000040149	ENSBTAG00000040149	130.411	-1.32078		ENSBTAG00000014149	lipocalin 2	1018.94	-1.69781
ENSBTAG00000013468	ENSBTAG00000013468	179.955	-1.32706		ENSBTAG00000004796	gastrin-releasing peptide	132.482	-1.70881
ENSBTAG00000032774	chromosome 10 open reading frame 116 ortholog	198.708	-1.3374		ENSBTAG00000013928	WAP four-disulfide core domain 2	162.287	-1.74715
ENSBTAG00000001557	chemokine (C-C motif) ligand 28	63.4475	-1.33848		ENSBTAG00000018058	similar to ASCL830	125.93	-1.75095
ENSBTAG00000025441	heat shock 70kDa protein 1A	67.302	-1.34541		ENSBTAG00000013007	chromosome 20 open reading frame 108 ortholog	76.4845	-1.76253
ENSBTAG00000010347	ezrin	211.516	-1.36178		ENSBTAG00000006934	cytochrome P450, family 11, subfamily A, polypeptide 1	92.0678	-1.76918
ENSBTAG00000005146	MHC class I antigen	216.776	-1.37698		ENSBTAG00000010123	apolipoprotein E	1548.54	-1.77828
ENSBTAG00000013631	glutamate-ammonia ligase (glutamine synthetase)	95.0915	-1.39148		ENSBTAG00000038376	ENSBTAG00000038376	62.3013	-1.78191
ENSBTAG00000017989	stomatin （删除）	47.7184	-1.42177		ENSBTAG00000007689	ENSBTAG00000007689	63.751	-1.93736
ENSBTAG00000011494	phosphorylase, glycogen, liver	134.191	-1.49913		ENSBTAG00000021672	regulator of G-protein signaling 1	122.646	-1.95672
ENSBTAG00000031160	immunoglobulin lambda-like polypeptide 1 (IGLL1)	2440.98	-1.52577		ENSBTAG00000044010	similar to embigin homolog	77.8395	-1.98314
ENSBTAG00000020060	ENSBTAG00000020060	392.993	-1.60553		ENSBTAG00000003171	similar to Shank2E	81.2508	-2.02606
ENSBTAG00000007191	chemokine (C-C motif) ligand 5	51.9142	-1.61271		ENSBTAG00000015082	FK506 binding protein 5	215.892	-2.07816
ENSBTAG00000023600	apolipoprotein D	82.578	-1.65698		ENSBTAG00000032427	ENSBTAG00000032427	57.2468	-2.22426
ENSBTAG00000018843	serpin peptidase inhibitor, clade A (alpha-1 antiproteinase, antitrypsin), member 1	50.8839	-1.66126		ENSBTAG00000015074	prostaglandin D2 synthase 21kDa (brain)	2190.97	-2.2565
ENSBTAG00000014149	lipocalin 2	314.092	-1.69781		ENSBTAG00000003408	ENSBTAG00000003408	840.269	-2.39761
ENSBTAG00000013928	WAP four-disulfide core domain 2	48.3438	-1.74715		ENSBTAG00000000588	chondrolectin	78.335	-2.51443
ENSBTAG00000010123	apolipoprotein E	451.445	-1.77828		ENSBTAG00000021687	similar to Protein Jade-2 (PHD finger protein 15)	62.3568	-2.62156
ENSBTAG00000015082	FK506 binding protein 5	51.1269	-2.07816		ENSBTAG00000011266	zinc finger and BTB domain containing 16	122.652	-2.72936
ENSBTAG00000015074	prostaglandin D2 synthase 21kDa (brain)	458.525	-2.2565		ENSBTAG00000034372	ENSBTAG00000034372	148.664	-2.75953
ENSBTAG00000003408	ENSBTAG00000003408	159.465	-2.39761		ENSBTAG00000012393	angiotensinogen (serpin peptidase inhibitor, clade A, member 8)	110.506	-3.53157
