# Supplementary material for: Deciphering Transcriptome and Complex Alternative Splicing Transcripts in Mammary Gland Tissues from Cows Naturally Infected with Staphylococcus aureus Mastitis
Source: PLoS One. 2016 Jul 26;11(7):e0159719. doi: 10.1371/journal.pone.0159719 (PMC4961362; doi:10.1371/journal.pone.0159719)
Supplement: S3 File — Table A. DEGs enriched in molecular function category. Table B. DEGs enriched in biological process category. Table C. DEGs enriched in cellular component category. (XLSX) [file pone.0159719.s003.xlsx]

## Sheet: Table A
Table A. DEGs enriched in molecular function category
Gene Ontology term	Cluster frequency	Genome frequency of use	Corrected P-value
protein binding	366 out of 1028 genes, 35.6%	4474 out of 15661 genes, 28.6%	8.88e-05
cytokine activity	14 out of 1028 genes, 1.4%	43 out of 15661 genes, 0.3%	0.00012
receptor binding	96 out of 1028 genes, 9.3%	882 out of 15661 genes, 5.6%	0.00018
chemokine receptor activity	9 out of 1028 genes, 0.9%	18 out of 15661 genes, 0.1%	0.00022
active transmembrane transporter activity	50 out of 1028 genes, 4.9%	367 out of 15661 genes, 2.3%	0.00024
glycosaminoglycan binding	26 out of 1028 genes, 2.5%	143 out of 15661 genes, 0.9%	0.00068
pattern binding	29 out of 1028 genes, 2.8%	171 out of 15661 genes, 1.1%	0.00078
transmembrane transporter activity	97 out of 1028 genes, 9.4%	927 out of 15661 genes, 5.9%	0.00095
chemokine binding	9 out of 1028 genes, 0.9%	21 out of 15661 genes, 0.1%	0.00114
G-protein chemoattractant receptor activity	9 out of 1028 genes, 0.9%	22 out of 15661 genes, 0.1%	0.00182
carbohydrate binding	44 out of 1028 genes, 4.3%	329 out of 15661 genes, 2.1%	0.00188
polysaccharide binding	27 out of 1028 genes, 2.6%	160 out of 15661 genes, 1.0%	0.00191
binding	869 out of 1028 genes, 84.5%	12424 out of 15661 genes, 79.3%	0.00247
cytokine binding	16 out of 1028 genes, 1.6%	69 out of 15661 genes, 0.4%	0.00272
ATPase activity, coupled to transmembrane movement of substances	21 out of 1028 genes, 2.0%	112 out of 15661 genes, 0.7%	0.004
transporter activity	109 out of 1028 genes, 10.6%	1109 out of 15661 genes, 7.1%	0.00404
hydrolase activity, acting on acid anhydrides, catalyzing transmembrane movement of substances	21 out of 1028 genes, 2.0%	113 out of 15661 genes, 0.7%	0.00462
ATPase activity, coupled to movement of substances	21 out of 1028 genes, 2.0%	113 out of 15661 genes, 0.7%	0.00462
substrate-specific transmembrane transporter activity	85 out of 1028 genes, 8.3%	826 out of 15661 genes, 5.3%	0.00767
primary active transmembrane transporter activity	23 out of 1028 genes, 2.2%	135 out of 15661 genes, 0.9%	0.00799
P-P-bond-hydrolysis-driven transmembrane transporter activity	23 out of 1028 genes, 2.2%	135 out of 15661 genes, 0.9%	0.00799
ATPase activity, coupled to transmembrane movement of ions	18 out of 1028 genes, 1.8%	99 out of 15661 genes, 0.6%	0.02554
peptide receptor activity	19 out of 1028 genes, 1.8%	108 out of 15661 genes, 0.7%	0.02589
substrate-specific transporter activity	96 out of 1028 genes, 9.3%	999 out of 15661 genes, 6.4%	0.03279
peptide receptor activity, G-protein coupled	18 out of 1028 genes, 1.8%	103 out of 15661 genes, 0.7%	0.0435
identical protein binding	57 out of 1028 genes, 5.5%	525 out of 15661 genes, 3.4%	0.04421

## Sheet: Table B
Table B. DEGs enriched biological process category
Gene Ontology term	Cluster frequency	Genome frequency of use	Corrected P-value	Gene list
response to stimulus	332 out of 1023 genes, 32.5%	3431 out of 14698 genes, 23.3%	5.47e-09
response to organic substance	127 out of 1023 genes, 12.4%	999 out of 14698 genes, 6.8%	1.62e-08
response to chemical stimulus	202 out of 1023 genes, 19.7%	1857 out of 14698 genes, 12.6%	2.54e-08
immune system process	124 out of 1023 genes, 12.1%	990 out of 14698 genes, 6.7%	7.99e-08
response to endogenous stimulus	89 out of 1023 genes, 8.7%	638 out of 14698 genes, 4.3%	2.48e-07
response to hormone stimulus	76 out of 1023 genes, 7.4%	528 out of 14698 genes, 3.6%	1.39e-06
response to external stimulus	84 out of 1023 genes, 8.2%	611 out of 14698 genes, 4.2%	1.72e-06
response to steroid hormone stimulus	53 out of 1023 genes, 5.2%	319 out of 14698 genes, 2.2%	3.89e-06
anatomical structure development	273 out of 1023 genes, 26.7%	2907 out of 14698 genes, 19.8%	2.74e-05
developmental process	321 out of 1023 genes, 31.4%	3543 out of 14698 genes, 24.1%	3.99e-05
response to extracellular stimulus	50 out of 1023 genes, 4.9%	314 out of 14698 genes, 2.1%	4.61e-05
response to nutrient levels	47 out of 1023 genes, 4.6%	291 out of 14698 genes, 2.0%	7.72e-05
response to stress	165 out of 1023 genes, 16.1%	1602 out of 14698 genes, 10.9%	0.00013
positive regulation of biological process	165 out of 1023 genes, 16.1%	1602 out of 14698 genes, 10.9%	0.00013
defense response	74 out of 1023 genes, 7.2%	569 out of 14698 genes, 3.9%	0.00018	ENSBTAG00000016357,ENSBTAG00000008900,ENSBTAG00000040244,ENSBTAG00000005597,ENSBTAG00000015133,ENSBTAG00000015094,ENSBTAG00000011766,ENSBTAG00000022715,ENSBTAG00000007191,ENSBTAG00000018843,ENSBTAG00000014149,ENSBTAG00000012280,ENSBTAG00000003220,ENSBTAG00000004895,ENSBTAG00000006864,ENSBTAG00000014220,ENSBTAG00000009012,ENSBTAG00000012684,ENSBTAG00000004594,ENSBTAG00000040271,ENSBTAG00000005603,…
multicellular organismal development	252 out of 1023 genes, 24.6%	2701 out of 14698 genes, 18.4%	0.00022
cell adhesion	57 out of 1023 genes, 5.6%	399 out of 14698 genes, 2.7%	0.00024
biological adhesion	57 out of 1023 genes, 5.6%	400 out of 14698 genes, 2.7%	0.00026
system development	226 out of 1023 genes, 22.1%	2377 out of 14698 genes, 16.2%	0.00028
regulation of locomotion	24 out of 1023 genes, 2.3%	107 out of 14698 genes, 0.7%	0.00038
cell-cell adhesion	34 out of 1023 genes, 3.3%	197 out of 14698 genes, 1.3%	0.00116
M phase	50 out of 1023 genes, 4.9%	353 out of 14698 genes, 2.4%	0.00184
cell cycle phase	60 out of 1023 genes, 5.9%	460 out of 14698 genes, 3.1%	0.00269
response to nutrient	29 out of 1023 genes, 2.8%	162 out of 14698 genes, 1.1%	0.00352
positive regulation of cellular process	124 out of 1023 genes, 12.1%	1188 out of 14698 genes, 8.1%	0.00362
cellular developmental process	172 out of 1023 genes, 16.8%	1797 out of 14698 genes, 12.2%	0.00838
signaling	350 out of 1023 genes, 34.2%	4144 out of 14698 genes, 28.2%	0.01223
regulation of cell migration	17 out of 1023 genes, 1.7%	73 out of 14698 genes, 0.5%	0.01278
cell communication	81 out of 1023 genes, 7.9%	716 out of 14698 genes, 4.9%	0.01363
multicellular organismal process	391 out of 1023 genes, 38.2%	4711 out of 14698 genes, 32.1%	0.01427
anatomical structure morphogenesis	133 out of 1023 genes, 13.0%	1333 out of 14698 genes, 9.1%	0.01577
cell proliferation	93 out of 1023 genes, 9.1%	860 out of 14698 genes, 5.9%	0.01857
response to estrogen stimulus	21 out of 1023 genes, 2.1%	107 out of 14698 genes, 0.7%	0.02042
regulation of immune system process	55 out of 1023 genes, 5.4%	438 out of 14698 genes, 3.0%	0.02249
regulation of cellular component movement	17 out of 1023 genes, 1.7%	76 out of 14698 genes, 0.5%	0.02266
regulation of cell motility	17 out of 1023 genes, 1.7%	76 out of 14698 genes, 0.5%	0.02266
response to vitamin	26 out of 1023 genes, 2.5%	151 out of 14698 genes, 1.0%	0.02403
cellular response to chemical stimulus	27 out of 1023 genes, 2.6%	161 out of 14698 genes, 1.1%	0.02722
cell cycle process	76 out of 1023 genes, 7.4%	674 out of 14698 genes, 4.6%	0.02919
regulation of cellular process	343 out of 1023 genes, 33.5%	4091 out of 14698 genes, 27.8%	0.03191
monovalent inorganic cation transport	19 out of 1023 genes, 1.9%	94 out of 14698 genes, 0.6%	0.03384
regulation of biological quality	155 out of 1023 genes, 15.2%	1628 out of 14698 genes, 11.1%	0.03567
signaling process	256 out of 1023 genes, 25.0%	2945 out of 14698 genes, 20.0%	0.05246
signal transmission	255 out of 1023 genes, 24.9%	2938 out of 14698 genes, 20.0%	0.06111
biological regulation	479 out of 1023 genes, 46.8%	6012 out of 14698 genes, 40.9%	0.06611
enzyme linked receptor protein signaling pathway	55 out of 1023 genes, 5.4%	456 out of 14698 genes, 3.1%	0.07036
response to corticosteroid stimulus	24 out of 1023 genes, 2.3%	143 out of 14698 genes, 1.0%	0.07772
response to wounding	38 out of 1023 genes, 3.7%	278 out of 14698 genes, 1.9%	0.07778
M phase of mitotic cell cycle	37 out of 1023 genes, 3.6%	268 out of 14698 genes, 1.8%	0.07853
response to abiotic stimulus	46 out of 1023 genes, 4.5%	362 out of 14698 genes, 2.5%	0.08372
cell cycle	80 out of 1023 genes, 7.8%	744 out of 14698 genes, 5.1%	0.09419
response to biotic stimulus	48 out of 1023 genes, 4.7%	387 out of 14698 genes, 2.6%	0.10694
regulation of multicellular organismal process	97 out of 1023 genes, 9.5%	948 out of 14698 genes, 6.4%	0.10863
mitotic cell cycle	49 out of 1023 genes, 4.8%	399 out of 14698 genes, 2.7%	0.11579
regulation of developmental process	79 out of 1023 genes, 7.7%	738 out of 14698 genes, 5.0%	0.1218
immune response	30 out of 1023 genes, 2.9%	204 out of 14698 genes, 1.4%	0.12524	ENSBTAG00000006685, ENSBTAG00000007916, ENSBTAG00000037811, ENSBTAG00000031430, ENSBTAG00000024449, ENSBTAG00000020221, ENSBTAG00000002258, ENSBTAG00000009396, ENSBTAG00000016284,ENSBTAG00000001945,ENSBTAG00000013586,ENSBTAG00000020936,ENSBTAG00000009876,ENSBTAG00000010303,ENSBTAG00000014725,ENSBTAG00000008021,ENSBTAG00000005193,ENSBTAG00000008612,ENSBTAG00000009266,ENSBTAG00000006282,ENSBTAG0000…
reproductive process	91 out of 1023 genes, 8.9%	882 out of 14698 genes, 6.0%	0.13628
reproduction	93 out of 1023 genes, 9.1%	906 out of 14698 genes, 6.2%	0.13718
regulation of cell cycle	45 out of 1023 genes, 4.4%	360 out of 14698 genes, 2.4%	0.14905
regulation of growth	21 out of 1023 genes, 2.1%	123 out of 14698 genes, 0.8%	0.17574
regulation of cell growth	11 out of 1023 genes, 1.1%	43 out of 14698 genes, 0.3%	0.2062
lymphocyte mediated immunity	17 out of 1023 genes, 1.7%	90 out of 14698 genes, 0.6%	0.22006
positive regulation of locomotion	14 out of 1023 genes, 1.4%	66 out of 14698 genes, 0.4%	0.2352
transmembrane receptor protein serine/threonine kinase signaling pathway	27 out of 1023 genes, 2.6%	182 out of 14698 genes, 1.2%	0.24174
humoral immune response	12 out of 1023 genes, 1.2%	51 out of 14698 genes, 0.3%	0.24549
cell differentiation	131 out of 1023 genes, 12.8%	1392 out of 14698 genes, 9.5%	0.27948
response to bacterium	28 out of 1023 genes, 2.7%	194 out of 14698 genes, 1.3%	0.29623
regulation of cellular localization	31 out of 1023 genes, 3.0%	224 out of 14698 genes, 1.5%	0.29935
response to molecule of bacterial origin	25 out of 1023 genes, 2.4%	165 out of 14698 genes, 1.1%	0.29949
organic substance transport	42 out of 1023 genes, 4.1%	339 out of 14698 genes, 2.3%	0.307
second-messenger-mediated signaling	31 out of 1023 genes, 3.0%	225 out of 14698 genes, 1.5%	0.32464
circulatory system process	29 out of 1023 genes, 2.8%	207 out of 14698 genes, 1.4%	0.38595
tissue development	81 out of 1023 genes, 7.9%	791 out of 14698 genes, 5.4%	0.4268
organ development	144 out of 1023 genes, 14.1%	1571 out of 14698 genes, 10.7%	0.43494
regulation of secretion	25 out of 1023 genes, 2.4%	169 out of 14698 genes, 1.1%	0.4378
metal ion homeostasis	31 out of 1023 genes, 3.0%	229 out of 14698 genes, 1.6%	0.44595
odontogenesis of dentine-containing tooth	5 out of 1023 genes, 0.5%	10 out of 14698 genes, 0.1%	0.48919
cellular metal ion homeostasis	30 out of 1023 genes, 2.9%	220 out of 14698 genes, 1.5%	0.48931
regulation of toll-like receptor signaling pathway	4 out of 1023 genes, 0.4%	6 out of 14698 genes, 0.0%	0.50385
attachment of spindle microtubules to chromosome	4 out of 1023 genes, 0.4%	6 out of 14698 genes, 0.0%	0.50385
antimicrobial humoral response	3 out of 1023 genes, 0.3%	3 out of 14698 genes, 0.0%	0.54237
negative regulation of toll-like receptor signaling pathway	3 out of 1023 genes, 0.3%	3 out of 14698 genes, 0.0%	0.54237
response to other organism	43 out of 1023 genes, 4.2%	360 out of 14698 genes, 2.4%	0.57639
regulation of localization	63 out of 1023 genes, 6.2%	588 out of 14698 genes, 4.0%	0.62986
regulation of anatomical structure size	45 out of 1023 genes, 4.4%	385 out of 14698 genes, 2.6%	0.68528
fat-soluble vitamin metabolic process	8 out of 1023 genes, 0.8%	28 out of 14698 genes, 0.2%	0.76526
positive regulation of secretion	8 out of 1023 genes, 0.8%	28 out of 14698 genes, 0.2%	0.76526
humoral immune response mediated by circulating immunoglobulin	9 out of 1023 genes, 0.9%	35 out of 14698 genes, 0.2%	0.80859
regulation of chemotaxis	12 out of 1023 genes, 1.2%	58 out of 14698 genes, 0.4%	0.87833
leukocyte mediated immunity	17 out of 1023 genes, 1.7%	101 out of 14698 genes, 0.7%	0.91403
inflammatory response	22 out of 1023 genes, 2.2%	148 out of 14698 genes, 1.0%	0.93038
regulation of mitotic cell cycle	20 out of 1023 genes, 2.0%	129 out of 14698 genes, 0.9%	0.94244
regulation of cell proliferation	39 out of 1023 genes, 3.8%	326 out of 14698 genes, 2.2%	1
cation homeostasis	39 out of 1023 genes, 3.8%	326 out of 14698 genes, 2.2%	1
endothelial cell proliferation	12 out of 1023 genes, 1.2%	59 out of 14698 genes, 0.4%	1
vascular process in circulatory system	14 out of 1023 genes, 1.4%	76 out of 14698 genes, 0.5%	1
ion homeostasis	52 out of 1023 genes, 5.1%	473 out of 14698 genes, 3.2%	1
natural killer cell mediated cytotoxicity directed against tumor cell target	4 out of 1023 genes, 0.4%	7 out of 14698 genes, 0.0%	1
natural killer cell mediated immune response to tumor cell	4 out of 1023 genes, 0.4%	7 out of 14698 genes, 0.0%	1
microtubule anchoring	4 out of 1023 genes, 0.4%	7 out of 14698 genes, 0.0%	1
natural killer cell mediated cytotoxicity	4 out of 1023 genes, 0.4%	7 out of 14698 genes, 0.0%	1
regulation of mitotic metaphase/anaphase transition	6 out of 1023 genes, 0.6%	17 out of 14698 genes, 0.1%	1
positive regulation of cell communication	28 out of 1023 genes, 2.7%	211 out of 14698 genes, 1.4%	1
regulation of cell communication	62 out of 1023 genes, 6.1%	591 out of 14698 genes, 4.0%	1
regulation of tube size	12 out of 1023 genes, 1.2%	60 out of 14698 genes, 0.4%	1
regulation of blood vessel size	12 out of 1023 genes, 1.2%	60 out of 14698 genes, 0.4%	1
regulation of transcription from RNA polymerase II promoter	75 out of 1023 genes, 7.3%	748 out of 14698 genes, 5.1%	1
positive regulation of cell proliferation	26 out of 1023 genes, 2.5%	192 out of 14698 genes, 1.3%	1
morphogenesis of a branching structure	19 out of 1023 genes, 1.9%	123 out of 14698 genes, 0.8%	1
negative regulation of biological process	113 out of 1023 genes, 11.0%	1218 out of 14698 genes, 8.3%	1
nervous system development	96 out of 1023 genes, 9.4%	1007 out of 14698 genes, 6.9%	1
G-protein signaling, coupled to cAMP nucleotide second messenger	14 out of 1023 genes, 1.4%	78 out of 14698 genes, 0.5%	1
cAMP-mediated signaling	14 out of 1023 genes, 1.4%	78 out of 14698 genes, 0.5%	1
regulation of anatomical structure morphogenesis	24 out of 1023 genes, 2.3%	173 out of 14698 genes, 1.2%	1
cytosolic calcium ion homeostasis	20 out of 1023 genes, 2.0%	135 out of 14698 genes, 0.9%	1
positive regulation of developmental process	30 out of 1023 genes, 2.9%	237 out of 14698 genes, 1.6%	1
positive regulation of signaling pathway	22 out of 1023 genes, 2.2%	155 out of 14698 genes, 1.1%	1
regulation of behavior	14 out of 1023 genes, 1.4%	80 out of 14698 genes, 0.5%	1
cyclic-nucleotide-mediated signaling	18 out of 1023 genes, 1.8%	117 out of 14698 genes, 0.8%	1
nuclear division	13 out of 1023 genes, 1.3%	72 out of 14698 genes, 0.5%	1
mitosis	13 out of 1023 genes, 1.3%	72 out of 14698 genes, 0.5%	1
negative regulation of gonadotropin secretion	3 out of 1023 genes, 0.3%	4 out of 14698 genes, 0.0%	1
blood circulation	22 out of 1023 genes, 2.2%	157 out of 14698 genes, 1.1%	1
myeloid dendritic cell activation	5 out of 1023 genes, 0.5%	13 out of 14698 genes, 0.1%	1
fever	4 out of 1023 genes, 0.4%	8 out of 14698 genes, 0.1%	1
chemical homeostasis	62 out of 1023 genes, 6.1%	607 out of 14698 genes, 4.1%	1
production of molecular mediator of immune response	10 out of 1023 genes, 1.0%	48 out of 14698 genes, 0.3%	1
positive regulation of multicellular organismal process	20 out of 1023 genes, 2.0%	139 out of 14698 genes, 0.9%	1
negative regulation of biosynthetic process	25 out of 1023 genes, 2.4%	190 out of 14698 genes, 1.3%	1
regulation of cell differentiation	59 out of 1023 genes, 5.8%	574 out of 14698 genes, 3.9%	1
sodium ion transport	11 out of 1023 genes, 1.1%	57 out of 14698 genes, 0.4%	1
B cell mediated immunity	11 out of 1023 genes, 1.1%	57 out of 14698 genes, 0.4%	1
organ morphogenesis	54 out of 1023 genes, 5.3%	516 out of 14698 genes, 3.5%	1
regulation of hormone secretion	15 out of 1023 genes, 1.5%	93 out of 14698 genes, 0.6%	1
positive regulation of cell growth	6 out of 1023 genes, 0.6%	20 out of 14698 genes, 0.1%	1
positive regulation of cell size	6 out of 1023 genes, 0.6%	20 out of 14698 genes, 0.1%	1
positive regulation of response to stimulus	26 out of 1023 genes, 2.5%	203 out of 14698 genes, 1.4%	1
positive regulation of growth	8 out of 1023 genes, 0.8%	34 out of 14698 genes, 0.2%	1
chromosome segregation	11 out of 1023 genes, 1.1%	58 out of 14698 genes, 0.4%	1
cellular ion homeostasis	46 out of 1023 genes, 4.5%	426 out of 14698 genes, 2.9%	1
response to drug	7 out of 1023 genes, 0.7%	27 out of 14698 genes, 0.2%	1
immunoglobulin mediated immune response	10 out of 1023 genes, 1.0%	50 out of 14698 genes, 0.3%	1
positive regulation of behavior	10 out of 1023 genes, 1.0%	50 out of 14698 genes, 0.3%	1
positive regulation of chemotaxis	10 out of 1023 genes, 1.0%	50 out of 14698 genes, 0.3%	1
regulation of biological process	422 out of 1023 genes, 41.3%	5438 out of 14698 genes, 37.0%	1
cellular chemical homeostasis	46 out of 1023 genes, 4.5%	427 out of 14698 genes, 2.9%	1
cellular response to organic substance	14 out of 1023 genes, 1.4%	85 out of 14698 genes, 0.6%	1
ossification	18 out of 1023 genes, 1.8%	123 out of 14698 genes, 0.8%	1
embryonic placenta development	4 out of 1023 genes, 0.4%	9 out of 14698 genes, 0.1%	1
vitamin A metabolic process	4 out of 1023 genes, 0.4%	9 out of 14698 genes, 0.1%	1
programmed cell death	69 out of 1023 genes, 6.7%	703 out of 14698 genes, 4.8%	1
cell death	72 out of 1023 genes, 7.0%	740 out of 14698 genes, 5.0%	1
death	72 out of 1023 genes, 7.0%	740 out of 14698 genes, 5.0%	1
rhythmic process	18 out of 1023 genes, 1.8%	124 out of 14698 genes, 0.8%	1
cellular cation homeostasis	33 out of 1023 genes, 3.2%	282 out of 14698 genes, 1.9%	1
regulation of cell cycle process	24 out of 1023 genes, 2.3%	185 out of 14698 genes, 1.3%	1
G-protein coupled receptor protein signaling pathway	41 out of 1023 genes, 4.0%	373 out of 14698 genes, 2.5%	1
negative regulation of macromolecule biosynthetic process	22 out of 1023 genes, 2.2%	165 out of 14698 genes, 1.1%	1
innate immune response	6 out of 1023 genes, 0.6%	21 out of 14698 genes, 0.1%	1
regulation of protein secretion	6 out of 1023 genes, 0.6%	21 out of 14698 genes, 0.1%	1
response to cytokine stimulus	14 out of 1023 genes, 1.4%	87 out of 14698 genes, 0.6%	1
branching morphogenesis of a tube	12 out of 1023 genes, 1.2%	69 out of 14698 genes, 0.5%	1
organelle fission	13 out of 1023 genes, 1.3%	78 out of 14698 genes, 0.5%	1
retinoid metabolic process	8 out of 1023 genes, 0.8%	36 out of 14698 genes, 0.2%	1
regulation of ossification	8 out of 1023 genes, 0.8%	36 out of 14698 genes, 0.2%	1
epithelial cell proliferation	14 out of 1023 genes, 1.4%	88 out of 14698 genes, 0.6%	1
cytokine secretion involved in immune response	3 out of 1023 genes, 0.3%	5 out of 14698 genes, 0.0%	1
regulation of gonadotropin secretion	3 out of 1023 genes, 0.3%	5 out of 14698 genes, 0.0%	1
regulation of endocrine process	3 out of 1023 genes, 0.3%	5 out of 14698 genes, 0.0%	1
response to temperature stimulus	7 out of 1023 genes, 0.7%	29 out of 14698 genes, 0.2%	1
regulation of multicellular organismal development	47 out of 1023 genes, 4.6%	448 out of 14698 genes, 3.0%	1
response to vitamin A	14 out of 1023 genes, 1.4%	89 out of 14698 genes, 0.6%	1
negative regulation of cellular biosynthetic process	22 out of 1023 genes, 2.2%	169 out of 14698 genes, 1.1%	1
odontogenesis	11 out of 1023 genes, 1.1%	62 out of 14698 genes, 0.4%	1
sister chromatid segregation	9 out of 1023 genes, 0.9%	45 out of 14698 genes, 0.3%	1
morphogenesis of a branching epithelium	9 out of 1023 genes, 0.9%	45 out of 14698 genes, 0.3%	1
positive regulation of transport	21 out of 1023 genes, 2.1%	159 out of 14698 genes, 1.1%	1
heat generation	4 out of 1023 genes, 0.4%	10 out of 14698 genes, 0.1%	1
positive regulation of cellular protein metabolic process	16 out of 1023 genes, 1.6%	109 out of 14698 genes, 0.7%	1
positive regulation of protein metabolic process	16 out of 1023 genes, 1.6%	109 out of 14698 genes, 0.7%	1
epidermis development	17 out of 1023 genes, 1.7%	119 out of 14698 genes, 0.8%	1
vitamin metabolic process	10 out of 1023 genes, 1.0%	54 out of 14698 genes, 0.4%	1
vitamin biosynthetic process	5 out of 1023 genes, 0.5%	16 out of 14698 genes, 0.1%	1
regulation of endothelial cell migration	8 out of 1023 genes, 0.8%	38 out of 14698 genes, 0.3%	1
G-protein signaling, coupled to cyclic nucleotide second messenger	15 out of 1023 genes, 1.5%	101 out of 14698 genes, 0.7%	1
microtubule-based process	28 out of 1023 genes, 2.7%	237 out of 14698 genes, 1.6%	1
immune effector process	23 out of 1023 genes, 2.2%	183 out of 14698 genes, 1.2%	1
regulation of myeloid leukocyte differentiation	10 out of 1023 genes, 1.0%	55 out of 14698 genes, 0.4%	1
leukocyte activation	33 out of 1023 genes, 3.2%	293 out of 14698 genes, 2.0%	1
regulation of insulin secretion	11 out of 1023 genes, 1.1%	64 out of 14698 genes, 0.4%	1
adaptive immune response based on somatic recombination of immune receptors built from immunoglobulin superfamily domains	14 out of 1023 genes, 1.4%	92 out of 14698 genes, 0.6%	1
cellular calcium ion homeostasis	20 out of 1023 genes, 2.0%	153 out of 14698 genes, 1.0%	1
calcium ion homeostasis	20 out of 1023 genes, 2.0%	153 out of 14698 genes, 1.0%	1
diterpenoid metabolic process	8 out of 1023 genes, 0.8%	39 out of 14698 genes, 0.3%	1
positive regulation of cell migration	8 out of 1023 genes, 0.8%	39 out of 14698 genes, 0.3%	1
positive regulation of cellular component movement	8 out of 1023 genes, 0.8%	39 out of 14698 genes, 0.3%	1
positive regulation of cell motility	8 out of 1023 genes, 0.8%	39 out of 14698 genes, 0.3%	1
regulation of angiogenesis	10 out of 1023 genes, 1.0%	56 out of 14698 genes, 0.4%	1
dendritic cell cytokine production	2 out of 1023 genes, 0.2%	2 out of 14698 genes, 0.0%	1
antimicrobial peptide production	2 out of 1023 genes, 0.2%	2 out of 14698 genes, 0.0%	1
lactose metabolic process	2 out of 1023 genes, 0.2%	2 out of 14698 genes, 0.0%	1
antibacterial humoral response	2 out of 1023 genes, 0.2%	2 out of 14698 genes, 0.0%	1
positive regulation of viral genome replication	2 out of 1023 genes, 0.2%	2 out of 14698 genes, 0.0%	1
positive regulation of reproductive process	2 out of 1023 genes, 0.2%	2 out of 14698 genes, 0.0%	1
regulation of cellular component organization	44 out of 1023 genes, 4.3%	423 out of 14698 genes, 2.9%	1
adaptive immune response	14 out of 1023 genes, 1.4%	93 out of 14698 genes, 0.6%	1
cell activation	36 out of 1023 genes, 3.5%	330 out of 14698 genes, 2.2%	1
regulation of transcription, DNA-dependent	100 out of 1023 genes, 9.8%	1117 out of 14698 genes, 7.6%	1
fructose metabolic process	5 out of 1023 genes, 0.5%	17 out of 14698 genes, 0.1%	1
collagen metabolic process	5 out of 1023 genes, 0.5%	17 out of 14698 genes, 0.1%	1
regulation of RNA metabolic process	102 out of 1023 genes, 10.0%	1143 out of 14698 genes, 7.8%	1
leukocyte mediated cytotoxicity	6 out of 1023 genes, 0.6%	24 out of 14698 genes, 0.2%	1
potassium ion transport	6 out of 1023 genes, 0.6%	24 out of 14698 genes, 0.2%	1
central nervous system development	49 out of 1023 genes, 4.8%	484 out of 14698 genes, 3.3%	1
placenta development	4 out of 1023 genes, 0.4%	11 out of 14698 genes, 0.1%	1
natural killer cell mediated immunity	4 out of 1023 genes, 0.4%	11 out of 14698 genes, 0.1%	1
embryonic forelimb morphogenesis	4 out of 1023 genes, 0.4%	11 out of 14698 genes, 0.1%	1
forelimb morphogenesis	4 out of 1023 genes, 0.4%	11 out of 14698 genes, 0.1%	1
positive regulation of hormone secretion	4 out of 1023 genes, 0.4%	11 out of 14698 genes, 0.1%	1
negative regulation of cellular process	92 out of 1023 genes, 9.0%	1017 out of 14698 genes, 6.9%	1
positive regulation of protein phosphorylation	14 out of 1023 genes, 1.4%	94 out of 14698 genes, 0.6%	1
positive regulation of phosphorus metabolic process	14 out of 1023 genes, 1.4%	94 out of 14698 genes, 0.6%	1
positive regulation of phosphorylation	14 out of 1023 genes, 1.4%	94 out of 14698 genes, 0.6%	1
positive regulation of phosphate metabolic process	14 out of 1023 genes, 1.4%	94 out of 14698 genes, 0.6%	1
cellular amino acid and derivative metabolic process	31 out of 1023 genes, 3.0%	275 out of 14698 genes, 1.9%	1
cellular component morphogenesis	42 out of 1023 genes, 4.1%	402 out of 14698 genes, 2.7%	1
blood vessel development	15 out of 1023 genes, 1.5%	104 out of 14698 genes, 0.7%	1
mitotic spindle organization	3 out of 1023 genes, 0.3%	6 out of 14698 genes, 0.0%	1
regulation of cholesterol esterification	3 out of 1023 genes, 0.3%	6 out of 14698 genes, 0.0%	1
response to estradiol stimulus	3 out of 1023 genes, 0.3%	6 out of 14698 genes, 0.0%	1
vitamin A biosynthetic process	3 out of 1023 genes, 0.3%	6 out of 14698 genes, 0.0%	1
fat-soluble vitamin biosynthetic process	3 out of 1023 genes, 0.3%	6 out of 14698 genes, 0.0%	1
regulation of lymphocyte activation	20 out of 1023 genes, 2.0%	156 out of 14698 genes, 1.1%	1
blood vessel morphogenesis	14 out of 1023 genes, 1.4%	95 out of 14698 genes, 0.6%	1
response to radiation	25 out of 1023 genes, 2.4%	210 out of 14698 genes, 1.4%	1
gland development	15 out of 1023 genes, 1.5%	105 out of 14698 genes, 0.7%	1
terpenoid metabolic process	9 out of 1023 genes, 0.9%	49 out of 14698 genes, 0.3%	1
response to lipopolysaccharide	6 out of 1023 genes, 0.6%	25 out of 14698 genes, 0.2%	1
regulation of B cell differentiation	5 out of 1023 genes, 0.5%	18 out of 14698 genes, 0.1%	1
regulation of transcription	106 out of 1023 genes, 10.4%	1205 out of 14698 genes, 8.2%	1
regulation of cell activation	23 out of 1023 genes, 2.2%	190 out of 14698 genes, 1.3%	1
angiogenesis	12 out of 1023 genes, 1.2%	77 out of 14698 genes, 0.5%	1
regulation of leukocyte migration	7 out of 1023 genes, 0.7%	33 out of 14698 genes, 0.2%	1
microtubule cytoskeleton organization	18 out of 1023 genes, 1.8%	137 out of 14698 genes, 0.9%	1
Wnt receptor signaling pathway	14 out of 1023 genes, 1.4%	97 out of 14698 genes, 0.7%	1
regulation of cytokine production	24 out of 1023 genes, 2.3%	202 out of 14698 genes, 1.4%	1
DNA methylation	4 out of 1023 genes, 0.4%	12 out of 14698 genes, 0.1%	1
acute-phase response	4 out of 1023 genes, 0.4%	12 out of 14698 genes, 0.1%	1
cytokine secretion	4 out of 1023 genes, 0.4%	12 out of 14698 genes, 0.1%	1
regulation of leukocyte activation	22 out of 1023 genes, 2.2%	181 out of 14698 genes, 1.2%	1
positive regulation of cell differentiation	25 out of 1023 genes, 2.4%	214 out of 14698 genes, 1.5%	1
positive regulation of protein modification process	15 out of 1023 genes, 1.5%	108 out of 14698 genes, 0.7%	1
cellular hormone metabolic process	7 out of 1023 genes, 0.7%	34 out of 14698 genes, 0.2%	1
cell morphogenesis	33 out of 1023 genes, 3.2%	306 out of 14698 genes, 2.1%	1
multicellular organism reproduction	47 out of 1023 genes, 4.6%	472 out of 14698 genes, 3.2%	1
multicellular organismal reproductive process	47 out of 1023 genes, 4.6%	472 out of 14698 genes, 3.2%	1
response to heat	5 out of 1023 genes, 0.5%	19 out of 14698 genes, 0.1%	1
negative regulation of transcription	16 out of 1023 genes, 1.6%	119 out of 14698 genes, 0.8%	1
limb morphogenesis	16 out of 1023 genes, 1.6%	119 out of 14698 genes, 0.8%	1
limb development	16 out of 1023 genes, 1.6%	119 out of 14698 genes, 0.8%	1
regulation of mitosis	9 out of 1023 genes, 0.9%	52 out of 14698 genes, 0.4%	1
leukocyte migration	9 out of 1023 genes, 0.9%	52 out of 14698 genes, 0.4%	1
regulation of nuclear division	9 out of 1023 genes, 0.9%	52 out of 14698 genes, 0.4%	1
negative regulation of transcription, DNA-dependent	15 out of 1023 genes, 1.5%	110 out of 14698 genes, 0.7%	1
acute inflammatory response	13 out of 1023 genes, 1.3%	90 out of 14698 genes, 0.6%	1
signaling pathway	239 out of 1023 genes, 23.4%	3001 out of 14698 genes, 20.4%	1
cellular amino acid derivative metabolic process	7 out of 1023 genes, 0.7%	35 out of 14698 genes, 0.2%	1
negative regulation of nucleobase, nucleoside, nucleotide and nucleic acid metabolic process	17 out of 1023 genes, 1.7%	131 out of 14698 genes, 0.9%	1
negative regulation of nitrogen compound metabolic process	17 out of 1023 genes, 1.7%	131 out of 14698 genes, 0.9%	1
chronic inflammatory response	3 out of 1023 genes, 0.3%	7 out of 14698 genes, 0.0%	1
negative regulation of hormone secretion	3 out of 1023 genes, 0.3%	7 out of 14698 genes, 0.0%	1
sex differentiation	21 out of 1023 genes, 2.1%	174 out of 14698 genes, 1.2%	1
chemotaxis	23 out of 1023 genes, 2.2%	196 out of 14698 genes, 1.3%	1
taxis	23 out of 1023 genes, 2.2%	196 out of 14698 genes, 1.3%	1
regulation of peptide secretion	11 out of 1023 genes, 1.1%	71 out of 14698 genes, 0.5%	1
regulation of peptide transport	11 out of 1023 genes, 1.1%	71 out of 14698 genes, 0.5%	1
regulation of peptide hormone secretion	11 out of 1023 genes, 1.1%	71 out of 14698 genes, 0.5%	1
respiratory tube development	15 out of 1023 genes, 1.5%	111 out of 14698 genes, 0.8%	1
temperature homeostasis	4 out of 1023 genes, 0.4%	13 out of 14698 genes, 0.1%	1
response to tumor cell	4 out of 1023 genes, 0.4%	13 out of 14698 genes, 0.1%	1
immune response to tumor cell	4 out of 1023 genes, 0.4%	13 out of 14698 genes, 0.1%	1
negative regulation of transcription from RNA polymerase II promoter	13 out of 1023 genes, 1.3%	91 out of 14698 genes, 0.6%	1
appendage morphogenesis	17 out of 1023 genes, 1.7%	132 out of 14698 genes, 0.9%	1
negative regulation of cellular macromolecule biosynthetic process	17 out of 1023 genes, 1.7%	132 out of 14698 genes, 0.9%	1
regulation of cell size	29 out of 1023 genes, 2.8%	265 out of 14698 genes, 1.8%	1
fibroblast growth factor receptor signaling pathway	5 out of 1023 genes, 0.5%	20 out of 14698 genes, 0.1%	1
regulation of cytokine secretion	5 out of 1023 genes, 0.5%	20 out of 14698 genes, 0.1%	1
regulation of transport	48 out of 1023 genes, 4.7%	492 out of 14698 genes, 3.3%	1
tube development	32 out of 1023 genes, 3.1%	301 out of 14698 genes, 2.0%	1
appendage development	18 out of 1023 genes, 1.8%	144 out of 14698 genes, 1.0%	1
cation transport	52 out of 1023 genes, 5.1%	542 out of 14698 genes, 3.7%	1
ion transport	71 out of 1023 genes, 6.9%	780 out of 14698 genes, 5.3%	1
gonad development	17 out of 1023 genes, 1.7%	134 out of 14698 genes, 0.9%	1
lipid localization	17 out of 1023 genes, 1.7%	134 out of 14698 genes, 0.9%	1
di-, tri-valent inorganic cation homeostasis	24 out of 1023 genes, 2.3%	211 out of 14698 genes, 1.4%	1
positive regulation of response to external stimulus	10 out of 1023 genes, 1.0%	64 out of 14698 genes, 0.4%	1
homeostatic process	75 out of 1023 genes, 7.3%	834 out of 14698 genes, 5.7%	1
cellular response to extracellular stimulus	7 out of 1023 genes, 0.7%	37 out of 14698 genes, 0.3%	1
response to growth factor stimulus	7 out of 1023 genes, 0.7%	37 out of 14698 genes, 0.3%	1
cellular response to external stimulus	7 out of 1023 genes, 0.7%	37 out of 14698 genes, 0.3%	1
developmental process involved in reproduction	36 out of 1023 genes, 3.5%	352 out of 14698 genes, 2.4%	1
negative regulation of cellular metabolic process	25 out of 1023 genes, 2.4%	224 out of 14698 genes, 1.5%	1
negative regulation of cytokine production	8 out of 1023 genes, 0.8%	46 out of 14698 genes, 0.3%	1
regulation of amine transport	4 out of 1023 genes, 0.4%	14 out of 14698 genes, 0.1%	1
mitotic prometaphase	2 out of 1023 genes, 0.2%	3 out of 14698 genes, 0.0%	1
positive regulation of cytokine-mediated signaling pathway	2 out of 1023 genes, 0.2%	3 out of 14698 genes, 0.0%	1
galactolipid metabolic process	2 out of 1023 genes, 0.2%	3 out of 14698 genes, 0.0%	1
choline metabolic process	2 out of 1023 genes, 0.2%	3 out of 14698 genes, 0.0%	1
initiation of signal transduction	2 out of 1023 genes, 0.2%	3 out of 14698 genes, 0.0%	1
signal initiation by diffusible mediator	2 out of 1023 genes, 0.2%	3 out of 14698 genes, 0.0%	1
response to vitamin D	2 out of 1023 genes, 0.2%	3 out of 14698 genes, 0.0%	1
benzene and derivative metabolic process	2 out of 1023 genes, 0.2%	3 out of 14698 genes, 0.0%	1
positive regulation of protein secretion	2 out of 1023 genes, 0.2%	3 out of 14698 genes, 0.0%	1
hemopoietic or lymphoid organ development	33 out of 1023 genes, 3.2%	318 out of 14698 genes, 2.2%	1
immune system development	35 out of 1023 genes, 3.4%	342 out of 14698 genes, 2.3%	1
negative regulation of macromolecule metabolic process	28 out of 1023 genes, 2.7%	260 out of 14698 genes, 1.8%	1
cellular di-, tri-valent inorganic cation homeostasis	23 out of 1023 genes, 2.2%	203 out of 14698 genes, 1.4%	1
regulation of B cell activation	11 out of 1023 genes, 1.1%	75 out of 14698 genes, 0.5%	1
protein tetramerization	3 out of 1023 genes, 0.3%	8 out of 14698 genes, 0.1%	1
cell differentiation involved in embryonic placenta development	3 out of 1023 genes, 0.3%	8 out of 14698 genes, 0.1%	1
cellular response to growth factor stimulus	3 out of 1023 genes, 0.3%	8 out of 14698 genes, 0.1%	1
negative regulation of RNA metabolic process	15 out of 1023 genes, 1.5%	116 out of 14698 genes, 0.8%	1
regulation of cellular component size	34 out of 1023 genes, 3.3%	332 out of 14698 genes, 2.3%	1
cytokine production	13 out of 1023 genes, 1.3%	96 out of 14698 genes, 0.7%	1
ethanolamine and derivative metabolic process	6 out of 1023 genes, 0.6%	30 out of 14698 genes, 0.2%	1
digestive tract development	6 out of 1023 genes, 0.6%	30 out of 14698 genes, 0.2%	1
digestive system development	6 out of 1023 genes, 0.6%	30 out of 14698 genes, 0.2%	1
cytokine production involved in immune response	5 out of 1023 genes, 0.5%	22 out of 14698 genes, 0.1%	1
signal transduction	103 out of 1023 genes, 10.1%	1206 out of 14698 genes, 8.2%	1
negative regulation of metabolic process	33 out of 1023 genes, 3.2%	322 out of 14698 genes, 2.2%	1
development of primary sexual characteristics	19 out of 1023 genes, 1.9%	161 out of 14698 genes, 1.1%	1
proteoglycan biosynthetic process	4 out of 1023 genes, 0.4%	15 out of 14698 genes, 0.1%	1
negative regulation of mitosis	4 out of 1023 genes, 0.4%	15 out of 14698 genes, 0.1%	1
negative regulation of mitotic metaphase/anaphase transition	4 out of 1023 genes, 0.4%	15 out of 14698 genes, 0.1%	1
negative regulation of nuclear division	4 out of 1023 genes, 0.4%	15 out of 14698 genes, 0.1%	1
regulation of morphogenesis of a branching structure	4 out of 1023 genes, 0.4%	15 out of 14698 genes, 0.1%	1
ion transmembrane transport	20 out of 1023 genes, 2.0%	173 out of 14698 genes, 1.2%	1
response to peptide hormone stimulus	17 out of 1023 genes, 1.7%	140 out of 14698 genes, 1.0%	1
cell morphogenesis involved in differentiation	27 out of 1023 genes, 2.6%	253 out of 14698 genes, 1.7%	1
regulation of response to external stimulus	15 out of 1023 genes, 1.5%	119 out of 14698 genes, 0.8%	1
regulation of protein localization	13 out of 1023 genes, 1.3%	98 out of 14698 genes, 0.7%	1
glycosaminoglycan metabolic process	6 out of 1023 genes, 0.6%	31 out of 14698 genes, 0.2%	1
positive regulation of signal transduction	17 out of 1023 genes, 1.7%	141 out of 14698 genes, 1.0%	1
positive regulation of signaling process	17 out of 1023 genes, 1.7%	141 out of 14698 genes, 1.0%	1
hormone metabolic process	8 out of 1023 genes, 0.8%	49 out of 14698 genes, 0.3%	1
multicellular organismal macromolecule metabolic process	5 out of 1023 genes, 0.5%	23 out of 14698 genes, 0.2%	1
brain development	30 out of 1023 genes, 2.9%	290 out of 14698 genes, 2.0%	1
negative regulation of gene expression	20 out of 1023 genes, 2.0%	175 out of 14698 genes, 1.2%	1
metal ion transport	48 out of 1023 genes, 4.7%	510 out of 14698 genes, 3.5%	1
interphase of mitotic cell cycle	9 out of 1023 genes, 0.9%	59 out of 14698 genes, 0.4%	1
aminoglycan metabolic process	10 out of 1023 genes, 1.0%	69 out of 14698 genes, 0.5%	1
isoprenoid biosynthetic process	3 out of 1023 genes, 0.3%	9 out of 14698 genes, 0.1%	1
positive regulation of neurological system process	3 out of 1023 genes, 0.3%	9 out of 14698 genes, 0.1%	1
positive regulation of synaptic transmission	3 out of 1023 genes, 0.3%	9 out of 14698 genes, 0.1%	1
positive regulation of transmission of nerve impulse	3 out of 1023 genes, 0.3%	9 out of 14698 genes, 0.1%	1
regulation of lymphocyte apoptosis	3 out of 1023 genes, 0.3%	9 out of 14698 genes, 0.1%	1
regulation of leukocyte apoptosis	3 out of 1023 genes, 0.3%	9 out of 14698 genes, 0.1%	1
epithelial cell differentiation	15 out of 1023 genes, 1.5%	121 out of 14698 genes, 0.8%	1
amine transport	17 out of 1023 genes, 1.7%	143 out of 14698 genes, 1.0%	1
polysaccharide metabolic process	13 out of 1023 genes, 1.3%	100 out of 14698 genes, 0.7%	1
negative regulation of cell cycle process	6 out of 1023 genes, 0.6%	32 out of 14698 genes, 0.2%	1
positive regulation of Wnt receptor signaling pathway	6 out of 1023 genes, 0.6%	32 out of 14698 genes, 0.2%	1
cellular response to nutrient levels	6 out of 1023 genes, 0.6%	32 out of 14698 genes, 0.2%	1
T cell differentiation in thymus	4 out of 1023 genes, 0.4%	16 out of 14698 genes, 0.1%	1
embryonic organ development	22 out of 1023 genes, 2.2%	200 out of 14698 genes, 1.4%	1
regulation of cellular biosynthetic process	120 out of 1023 genes, 11.7%	1447 out of 14698 genes, 9.8%	1
regulation of protein serine/threonine kinase activity	16 out of 1023 genes, 1.6%	133 out of 14698 genes, 0.9%	1
organic acid transport	17 out of 1023 genes, 1.7%	144 out of 14698 genes, 1.0%	1
carboxylic acid transport	17 out of 1023 genes, 1.7%	144 out of 14698 genes, 1.0%	1
behavior	36 out of 1023 genes, 3.5%	366 out of 14698 genes, 2.5%	1
secondary metabolic process	10 out of 1023 genes, 1.0%	70 out of 14698 genes, 0.5%	1
multicellular organismal metabolic process	5 out of 1023 genes, 0.5%	24 out of 14698 genes, 0.2%	1
lymphocyte activation	26 out of 1023 genes, 2.5%	247 out of 14698 genes, 1.7%	1
negative regulation of apoptosis	28 out of 1023 genes, 2.7%	271 out of 14698 genes, 1.8%	1
response to ionizing radiation	8 out of 1023 genes, 0.8%	51 out of 14698 genes, 0.3%	1
vasculature development	18 out of 1023 genes, 1.8%	156 out of 14698 genes, 1.1%	1
amine metabolic process	38 out of 1023 genes, 3.7%	392 out of 14698 genes, 2.7%	1
negative regulation of programmed cell death	28 out of 1023 genes, 2.7%	272 out of 14698 genes, 1.9%	1
negative regulation of cell death	28 out of 1023 genes, 2.7%	272 out of 14698 genes, 1.9%	1
cell-cell signaling	42 out of 1023 genes, 4.1%	442 out of 14698 genes, 3.0%	1
aminoglycan biosynthetic process	6 out of 1023 genes, 0.6%	33 out of 14698 genes, 0.2%	1
hormone-mediated signaling pathway	6 out of 1023 genes, 0.6%	33 out of 14698 genes, 0.2%	1
cell killing	7 out of 1023 genes, 0.7%	42 out of 14698 genes, 0.3%	1
leukocyte chemotaxis	7 out of 1023 genes, 0.7%	42 out of 14698 genes, 0.3%	1
cell chemotaxis	7 out of 1023 genes, 0.7%	42 out of 14698 genes, 0.3%	1
regulation of biosynthetic process	131 out of 1023 genes, 12.8%	1600 out of 14698 genes, 10.9%	1
regulation of MAP kinase activity	13 out of 1023 genes, 1.3%	103 out of 14698 genes, 0.7%	1
regulation of receptor internalization	2 out of 1023 genes, 0.2%	4 out of 14698 genes, 0.0%	1
regulation of transcription from RNA polymerase II promoter, global	2 out of 1023 genes, 0.2%	4 out of 14698 genes, 0.0%	1
positive regulation of gonadotropin secretion	2 out of 1023 genes, 0.2%	4 out of 14698 genes, 0.0%	1
response to interferon-gamma	2 out of 1023 genes, 0.2%	4 out of 14698 genes, 0.0%	1
retinoic acid metabolic process	2 out of 1023 genes, 0.2%	4 out of 14698 genes, 0.0%	1
regulation of receptor-mediated endocytosis	2 out of 1023 genes, 0.2%	4 out of 14698 genes, 0.0%	1
DNA alkylation	5 out of 1023 genes, 0.5%	25 out of 14698 genes, 0.2%	1
reproductive structure development	17 out of 1023 genes, 1.7%	147 out of 14698 genes, 1.0%	1
regulation of organelle organization	20 out of 1023 genes, 2.0%	181 out of 14698 genes, 1.2%	1
regulation of protein transport	12 out of 1023 genes, 1.2%	93 out of 14698 genes, 0.6%	1
regulation of establishment of protein localization	12 out of 1023 genes, 1.2%	93 out of 14698 genes, 0.6%	1
BMP signaling pathway	7 out of 1023 genes, 0.7%	43 out of 14698 genes, 0.3%	1
maintenance of location	7 out of 1023 genes, 0.7%	43 out of 14698 genes, 0.3%	1
response to glucocorticoid stimulus	7 out of 1023 genes, 0.7%	43 out of 14698 genes, 0.3%	1
regulation of organ morphogenesis	7 out of 1023 genes, 0.7%	43 out of 14698 genes, 0.3%	1
cell proliferation in forebrain	3 out of 1023 genes, 0.3%	10 out of 14698 genes, 0.1%	1
regulation of catecholamine secretion	3 out of 1023 genes, 0.3%	10 out of 14698 genes, 0.1%	1
response to interleukin-1	3 out of 1023 genes, 0.3%	10 out of 14698 genes, 0.1%	1
maintenance of protein location	6 out of 1023 genes, 0.6%	34 out of 14698 genes, 0.2%	1
tube morphogenesis	20 out of 1023 genes, 2.0%	182 out of 14698 genes, 1.2%	1
regulation of cellular macromolecule biosynthetic process	109 out of 1023 genes, 10.7%	1315 out of 14698 genes, 8.9%	1
intracellular signal transduction	92 out of 1023 genes, 9.0%	1091 out of 14698 genes, 7.4%	1
intracellular signaling pathway	101 out of 1023 genes, 9.9%	1210 out of 14698 genes, 8.2%	1
epithelium development	31 out of 1023 genes, 3.0%	313 out of 14698 genes, 2.1%	1
regulation of response to stimulus	38 out of 1023 genes, 3.7%	399 out of 14698 genes, 2.7%	1
transmembrane transport	21 out of 1023 genes, 2.1%	195 out of 14698 genes, 1.3%	1
cell cycle checkpoint	11 out of 1023 genes, 1.1%	84 out of 14698 genes, 0.6%	1
monocarboxylic acid transport	7 out of 1023 genes, 0.7%	44 out of 14698 genes, 0.3%	1
response to inorganic substance	29 out of 1023 genes, 2.8%	290 out of 14698 genes, 2.0%	1
positive regulation of leukocyte migration	5 out of 1023 genes, 0.5%	26 out of 14698 genes, 0.2%	1
protein-lipid complex subunit organization	5 out of 1023 genes, 0.5%	26 out of 14698 genes, 0.2%	1
plasma lipoprotein particle organization	5 out of 1023 genes, 0.5%	26 out of 14698 genes, 0.2%	1
cytokine-mediated signaling pathway	6 out of 1023 genes, 0.6%	35 out of 14698 genes, 0.2%	1
cardiovascular system development	28 out of 1023 genes, 2.7%	279 out of 14698 genes, 1.9%	1
circulatory system development	28 out of 1023 genes, 2.7%	279 out of 14698 genes, 1.9%	1
macromolecular complex remodeling	4 out of 1023 genes, 0.4%	18 out of 14698 genes, 0.1%	1
protein-lipid complex remodeling	4 out of 1023 genes, 0.4%	18 out of 14698 genes, 0.1%	1
plasma lipoprotein particle remodeling	4 out of 1023 genes, 0.4%	18 out of 14698 genes, 0.1%	1
positive regulation of cell adhesion	4 out of 1023 genes, 0.4%	18 out of 14698 genes, 0.1%	1
regulation of neurotransmitter levels	11 out of 1023 genes, 1.1%	85 out of 14698 genes, 0.6%	1
regulation of macromolecule biosynthetic process	122 out of 1023 genes, 11.9%	1496 out of 14698 genes, 10.2%	1
positive regulation of cellular metabolic process	26 out of 1023 genes, 2.5%	256 out of 14698 genes, 1.7%	1
regulation of mononuclear cell proliferation	10 out of 1023 genes, 1.0%	75 out of 14698 genes, 0.5%	1
regulation of phosphorylation	40 out of 1023 genes, 3.9%	428 out of 14698 genes, 2.9%	1
regulation of gene-specific transcription	22 out of 1023 genes, 2.2%	210 out of 14698 genes, 1.4%	1
negative regulation of multicellular organismal process	11 out of 1023 genes, 1.1%	86 out of 14698 genes, 0.6%	1
regulation of cell cycle arrest	11 out of 1023 genes, 1.1%	86 out of 14698 genes, 0.6%	1
proteoglycan metabolic process	5 out of 1023 genes, 0.5%	27 out of 14698 genes, 0.2%	1
C21-steroid hormone metabolic process	5 out of 1023 genes, 0.5%	27 out of 14698 genes, 0.2%	1
vasodilation	5 out of 1023 genes, 0.5%	27 out of 14698 genes, 0.2%	1
energy coupled proton transport, against electrochemical gradient	3 out of 1023 genes, 0.3%	11 out of 14698 genes, 0.1%	1
negative regulation of secretion	3 out of 1023 genes, 0.3%	11 out of 14698 genes, 0.1%	1
cellular biogenic amine metabolic process	12 out of 1023 genes, 1.2%	97 out of 14698 genes, 0.7%	1
regulation of leukocyte proliferation	10 out of 1023 genes, 1.0%	76 out of 14698 genes, 0.5%	1
neuron development	26 out of 1023 genes, 2.5%	259 out of 14698 genes, 1.8%	1
positive regulation of MAPKKK cascade	9 out of 1023 genes, 0.9%	66 out of 14698 genes, 0.4%	1
tissue remodeling	7 out of 1023 genes, 0.7%	46 out of 14698 genes, 0.3%	1
organelle localization	11 out of 1023 genes, 1.1%	87 out of 14698 genes, 0.6%	1
proton transport	4 out of 1023 genes, 0.4%	19 out of 14698 genes, 0.1%	1
regulation of growth of symbiont in host	4 out of 1023 genes, 0.4%	19 out of 14698 genes, 0.1%	1
regulation of protein phosphorylation	22 out of 1023 genes, 2.2%	212 out of 14698 genes, 1.4%	1
neurogenesis	45 out of 1023 genes, 4.4%	495 out of 14698 genes, 3.4%	1
I-kappaB kinase/NF-kappaB cascade	17 out of 1023 genes, 1.7%	154 out of 14698 genes, 1.0%	1
smooth muscle contraction	6 out of 1023 genes, 0.6%	37 out of 14698 genes, 0.3%	1
small molecule metabolic process	140 out of 1023 genes, 13.7%	1752 out of 14698 genes, 11.9%	1
response to reactive oxygen species	11 out of 1023 genes, 1.1%	88 out of 14698 genes, 0.6%	1
hair follicle development	5 out of 1023 genes, 0.5%	28 out of 14698 genes, 0.2%	1
locomotory behavior	9 out of 1023 genes, 0.9%	67 out of 14698 genes, 0.5%	1
tolerance induction	2 out of 1023 genes, 0.2%	5 out of 14698 genes, 0.0%	1
disaccharide metabolic process	2 out of 1023 genes, 0.2%	5 out of 14698 genes, 0.0%	1
positive regulation of lipid storage	2 out of 1023 genes, 0.2%	5 out of 14698 genes, 0.0%	1
regulation of macrophage cytokine production	2 out of 1023 genes, 0.2%	5 out of 14698 genes, 0.0%	1
dormancy process	2 out of 1023 genes, 0.2%	5 out of 14698 genes, 0.0%	1
interferon-gamma production	2 out of 1023 genes, 0.2%	5 out of 14698 genes, 0.0%	1
response to ATP	2 out of 1023 genes, 0.2%	5 out of 14698 genes, 0.0%	1
triglyceride-rich lipoprotein particle remodeling	2 out of 1023 genes, 0.2%	5 out of 14698 genes, 0.0%	1
purinergic receptor signaling pathway	2 out of 1023 genes, 0.2%	5 out of 14698 genes, 0.0%	1
G-protein coupled purinergic receptor signaling pathway	2 out of 1023 genes, 0.2%	5 out of 14698 genes, 0.0%	1
negative regulation of molecular function	29 out of 1023 genes, 2.8%	298 out of 14698 genes, 2.0%	1
DNA integrity checkpoint	8 out of 1023 genes, 0.8%	57 out of 14698 genes, 0.4%	1
regulation of signaling pathway	54 out of 1023 genes, 5.3%	613 out of 14698 genes, 4.2%	1
meiosis	10 out of 1023 genes, 1.0%	78 out of 14698 genes, 0.5%	1
meiotic cell cycle	10 out of 1023 genes, 1.0%	78 out of 14698 genes, 0.5%	1
M phase of meiotic cell cycle	10 out of 1023 genes, 1.0%	78 out of 14698 genes, 0.5%	1
regulation of programmed cell death	59 out of 1023 genes, 5.8%	678 out of 14698 genes, 4.6%	1
regulation of cell development	21 out of 1023 genes, 2.1%	203 out of 14698 genes, 1.4%	1
cellular response to stimulus	50 out of 1023 genes, 4.9%	564 out of 14698 genes, 3.8%	1
epithelial to mesenchymal transition	6 out of 1023 genes, 0.6%	38 out of 14698 genes, 0.3%	1
prostanoid metabolic process	6 out of 1023 genes, 0.6%	38 out of 14698 genes, 0.3%	1
anatomical structure formation involved in morphogenesis	43 out of 1023 genes, 4.2%	475 out of 14698 genes, 3.2%	1
DNA packaging	3 out of 1023 genes, 0.3%	12 out of 14698 genes, 0.1%	1
positive regulation of cell-cell adhesion	3 out of 1023 genes, 0.3%	12 out of 14698 genes, 0.1%	1
aromatic amino acid family metabolic process	4 out of 1023 genes, 0.4%	20 out of 14698 genes, 0.1%	1
mesenchymal cell differentiation	8 out of 1023 genes, 0.8%	58 out of 14698 genes, 0.4%	1
positive regulation of immune system process	23 out of 1023 genes, 2.2%	228 out of 14698 genes, 1.6%	1
lipid transport	13 out of 1023 genes, 1.3%	112 out of 14698 genes, 0.8%	1
organic ether metabolic process	11 out of 1023 genes, 1.1%	90 out of 14698 genes, 0.6%	1
DNA modification	5 out of 1023 genes, 0.5%	29 out of 14698 genes, 0.2%	1
monoamine transport	5 out of 1023 genes, 0.5%	29 out of 14698 genes, 0.2%	1
regulation of lymphocyte proliferation	9 out of 1023 genes, 0.9%	69 out of 14698 genes, 0.5%	1
neuron projection development	16 out of 1023 genes, 1.6%	147 out of 14698 genes, 1.0%	1
negative regulation of peptidase activity	10 out of 1023 genes, 1.0%	80 out of 14698 genes, 0.5%	1
skeletal system development	11 out of 1023 genes, 1.1%	91 out of 14698 genes, 0.6%	1
positive regulation of intracellular protein kinase cascade	11 out of 1023 genes, 1.1%	91 out of 14698 genes, 0.6%	1
cellular response to hormone stimulus	7 out of 1023 genes, 0.7%	49 out of 14698 genes, 0.3%	1
regulation of muscle organ development	7 out of 1023 genes, 0.7%	49 out of 14698 genes, 0.3%	1
isoprenoid metabolic process	9 out of 1023 genes, 0.9%	70 out of 14698 genes, 0.5%	1
generation of neurons	41 out of 1023 genes, 4.0%	455 out of 14698 genes, 3.1%	1
organic alcohol transport	5 out of 1023 genes, 0.5%	30 out of 14698 genes, 0.2%	1
regulation of skeletal muscle tissue development	5 out of 1023 genes, 0.5%	30 out of 14698 genes, 0.2%	1
lipid storage	4 out of 1023 genes, 0.4%	21 out of 14698 genes, 0.1%	1
response to retinoic acid	4 out of 1023 genes, 0.4%	21 out of 14698 genes, 0.1%	1
regulation of symbiosis, encompassing mutualism through parasitism	4 out of 1023 genes, 0.4%	21 out of 14698 genes, 0.1%	1
developmental pigmentation	4 out of 1023 genes, 0.4%	21 out of 14698 genes, 0.1%	1
cellular response to endogenous stimulus	7 out of 1023 genes, 0.7%	50 out of 14698 genes, 0.3%	1
cellular homeostasis	47 out of 1023 genes, 4.6%	534 out of 14698 genes, 3.6%	1
negative regulation of cell migration	3 out of 1023 genes, 0.3%	13 out of 14698 genes, 0.1%	1
regulation of viral genome replication	3 out of 1023 genes, 0.3%	13 out of 14698 genes, 0.1%	1
negative regulation of cellular component movement	3 out of 1023 genes, 0.3%	13 out of 14698 genes, 0.1%	1
negative regulation of cell motility	3 out of 1023 genes, 0.3%	13 out of 14698 genes, 0.1%	1
regulation of phosphate metabolic process	40 out of 1023 genes, 3.9%	445 out of 14698 genes, 3.0%	1
regulation of phosphorus metabolic process	40 out of 1023 genes, 3.9%	445 out of 14698 genes, 3.0%	1
regulation of signal transduction	45 out of 1023 genes, 4.4%	509 out of 14698 genes, 3.5%	1
regulation of signaling process	45 out of 1023 genes, 4.4%	509 out of 14698 genes, 3.5%	1
regulation of protein kinase activity	19 out of 1023 genes, 1.9%	186 out of 14698 genes, 1.3%	1
transmission of nerve impulse	21 out of 1023 genes, 2.1%	210 out of 14698 genes, 1.4%	1
secretion	26 out of 1023 genes, 2.5%	271 out of 14698 genes, 1.8%	1
regulation of blood volume by renin-angiotensin	2 out of 1023 genes, 0.2%	6 out of 14698 genes, 0.0%	1
L-phenylalanine metabolic process	2 out of 1023 genes, 0.2%	6 out of 14698 genes, 0.0%	1
tryptophan catabolic process	2 out of 1023 genes, 0.2%	6 out of 14698 genes, 0.0%	1
glutathione metabolic process	2 out of 1023 genes, 0.2%	6 out of 14698 genes, 0.0%	1
aromatic amino acid family catabolic process	2 out of 1023 genes, 0.2%	6 out of 14698 genes, 0.0%	1
norepinephrine transport	2 out of 1023 genes, 0.2%	6 out of 14698 genes, 0.0%	1
aromatic compound catabolic process	2 out of 1023 genes, 0.2%	6 out of 14698 genes, 0.0%	1
G2/M transition DNA damage checkpoint	2 out of 1023 genes, 0.2%	6 out of 14698 genes, 0.0%	1
G2/M transition checkpoint	2 out of 1023 genes, 0.2%	6 out of 14698 genes, 0.0%	1
regulation of cyclin-dependent protein kinase activity involved by G1/S	2 out of 1023 genes, 0.2%	6 out of 14698 genes, 0.0%	1
indole derivative catabolic process	2 out of 1023 genes, 0.2%	6 out of 14698 genes, 0.0%	1
regulation of epidermis development	2 out of 1023 genes, 0.2%	6 out of 14698 genes, 0.0%	1
indolalkylamine catabolic process	2 out of 1023 genes, 0.2%	6 out of 14698 genes, 0.0%	1
norepinephrine secretion	2 out of 1023 genes, 0.2%	6 out of 14698 genes, 0.0%	1
cofactor transport	2 out of 1023 genes, 0.2%	6 out of 14698 genes, 0.0%	1
tube lumen cavitation	2 out of 1023 genes, 0.2%	6 out of 14698 genes, 0.0%	1
negative regulation of lymphocyte apoptosis	2 out of 1023 genes, 0.2%	6 out of 14698 genes, 0.0%	1
response to cholesterol	2 out of 1023 genes, 0.2%	6 out of 14698 genes, 0.0%	1
inclusion body assembly	2 out of 1023 genes, 0.2%	6 out of 14698 genes, 0.0%	1
negative regulation of leukocyte apoptosis	2 out of 1023 genes, 0.2%	6 out of 14698 genes, 0.0%	1
regulation of leukocyte mediated cytotoxicity	5 out of 1023 genes, 0.5%	31 out of 14698 genes, 0.2%	1
response to protein stimulus	5 out of 1023 genes, 0.5%	31 out of 14698 genes, 0.2%	1
cognition	11 out of 1023 genes, 1.1%	94 out of 14698 genes, 0.6%	1
regulation of positive chemotaxis	4 out of 1023 genes, 0.4%	22 out of 14698 genes, 0.1%	1
positive regulation of positive chemotaxis	4 out of 1023 genes, 0.4%	22 out of 14698 genes, 0.1%	1
polysaccharide biosynthetic process	6 out of 1023 genes, 0.6%	41 out of 14698 genes, 0.3%	1
regulation of cell death	60 out of 1023 genes, 5.9%	708 out of 14698 genes, 4.8%	1
regionalization	25 out of 1023 genes, 2.4%	261 out of 14698 genes, 1.8%	1
regulation of nucleobase, nucleoside, nucleotide and nucleic acid metabolic process	118 out of 1023 genes, 11.5%	1484 out of 14698 genes, 10.1%	1
sexual reproduction	44 out of 1023 genes, 4.3%	501 out of 14698 genes, 3.4%	1
regulation of nitrogen compound metabolic process	119 out of 1023 genes, 11.6%	1498 out of 14698 genes, 10.2%	1
cell part morphogenesis	16 out of 1023 genes, 1.6%	153 out of 14698 genes, 1.0%	1
cell projection morphogenesis	16 out of 1023 genes, 1.6%	153 out of 14698 genes, 1.0%	1
pattern specification process	28 out of 1023 genes, 2.7%	299 out of 14698 genes, 2.0%	1
negative regulation of catalytic activity	20 out of 1023 genes, 2.0%	201 out of 14698 genes, 1.4%	1
regulation of protein modification process	29 out of 1023 genes, 2.8%	312 out of 14698 genes, 2.1%	1
regulation of organ formation	5 out of 1023 genes, 0.5%	32 out of 14698 genes, 0.2%	1
negative regulation of cell cycle	5 out of 1023 genes, 0.5%	32 out of 14698 genes, 0.2%	1
regulation of hormone levels	14 out of 1023 genes, 1.4%	130 out of 14698 genes, 0.9%	1
metanephros development	3 out of 1023 genes, 0.3%	14 out of 14698 genes, 0.1%	1
neurological system process involved in regulation of systemic arterial blood pressure	3 out of 1023 genes, 0.3%	14 out of 14698 genes, 0.1%	1
arginine metabolic process	3 out of 1023 genes, 0.3%	14 out of 14698 genes, 0.1%	1
cholesterol storage	3 out of 1023 genes, 0.3%	14 out of 14698 genes, 0.1%	1
response to purine	3 out of 1023 genes, 0.3%	14 out of 14698 genes, 0.1%	1
vasoconstriction	3 out of 1023 genes, 0.3%	14 out of 14698 genes, 0.1%	1
catecholamine secretion	3 out of 1023 genes, 0.3%	14 out of 14698 genes, 0.1%	1
axonogenesis	11 out of 1023 genes, 1.1%	96 out of 14698 genes, 0.7%	1
positive regulation of transcription factor activity	8 out of 1023 genes, 0.8%	63 out of 14698 genes, 0.4%	1
positive regulation of transcription regulator activity	8 out of 1023 genes, 0.8%	63 out of 14698 genes, 0.4%	1
forebrain development	18 out of 1023 genes, 1.8%	178 out of 14698 genes, 1.2%	1
regulation of leukocyte chemotaxis	4 out of 1023 genes, 0.4%	23 out of 14698 genes, 0.2%	1
positive regulation of Rho GTPase activity	4 out of 1023 genes, 0.4%	23 out of 14698 genes, 0.2%	1
negative regulation of cytokine biosynthetic process	4 out of 1023 genes, 0.4%	23 out of 14698 genes, 0.2%	1
catecholamine transport	4 out of 1023 genes, 0.4%	23 out of 14698 genes, 0.2%	1
small molecule biosynthetic process	29 out of 1023 genes, 2.8%	314 out of 14698 genes, 2.1%	1
negative regulation of hydrolase activity	11 out of 1023 genes, 1.1%	97 out of 14698 genes, 0.7%	1
apoptosis	40 out of 1023 genes, 3.9%	455 out of 14698 genes, 3.1%	1
mesenchyme development	9 out of 1023 genes, 0.9%	75 out of 14698 genes, 0.5%	1
positive regulation of cell development	6 out of 1023 genes, 0.6%	43 out of 14698 genes, 0.3%	1
molting cycle	6 out of 1023 genes, 0.6%	43 out of 14698 genes, 0.3%	1
interspecies interaction between organisms	6 out of 1023 genes, 0.6%	43 out of 14698 genes, 0.3%	1
organic acid metabolic process	51 out of 1023 genes, 5.0%	598 out of 14698 genes, 4.1%	1
mitotic sister chromatid segregation	5 out of 1023 genes, 0.5%	33 out of 14698 genes, 0.2%	1
ovulation cycle	5 out of 1023 genes, 0.5%	33 out of 14698 genes, 0.2%	1
regulation of kinase activity	26 out of 1023 genes, 2.5%	278 out of 14698 genes, 1.9%	1
multi-organism process	56 out of 1023 genes, 5.5%	664 out of 14698 genes, 4.5%	1
hemopoiesis	23 out of 1023 genes, 2.2%	241 out of 14698 genes, 1.6%	1
negative regulation of cell proliferation	11 out of 1023 genes, 1.1%	98 out of 14698 genes, 0.7%	1
regulation of myeloid cell differentiation	11 out of 1023 genes, 1.1%	98 out of 14698 genes, 0.7%	1
nucleotide biosynthetic process	21 out of 1023 genes, 2.1%	217 out of 14698 genes, 1.5%	1
embryo development	55 out of 1023 genes, 5.4%	652 out of 14698 genes, 4.4%	1
myeloid leukocyte activation	7 out of 1023 genes, 0.7%	54 out of 14698 genes, 0.4%	1
actin filament organization	10 out of 1023 genes, 1.0%	87 out of 14698 genes, 0.6%	1
anion transport	16 out of 1023 genes, 1.6%	157 out of 14698 genes, 1.1%	1
synaptic transmission	16 out of 1023 genes, 1.6%	157 out of 14698 genes, 1.1%	1
fucose catabolic process	2 out of 1023 genes, 0.2%	7 out of 14698 genes, 0.0%	1
chromosome condensation	2 out of 1023 genes, 0.2%	7 out of 14698 genes, 0.0%	1
glucose homeostasis	2 out of 1023 genes, 0.2%	7 out of 14698 genes, 0.0%	1
regulation of T cell apoptosis	2 out of 1023 genes, 0.2%	7 out of 14698 genes, 0.0%	1
activation of plasma proteins involved in acute inflammatory response	4 out of 1023 genes, 0.4%	24 out of 14698 genes, 0.2%	1
complement activation	4 out of 1023 genes, 0.4%	24 out of 14698 genes, 0.2%	1
exocrine system development	4 out of 1023 genes, 0.4%	24 out of 14698 genes, 0.2%	1
positive regulation of neurogenesis	4 out of 1023 genes, 0.4%	24 out of 14698 genes, 0.2%	1
somitogenesis	3 out of 1023 genes, 0.3%	15 out of 14698 genes, 0.1%	1
axis elongation	3 out of 1023 genes, 0.3%	15 out of 14698 genes, 0.1%	1
glycosaminoglycan biosynthetic process	3 out of 1023 genes, 0.3%	15 out of 14698 genes, 0.1%	1
regulation of Notch signaling pathway	3 out of 1023 genes, 0.3%	15 out of 14698 genes, 0.1%	1
phasic smooth muscle contraction	3 out of 1023 genes, 0.3%	15 out of 14698 genes, 0.1%	1
natural killer cell activation	3 out of 1023 genes, 0.3%	15 out of 14698 genes, 0.1%	1
activin receptor signaling pathway	3 out of 1023 genes, 0.3%	15 out of 14698 genes, 0.1%	1
regulation of NF-kappaB import into nucleus	3 out of 1023 genes, 0.3%	15 out of 14698 genes, 0.1%	1
somite development	3 out of 1023 genes, 0.3%	15 out of 14698 genes, 0.1%	1
cellular component organization	214 out of 1023 genes, 20.9%	2823 out of 14698 genes, 19.2%	1
regulation of cell adhesion	13 out of 1023 genes, 1.3%	122 out of 14698 genes, 0.8%	1
multicellular organismal homeostasis	11 out of 1023 genes, 1.1%	99 out of 14698 genes, 0.7%	1
extracellular structure organization	14 out of 1023 genes, 1.4%	134 out of 14698 genes, 0.9%	1
prostaglandin metabolic process	5 out of 1023 genes, 0.5%	34 out of 14698 genes, 0.2%	1
spindle organization	5 out of 1023 genes, 0.5%	34 out of 14698 genes, 0.2%	1
regulation of cell killing	5 out of 1023 genes, 0.5%	34 out of 14698 genes, 0.2%	1
carboxylic acid metabolic process	49 out of 1023 genes, 4.8%	577 out of 14698 genes, 3.9%	1
response to metal ion	20 out of 1023 genes, 2.0%	207 out of 14698 genes, 1.4%	1
glycerol ether metabolic process	9 out of 1023 genes, 0.9%	77 out of 14698 genes, 0.5%	1
phosphorylation	28 out of 1023 genes, 2.7%	307 out of 14698 genes, 2.1%	1
carbohydrate biosynthetic process	8 out of 1023 genes, 0.8%	66 out of 14698 genes, 0.4%	1
regulation of gene-specific transcription from RNA polymerase II promoter	15 out of 1023 genes, 1.5%	147 out of 14698 genes, 1.0%	1
positive regulation of cytokine production	11 out of 1023 genes, 1.1%	100 out of 14698 genes, 0.7%	1
regulation of cellular metabolic process	161 out of 1023 genes, 15.7%	2095 out of 14698 genes, 14.3%	1
cell morphogenesis involved in neuron differentiation	17 out of 1023 genes, 1.7%	172 out of 14698 genes, 1.2%	1
positive regulation of leukocyte mediated cytotoxicity	4 out of 1023 genes, 0.4%	25 out of 14698 genes, 0.2%	1
negative regulation of myeloid leukocyte differentiation	4 out of 1023 genes, 0.4%	25 out of 14698 genes, 0.2%	1
positive regulation of myeloid leukocyte differentiation	4 out of 1023 genes, 0.4%	25 out of 14698 genes, 0.2%	1
biomineral tissue development	4 out of 1023 genes, 0.4%	25 out of 14698 genes, 0.2%	1
positive regulation of protein transport	4 out of 1023 genes, 0.4%	25 out of 14698 genes, 0.2%	1
steroid biosynthetic process	8 out of 1023 genes, 0.8%	67 out of 14698 genes, 0.5%	1
DNA damage checkpoint	5 out of 1023 genes, 0.5%	35 out of 14698 genes, 0.2%	1
microtubule-based movement	5 out of 1023 genes, 0.5%	35 out of 14698 genes, 0.2%	1
cell growth	21 out of 1023 genes, 2.1%	222 out of 14698 genes, 1.5%	1
nucleobase, nucleoside and nucleotide biosynthetic process	21 out of 1023 genes, 2.1%	222 out of 14698 genes, 1.5%	1
nucleobase, nucleoside, nucleotide and nucleic acid biosynthetic process	21 out of 1023 genes, 2.1%	222 out of 14698 genes, 1.5%	1
regulation of striated muscle contraction	3 out of 1023 genes, 0.3%	16 out of 14698 genes, 0.1%	1
negative regulation of cell growth	3 out of 1023 genes, 0.3%	16 out of 14698 genes, 0.1%	1
cellular response to reactive oxygen species	3 out of 1023 genes, 0.3%	16 out of 14698 genes, 0.1%	1
negative regulation of cell size	3 out of 1023 genes, 0.3%	16 out of 14698 genes, 0.1%	1
phosphatidylcholine metabolic process	3 out of 1023 genes, 0.3%	16 out of 14698 genes, 0.1%	1
neuron differentiation	30 out of 1023 genes, 2.9%	336 out of 14698 genes, 2.3%	1
cellular amine metabolic process	27 out of 1023 genes, 2.6%	298 out of 14698 genes, 2.0%	1
oxoacid metabolic process	49 out of 1023 genes, 4.8%	583 out of 14698 genes, 4.0%	1
hexose metabolic process	21 out of 1023 genes, 2.1%	223 out of 14698 genes, 1.5%	1
positive regulation of DNA binding	11 out of 1023 genes, 1.1%	102 out of 14698 genes, 0.7%	1
regulation of transferase activity	26 out of 1023 genes, 2.5%	286 out of 14698 genes, 1.9%	1
negative regulation of signaling pathway	15 out of 1023 genes, 1.5%	150 out of 14698 genes, 1.0%	1
male gamete generation	28 out of 1023 genes, 2.7%	312 out of 14698 genes, 2.1%	1
sterol transport	5 out of 1023 genes, 0.5%	36 out of 14698 genes, 0.2%	1
maintenance of location in cell	5 out of 1023 genes, 0.5%	36 out of 14698 genes, 0.2%	1
G2/M transition of mitotic cell cycle	2 out of 1023 genes, 0.2%	8 out of 14698 genes, 0.1%	1
positive regulation of leukocyte mediated immunity	2 out of 1023 genes, 0.2%	8 out of 14698 genes, 0.1%	1
positive regulation of lymphocyte mediated immunity	2 out of 1023 genes, 0.2%	8 out of 14698 genes, 0.1%	1
positive regulation of adaptive immune response	2 out of 1023 genes, 0.2%	8 out of 14698 genes, 0.1%	1
positive regulation of adaptive immune response based on somatic recombination of immune receptors built from immunoglobulin superfamily domains	2 out of 1023 genes, 0.2%	8 out of 14698 genes, 0.1%	1
heart induction	2 out of 1023 genes, 0.2%	8 out of 14698 genes, 0.1%	1
cGMP biosynthetic process	2 out of 1023 genes, 0.2%	8 out of 14698 genes, 0.1%	1
tryptophan metabolic process	2 out of 1023 genes, 0.2%	8 out of 14698 genes, 0.1%	1
dosage compensation	2 out of 1023 genes, 0.2%	8 out of 14698 genes, 0.1%	1
regulation of norepinephrine secretion	2 out of 1023 genes, 0.2%	8 out of 14698 genes, 0.1%	1
response to activity	2 out of 1023 genes, 0.2%	8 out of 14698 genes, 0.1%	1
heparan sulfate proteoglycan biosynthetic process	2 out of 1023 genes, 0.2%	8 out of 14698 genes, 0.1%	1
urea metabolic process	2 out of 1023 genes, 0.2%	8 out of 14698 genes, 0.1%	1
heparan sulfate proteoglycan metabolic process	2 out of 1023 genes, 0.2%	8 out of 14698 genes, 0.1%	1
negative regulation of ion transport	2 out of 1023 genes, 0.2%	8 out of 14698 genes, 0.1%	1
negative regulation of MAP kinase activity	2 out of 1023 genes, 0.2%	8 out of 14698 genes, 0.1%	1
wound healing, spreading of cells	2 out of 1023 genes, 0.2%	8 out of 14698 genes, 0.1%	1
cGMP metabolic process	2 out of 1023 genes, 0.2%	8 out of 14698 genes, 0.1%	1
positive regulation of viral reproduction	2 out of 1023 genes, 0.2%	8 out of 14698 genes, 0.1%	1
negative regulation of protein serine/threonine kinase activity	2 out of 1023 genes, 0.2%	8 out of 14698 genes, 0.1%	1
immunoglobulin production	4 out of 1023 genes, 0.4%	26 out of 14698 genes, 0.2%	1
protein secretion	4 out of 1023 genes, 0.4%	26 out of 14698 genes, 0.2%	1
regulation of skeletal muscle fiber development	4 out of 1023 genes, 0.4%	26 out of 14698 genes, 0.2%	1
regulation of striated muscle cell differentiation	4 out of 1023 genes, 0.4%	26 out of 14698 genes, 0.2%	1
cell surface receptor linked signaling pathway	144 out of 1023 genes, 14.1%	1875 out of 14698 genes, 12.8%	1
cellular process	722 out of 1023 genes, 70.6%	10109 out of 14698 genes, 68.8%	1
regulation of striated muscle tissue development	6 out of 1023 genes, 0.6%	47 out of 14698 genes, 0.3%	1
learning or memory	10 out of 1023 genes, 1.0%	92 out of 14698 genes, 0.6%	1
diencephalon development	7 out of 1023 genes, 0.7%	58 out of 14698 genes, 0.4%	1
endocrine system development	7 out of 1023 genes, 0.7%	58 out of 14698 genes, 0.4%	1
regulation of DNA binding	16 out of 1023 genes, 1.6%	164 out of 14698 genes, 1.1%	1
regulation of nervous system development	14 out of 1023 genes, 1.4%	140 out of 14698 genes, 1.0%	1
regulation of system process	30 out of 1023 genes, 2.9%	341 out of 14698 genes, 2.3%	1
leukocyte differentiation	17 out of 1023 genes, 1.7%	177 out of 14698 genes, 1.2%	1
C21-steroid hormone biosynthetic process	3 out of 1023 genes, 0.3%	17 out of 14698 genes, 0.1%	1
developmental induction	3 out of 1023 genes, 0.3%	17 out of 14698 genes, 0.1%	1
negative regulation of locomotion	3 out of 1023 genes, 0.3%	17 out of 14698 genes, 0.1%	1
hormone biosynthetic process	3 out of 1023 genes, 0.3%	17 out of 14698 genes, 0.1%	1
vitamin transport	3 out of 1023 genes, 0.3%	17 out of 14698 genes, 0.1%	1
regulation of cytokine biosynthetic process	8 out of 1023 genes, 0.8%	70 out of 14698 genes, 0.5%	1
morphogenesis of an epithelium	20 out of 1023 genes, 2.0%	215 out of 14698 genes, 1.5%	1
negative regulation of cellular component organization	12 out of 1023 genes, 1.2%	117 out of 14698 genes, 0.8%	1
adult locomotory behavior	4 out of 1023 genes, 0.4%	27 out of 14698 genes, 0.2%	1
gamete generation	35 out of 1023 genes, 3.4%	408 out of 14698 genes, 2.8%	1
tissue morphogenesis	26 out of 1023 genes, 2.5%	292 out of 14698 genes, 2.0%	1
regulation of neurological system process	18 out of 1023 genes, 1.8%	191 out of 14698 genes, 1.3%	1
cytoskeleton organization	41 out of 1023 genes, 4.0%	487 out of 14698 genes, 3.3%	1
regulation of apoptosis	45 out of 1023 genes, 4.4%	540 out of 14698 genes, 3.7%	1
positive regulation of macromolecule metabolic process	38 out of 1023 genes, 3.7%	448 out of 14698 genes, 3.0%	1
sulfur compound metabolic process	11 out of 1023 genes, 1.1%	106 out of 14698 genes, 0.7%	1
regulation of MAPKKK cascade	11 out of 1023 genes, 1.1%	106 out of 14698 genes, 0.7%	1
positive regulation of immune response	11 out of 1023 genes, 1.1%	106 out of 14698 genes, 0.7%	1
induction of programmed cell death	32 out of 1023 genes, 3.1%	370 out of 14698 genes, 2.5%	1
cellular ketone metabolic process	49 out of 1023 genes, 4.8%	594 out of 14698 genes, 4.0%	1
epithelial cell development	5 out of 1023 genes, 0.5%	38 out of 14698 genes, 0.3%	1
hair cycle process	5 out of 1023 genes, 0.5%	38 out of 14698 genes, 0.3%	1
positive regulation of cytoskeleton organization	5 out of 1023 genes, 0.5%	38 out of 14698 genes, 0.3%	1
regulation of neurogenesis	13 out of 1023 genes, 1.3%	131 out of 14698 genes, 0.9%	1
secretion by cell	18 out of 1023 genes, 1.8%	193 out of 14698 genes, 1.3%	1
positive regulation of leukocyte chemotaxis	3 out of 1023 genes, 0.3%	18 out of 14698 genes, 0.1%	1
positive regulation of gliogenesis	3 out of 1023 genes, 0.3%	18 out of 14698 genes, 0.1%	1
regulation of organic acid transport	3 out of 1023 genes, 0.3%	18 out of 14698 genes, 0.1%	1
plasma lipoprotein particle clearance	3 out of 1023 genes, 0.3%	18 out of 14698 genes, 0.1%	1
protein localization to chromosome	3 out of 1023 genes, 0.3%	18 out of 14698 genes, 0.1%	1
neurotransmitter metabolic process	3 out of 1023 genes, 0.3%	18 out of 14698 genes, 0.1%	1
pigment cell differentiation	3 out of 1023 genes, 0.3%	18 out of 14698 genes, 0.1%	1
interaction with host	3 out of 1023 genes, 0.3%	18 out of 14698 genes, 0.1%	1
branching involved in ureteric bud morphogenesis	2 out of 1023 genes, 0.2%	9 out of 14698 genes, 0.1%	1
regulation of cytokine production involved in immune response	2 out of 1023 genes, 0.2%	9 out of 14698 genes, 0.1%	1
tyrosine metabolic process	2 out of 1023 genes, 0.2%	9 out of 14698 genes, 0.1%	1
xenobiotic metabolic process	2 out of 1023 genes, 0.2%	9 out of 14698 genes, 0.1%	1
mitotic cell cycle checkpoint	2 out of 1023 genes, 0.2%	9 out of 14698 genes, 0.1%	1
response to xenobiotic stimulus	2 out of 1023 genes, 0.2%	9 out of 14698 genes, 0.1%	1
negative regulation of endothelial cell migration	2 out of 1023 genes, 0.2%	9 out of 14698 genes, 0.1%	1
negative regulation of steroid biosynthetic process	2 out of 1023 genes, 0.2%	9 out of 14698 genes, 0.1%	1
virus-host interaction	2 out of 1023 genes, 0.2%	9 out of 14698 genes, 0.1%	1
positive regulation of icosanoid secretion	2 out of 1023 genes, 0.2%	9 out of 14698 genes, 0.1%	1
positive regulation of lipid transport	2 out of 1023 genes, 0.2%	9 out of 14698 genes, 0.1%	1
regulation of interleukin-1 beta production	2 out of 1023 genes, 0.2%	9 out of 14698 genes, 0.1%	1
regulation of interleukin-1 production	2 out of 1023 genes, 0.2%	9 out of 14698 genes, 0.1%	1
positive regulation of organic acid transport	2 out of 1023 genes, 0.2%	9 out of 14698 genes, 0.1%	1
regulation of vascular permeability	2 out of 1023 genes, 0.2%	9 out of 14698 genes, 0.1%	1
negative regulation of steroid metabolic process	2 out of 1023 genes, 0.2%	9 out of 14698 genes, 0.1%	1
negative regulation of lipid biosynthetic process	2 out of 1023 genes, 0.2%	9 out of 14698 genes, 0.1%	1
Wnt receptor signaling pathway, planar cell polarity pathway	2 out of 1023 genes, 0.2%	9 out of 14698 genes, 0.1%	1
mesenchymal to epithelial transition	2 out of 1023 genes, 0.2%	9 out of 14698 genes, 0.1%	1
cellular response to xenobiotic stimulus	2 out of 1023 genes, 0.2%	9 out of 14698 genes, 0.1%	1
regulation of establishment of planar polarity	2 out of 1023 genes, 0.2%	9 out of 14698 genes, 0.1%	1
positive regulation of fatty acid transport	2 out of 1023 genes, 0.2%	9 out of 14698 genes, 0.1%	1
negative regulation of organelle organization	8 out of 1023 genes, 0.8%	72 out of 14698 genes, 0.5%	1
peptide metabolic process	4 out of 1023 genes, 0.4%	28 out of 14698 genes, 0.2%	1
positive regulation of cell killing	4 out of 1023 genes, 0.4%	28 out of 14698 genes, 0.2%	1
positive regulation of Ras GTPase activity	4 out of 1023 genes, 0.4%	28 out of 14698 genes, 0.2%	1
positive regulation of GTPase activity	4 out of 1023 genes, 0.4%	28 out of 14698 genes, 0.2%	1
T cell activation	14 out of 1023 genes, 1.4%	144 out of 14698 genes, 1.0%	1
regulation of Wnt receptor signaling pathway	9 out of 1023 genes, 0.9%	84 out of 14698 genes, 0.6%	1
interphase	9 out of 1023 genes, 0.9%	84 out of 14698 genes, 0.6%	1
response to oxidative stress	13 out of 1023 genes, 1.3%	132 out of 14698 genes, 0.9%	1
purine nucleotide biosynthetic process	18 out of 1023 genes, 1.8%	194 out of 14698 genes, 1.3%	1
feeding behavior	7 out of 1023 genes, 0.7%	61 out of 14698 genes, 0.4%	1
molting cycle process	5 out of 1023 genes, 0.5%	39 out of 14698 genes, 0.3%	1
hair cycle	5 out of 1023 genes, 0.5%	39 out of 14698 genes, 0.3%	1
regulation of multi-organism process	5 out of 1023 genes, 0.5%	39 out of 14698 genes, 0.3%	1
positive regulation of molecular function	39 out of 1023 genes, 3.8%	466 out of 14698 genes, 3.2%	1
positive regulation of organelle organization	6 out of 1023 genes, 0.6%	50 out of 14698 genes, 0.3%	1
cell development	50 out of 1023 genes, 4.9%	612 out of 14698 genes, 4.2%	1
alcohol metabolic process	40 out of 1023 genes, 3.9%	480 out of 14698 genes, 3.3%	1
sensory perception of mechanical stimulus	12 out of 1023 genes, 1.2%	121 out of 14698 genes, 0.8%	1
regulation of immune effector process	11 out of 1023 genes, 1.1%	109 out of 14698 genes, 0.7%	1
carbohydrate metabolic process	40 out of 1023 genes, 3.9%	481 out of 14698 genes, 3.3%	1
response to acid	7 out of 1023 genes, 0.7%	62 out of 14698 genes, 0.4%	1
regulation of actin filament bundle assembly	4 out of 1023 genes, 0.4%	29 out of 14698 genes, 0.2%	1
axon ensheathment	6 out of 1023 genes, 0.6%	51 out of 14698 genes, 0.3%	1
epidermal cell differentiation	6 out of 1023 genes, 0.6%	51 out of 14698 genes, 0.3%	1
mesenchymal cell development	6 out of 1023 genes, 0.6%	51 out of 14698 genes, 0.3%	1
alcohol catabolic process	8 out of 1023 genes, 0.8%	74 out of 14698 genes, 0.5%	1
locomotion	53 out of 1023 genes, 5.2%	656 out of 14698 genes, 4.5%	1
regulation of cell-cell adhesion	3 out of 1023 genes, 0.3%	19 out of 14698 genes, 0.1%	1
segmentation	3 out of 1023 genes, 0.3%	19 out of 14698 genes, 0.1%	1
cell-cell signaling involved in cell fate commitment	3 out of 1023 genes, 0.3%	19 out of 14698 genes, 0.1%	1
symbiosis, encompassing mutualism through parasitism	5 out of 1023 genes, 0.5%	40 out of 14698 genes, 0.3%	1
developmental growth involved in morphogenesis	5 out of 1023 genes, 0.5%	40 out of 14698 genes, 0.3%	1
purine ribonucleoside triphosphate biosynthetic process	11 out of 1023 genes, 1.1%	110 out of 14698 genes, 0.7%	1
regulation of transcription factor activity	9 out of 1023 genes, 0.9%	86 out of 14698 genes, 0.6%	1
regulation of transcription regulator activity	9 out of 1023 genes, 0.9%	86 out of 14698 genes, 0.6%	1
muscle system process	19 out of 1023 genes, 1.9%	210 out of 14698 genes, 1.4%	1
cell migration	36 out of 1023 genes, 3.5%	432 out of 14698 genes, 2.9%	1
ribonucleoside triphosphate biosynthetic process	11 out of 1023 genes, 1.1%	111 out of 14698 genes, 0.8%	1
regulation of immune response	14 out of 1023 genes, 1.4%	148 out of 14698 genes, 1.0%	1
G1 phase of mitotic cell cycle	2 out of 1023 genes, 0.2%	10 out of 14698 genes, 0.1%	1
ureteric bud development	2 out of 1023 genes, 0.2%	10 out of 14698 genes, 0.1%	1
organ induction	2 out of 1023 genes, 0.2%	10 out of 14698 genes, 0.1%	1
hemopoietic progenitor cell differentiation	2 out of 1023 genes, 0.2%	10 out of 14698 genes, 0.1%	1
endothelium development	2 out of 1023 genes, 0.2%	10 out of 14698 genes, 0.1%	1
cardiac ventricle morphogenesis	2 out of 1023 genes, 0.2%	10 out of 14698 genes, 0.1%	1
fucose metabolic process	2 out of 1023 genes, 0.2%	10 out of 14698 genes, 0.1%	1
betaine metabolic process	2 out of 1023 genes, 0.2%	10 out of 14698 genes, 0.1%	1
regulation of cholesterol efflux	2 out of 1023 genes, 0.2%	10 out of 14698 genes, 0.1%	1
nicotinamide nucleotide biosynthetic process	2 out of 1023 genes, 0.2%	10 out of 14698 genes, 0.1%	1
pyridine nucleotide biosynthetic process	2 out of 1023 genes, 0.2%	10 out of 14698 genes, 0.1%	1
spinal cord motor neuron differentiation	2 out of 1023 genes, 0.2%	10 out of 14698 genes, 0.1%	1
estrogen receptor signaling pathway	2 out of 1023 genes, 0.2%	10 out of 14698 genes, 0.1%	1
regulation of icosanoid secretion	2 out of 1023 genes, 0.2%	10 out of 14698 genes, 0.1%	1
water-soluble vitamin biosynthetic process	2 out of 1023 genes, 0.2%	10 out of 14698 genes, 0.1%	1
embryonic eye morphogenesis	2 out of 1023 genes, 0.2%	10 out of 14698 genes, 0.1%	1
nucleus localization	2 out of 1023 genes, 0.2%	10 out of 14698 genes, 0.1%	1
response to lipoprotein stimulus	2 out of 1023 genes, 0.2%	10 out of 14698 genes, 0.1%	1
ureteric bud morphogenesis	2 out of 1023 genes, 0.2%	10 out of 14698 genes, 0.1%	1
nitrogen cycle metabolic process	2 out of 1023 genes, 0.2%	10 out of 14698 genes, 0.1%	1
positive regulation of biosynthetic process	32 out of 1023 genes, 3.1%	380 out of 14698 genes, 2.6%	1
localization	256 out of 1023 genes, 25.0%	3477 out of 14698 genes, 23.7%	1
macrophage derived foam cell differentiation	4 out of 1023 genes, 0.4%	30 out of 14698 genes, 0.2%	1
microtubule-based transport	4 out of 1023 genes, 0.4%	30 out of 14698 genes, 0.2%	1
cytoskeleton-dependent intracellular transport	4 out of 1023 genes, 0.4%	30 out of 14698 genes, 0.2%	1
regulation of transcription factor import into nucleus	4 out of 1023 genes, 0.4%	30 out of 14698 genes, 0.2%	1
positive regulation of adenylate cyclase activity	5 out of 1023 genes, 0.5%	41 out of 14698 genes, 0.3%	1
positive regulation of lyase activity	5 out of 1023 genes, 0.5%	41 out of 14698 genes, 0.3%	1
vesicle localization	5 out of 1023 genes, 0.5%	41 out of 14698 genes, 0.3%	1
signal transduction in response to DNA damage	7 out of 1023 genes, 0.7%	64 out of 14698 genes, 0.4%	1
protein phosphorylation	21 out of 1023 genes, 2.1%	238 out of 14698 genes, 1.6%	1
purine nucleoside triphosphate biosynthetic process	11 out of 1023 genes, 1.1%	112 out of 14698 genes, 0.8%	1
inorganic anion transport	11 out of 1023 genes, 1.1%	112 out of 14698 genes, 0.8%	1
neuron projection morphogenesis	11 out of 1023 genes, 1.1%	112 out of 14698 genes, 0.8%	1
acylglycerol metabolic process	8 out of 1023 genes, 0.8%	76 out of 14698 genes, 0.5%	1
embryonic limb morphogenesis	8 out of 1023 genes, 0.8%	76 out of 14698 genes, 0.5%	1
transmembrane receptor protein tyrosine kinase signaling pathway	18 out of 1023 genes, 1.8%	200 out of 14698 genes, 1.4%	1
regulation of smoothened signaling pathway	3 out of 1023 genes, 0.3%	20 out of 14698 genes, 0.1%	1
DNA damage response, signal transduction by p53 class mediator	3 out of 1023 genes, 0.3%	20 out of 14698 genes, 0.1%	1
body fluid secretion	6 out of 1023 genes, 0.6%	53 out of 14698 genes, 0.4%	1
negative regulation of kinase activity	6 out of 1023 genes, 0.6%	53 out of 14698 genes, 0.4%	1
negative regulation of myeloid cell differentiation	6 out of 1023 genes, 0.6%	53 out of 14698 genes, 0.4%	1
positive regulation of metabolic process	44 out of 1023 genes, 4.3%	543 out of 14698 genes, 3.7%	1
positive regulation of cellular component organization	13 out of 1023 genes, 1.3%	138 out of 14698 genes, 0.9%	1
positive regulation of programmed cell death	33 out of 1023 genes, 3.2%	397 out of 14698 genes, 2.7%	1
regulation of T cell activation	9 out of 1023 genes, 0.9%	89 out of 14698 genes, 0.6%	1
neutral lipid metabolic process	8 out of 1023 genes, 0.8%	77 out of 14698 genes, 0.5%	1
female gonad development	8 out of 1023 genes, 0.8%	77 out of 14698 genes, 0.5%	1
embryonic appendage morphogenesis	8 out of 1023 genes, 0.8%	77 out of 14698 genes, 0.5%	1
regulation of cyclin-dependent protein kinase activity	4 out of 1023 genes, 0.4%	31 out of 14698 genes, 0.2%	1
regulation of steroid metabolic process	4 out of 1023 genes, 0.4%	31 out of 14698 genes, 0.2%	1
microtubule polymerization or depolymerization	4 out of 1023 genes, 0.4%	31 out of 14698 genes, 0.2%	1
regulation of lipid transport	4 out of 1023 genes, 0.4%	31 out of 14698 genes, 0.2%	1
maintenance of protein location in cell	4 out of 1023 genes, 0.4%	31 out of 14698 genes, 0.2%	1
skeletal system morphogenesis	4 out of 1023 genes, 0.4%	31 out of 14698 genes, 0.2%	1
regulation of transmission of nerve impulse	16 out of 1023 genes, 1.6%	177 out of 14698 genes, 1.2%	1
ensheathment of neurons	6 out of 1023 genes, 0.6%	54 out of 14698 genes, 0.4%	1
detection of external stimulus	6 out of 1023 genes, 0.6%	54 out of 14698 genes, 0.4%	1
regulation of action potential in neuron	6 out of 1023 genes, 0.6%	54 out of 14698 genes, 0.4%	1
regulation of cytoskeleton organization	10 out of 1023 genes, 1.0%	102 out of 14698 genes, 0.7%	1
positive regulation of binding	12 out of 1023 genes, 1.2%	127 out of 14698 genes, 0.9%	1
epithelial cell morphogenesis	2 out of 1023 genes, 0.2%	11 out of 14698 genes, 0.1%	1
negative regulation of protein kinase activity	2 out of 1023 genes, 0.2%	11 out of 14698 genes, 0.1%	1
phosphagen metabolic process	2 out of 1023 genes, 0.2%	11 out of 14698 genes, 0.1%	1
ventral spinal cord development	2 out of 1023 genes, 0.2%	11 out of 14698 genes, 0.1%	1
cellular biogenic amine catabolic process	2 out of 1023 genes, 0.2%	11 out of 14698 genes, 0.1%	1
negative regulation of lipid metabolic process	2 out of 1023 genes, 0.2%	11 out of 14698 genes, 0.1%	1
centrosome organization	2 out of 1023 genes, 0.2%	11 out of 14698 genes, 0.1%	1
response to cortisol stimulus	2 out of 1023 genes, 0.2%	11 out of 14698 genes, 0.1%	1
branch elongation of an epithelium	2 out of 1023 genes, 0.2%	11 out of 14698 genes, 0.1%	1
nucleoside triphosphate biosynthetic process	11 out of 1023 genes, 1.1%	115 out of 14698 genes, 0.8%	1
T cell mediated immunity	3 out of 1023 genes, 0.3%	21 out of 14698 genes, 0.1%	1
vesicle targeting	3 out of 1023 genes, 0.3%	21 out of 14698 genes, 0.1%	1
cellular response to oxidative stress	3 out of 1023 genes, 0.3%	21 out of 14698 genes, 0.1%	1
regulation of glial cell differentiation	3 out of 1023 genes, 0.3%	21 out of 14698 genes, 0.1%	1
regulation of developmental growth	3 out of 1023 genes, 0.3%	21 out of 14698 genes, 0.1%	1
regulation of B cell proliferation	5 out of 1023 genes, 0.5%	43 out of 14698 genes, 0.3%	1
positive regulation of myeloid cell differentiation	5 out of 1023 genes, 0.5%	43 out of 14698 genes, 0.3%	1
regulation of intracellular protein kinase cascade	14 out of 1023 genes, 1.4%	153 out of 14698 genes, 1.0%	1
ovulation cycle process	4 out of 1023 genes, 0.4%	32 out of 14698 genes, 0.2%	1
non-canonical Wnt receptor signaling pathway	4 out of 1023 genes, 0.4%	32 out of 14698 genes, 0.2%	1
lipid biosynthetic process	13 out of 1023 genes, 1.3%	141 out of 14698 genes, 1.0%	1
development of primary female sexual characteristics	8 out of 1023 genes, 0.8%	79 out of 14698 genes, 0.5%	1
female sex differentiation	8 out of 1023 genes, 0.8%	79 out of 14698 genes, 0.5%	1
positive regulation of catalytic activity	28 out of 1023 genes, 2.7%	336 out of 14698 genes, 2.3%	1
positive regulation of cell death	33 out of 1023 genes, 3.2%	404 out of 14698 genes, 2.7%	1
regulation of catalytic activity	63 out of 1023 genes, 6.2%	810 out of 14698 genes, 5.5%	1
lipid homeostasis	6 out of 1023 genes, 0.6%	56 out of 14698 genes, 0.4%	1
positive regulation of defense response	7 out of 1023 genes, 0.7%	68 out of 14698 genes, 0.5%	1
salivary gland development	3 out of 1023 genes, 0.3%	22 out of 14698 genes, 0.1%	1
bone mineralization	3 out of 1023 genes, 0.3%	22 out of 14698 genes, 0.1%	1
pancreas development	4 out of 1023 genes, 0.4%	33 out of 14698 genes, 0.2%	1
foam cell differentiation	4 out of 1023 genes, 0.4%	33 out of 14698 genes, 0.2%	1
glucose metabolic process	13 out of 1023 genes, 1.3%	143 out of 14698 genes, 1.0%	1
embryonic organ morphogenesis	15 out of 1023 genes, 1.5%	169 out of 14698 genes, 1.1%	1
regulation of cell morphogenesis involved in differentiation	5 out of 1023 genes, 0.5%	45 out of 14698 genes, 0.3%	1
regulation of cell morphogenesis	5 out of 1023 genes, 0.5%	45 out of 14698 genes, 0.3%	1
wound healing	5 out of 1023 genes, 0.5%	45 out of 14698 genes, 0.3%	1
cardiac ventricle development	2 out of 1023 genes, 0.2%	12 out of 14698 genes, 0.1%	1
axon cargo transport	2 out of 1023 genes, 0.2%	12 out of 14698 genes, 0.1%	1
plasma lipoprotein particle assembly	2 out of 1023 genes, 0.2%	12 out of 14698 genes, 0.1%	1
cellular amide metabolic process	2 out of 1023 genes, 0.2%	12 out of 14698 genes, 0.1%	1
positive regulation of glial cell differentiation	2 out of 1023 genes, 0.2%	12 out of 14698 genes, 0.1%	1
protein-lipid complex assembly	2 out of 1023 genes, 0.2%	12 out of 14698 genes, 0.1%	1
response to insulin stimulus	7 out of 1023 genes, 0.7%	69 out of 14698 genes, 0.5%	1
regulation of gene expression, epigenetic	7 out of 1023 genes, 0.7%	69 out of 14698 genes, 0.5%	1
regulation of synaptic transmission	14 out of 1023 genes, 1.4%	157 out of 14698 genes, 1.1%	1
cellular amino acid metabolic process	19 out of 1023 genes, 1.9%	222 out of 14698 genes, 1.5%	1
negative regulation of cell communication	16 out of 1023 genes, 1.6%	183 out of 14698 genes, 1.2%	1
regulation of primary metabolic process	141 out of 1023 genes, 13.8%	1897 out of 14698 genes, 12.9%	1
cell projection organization	27 out of 1023 genes, 2.6%	328 out of 14698 genes, 2.2%	1
purine ribonucleotide biosynthetic process	12 out of 1023 genes, 1.2%	132 out of 14698 genes, 0.9%	1
cellular nitrogen compound biosynthetic process	26 out of 1023 genes, 2.5%	315 out of 14698 genes, 2.1%	1
G1/S transition of mitotic cell cycle	4 out of 1023 genes, 0.4%	34 out of 14698 genes, 0.2%	1
glycolipid metabolic process	4 out of 1023 genes, 0.4%	34 out of 14698 genes, 0.2%	1
fat cell differentiation	4 out of 1023 genes, 0.4%	34 out of 14698 genes, 0.2%	1
regulation of lipid biosynthetic process	4 out of 1023 genes, 0.4%	34 out of 14698 genes, 0.2%	1
cellular carbohydrate catabolic process	8 out of 1023 genes, 0.8%	82 out of 14698 genes, 0.6%	1
cellular component organization or biogenesis	216 out of 1023 genes, 21.1%	2954 out of 14698 genes, 20.1%	1
monocarboxylic acid metabolic process	27 out of 1023 genes, 2.6%	329 out of 14698 genes, 2.2%	1
regulation of cytokine-mediated signaling pathway	3 out of 1023 genes, 0.3%	23 out of 14698 genes, 0.2%	1
phagocytosis	3 out of 1023 genes, 0.3%	23 out of 14698 genes, 0.2%	1
oligosaccharide metabolic process	3 out of 1023 genes, 0.3%	23 out of 14698 genes, 0.2%	1
response to mechanical stimulus	3 out of 1023 genes, 0.3%	23 out of 14698 genes, 0.2%	1
gland morphogenesis	3 out of 1023 genes, 0.3%	23 out of 14698 genes, 0.2%	1
positive regulation of homeostatic process	3 out of 1023 genes, 0.3%	23 out of 14698 genes, 0.2%	1
negative regulation of growth	3 out of 1023 genes, 0.3%	23 out of 14698 genes, 0.2%	1
embryonic skeletal system morphogenesis	3 out of 1023 genes, 0.3%	23 out of 14698 genes, 0.2%	1
embryonic skeletal system development	3 out of 1023 genes, 0.3%	23 out of 14698 genes, 0.2%	1
icosanoid metabolic process	7 out of 1023 genes, 0.7%	70 out of 14698 genes, 0.5%	1
monosaccharide metabolic process	22 out of 1023 genes, 2.2%	263 out of 14698 genes, 1.8%	1
positive regulation of cyclase activity	5 out of 1023 genes, 0.5%	46 out of 14698 genes, 0.3%	1
regulation of molecular function	80 out of 1023 genes, 7.8%	1053 out of 14698 genes, 7.2%	1
lymphocyte differentiation	13 out of 1023 genes, 1.3%	146 out of 14698 genes, 1.0%	1
steroid metabolic process	18 out of 1023 genes, 1.8%	211 out of 14698 genes, 1.4%	1
lipid metabolic process	65 out of 1023 genes, 6.4%	847 out of 14698 genes, 5.8%	1
regulation of neuron differentiation	8 out of 1023 genes, 0.8%	83 out of 14698 genes, 0.6%	1
hexose catabolic process	7 out of 1023 genes, 0.7%	71 out of 14698 genes, 0.5%	1
unsaturated fatty acid metabolic process	7 out of 1023 genes, 0.7%	71 out of 14698 genes, 0.5%	1
regulation of nucleocytoplasmic transport	7 out of 1023 genes, 0.7%	71 out of 14698 genes, 0.5%	1
ceramide metabolic process	4 out of 1023 genes, 0.4%	35 out of 14698 genes, 0.2%	1
negative regulation of immune system process	6 out of 1023 genes, 0.6%	59 out of 14698 genes, 0.4%	1
negative regulation of transferase activity	6 out of 1023 genes, 0.6%	59 out of 14698 genes, 0.4%	1
regulation of muscle cell differentiation	5 out of 1023 genes, 0.5%	47 out of 14698 genes, 0.3%	1
sterol homeostasis	5 out of 1023 genes, 0.5%	47 out of 14698 genes, 0.3%	1
detection of visible light	2 out of 1023 genes, 0.2%	13 out of 14698 genes, 0.1%	1
neutral amino acid transport	2 out of 1023 genes, 0.2%	13 out of 14698 genes, 0.1%	1
regulation of axon extension	2 out of 1023 genes, 0.2%	13 out of 14698 genes, 0.1%	1
actin filament bundle assembly	2 out of 1023 genes, 0.2%	13 out of 14698 genes, 0.1%	1
amino acid transport	8 out of 1023 genes, 0.8%	84 out of 14698 genes, 0.6%	1
recombinational repair	3 out of 1023 genes, 0.3%	24 out of 14698 genes, 0.2%	1
membrane lipid metabolic process	9 out of 1023 genes, 0.9%	97 out of 14698 genes, 0.7%	1
negative regulation of DNA binding	7 out of 1023 genes, 0.7%	72 out of 14698 genes, 0.5%	1
monosaccharide catabolic process	7 out of 1023 genes, 0.7%	72 out of 14698 genes, 0.5%	1
fatty acid metabolic process	18 out of 1023 genes, 1.8%	214 out of 14698 genes, 1.5%	1
cell motility	42 out of 1023 genes, 4.1%	537 out of 14698 genes, 3.7%	1
localization of cell	42 out of 1023 genes, 4.1%	537 out of 14698 genes, 3.7%	1
ribonucleotide biosynthetic process	12 out of 1023 genes, 1.2%	136 out of 14698 genes, 0.9%	1
positive regulation of immune effector process	6 out of 1023 genes, 0.6%	60 out of 14698 genes, 0.4%	1
regulation of cyclic nucleotide metabolic process	6 out of 1023 genes, 0.6%	60 out of 14698 genes, 0.4%	1
Rho protein signal transduction	8 out of 1023 genes, 0.8%	85 out of 14698 genes, 0.6%	1
cellular amino acid catabolic process	4 out of 1023 genes, 0.4%	36 out of 14698 genes, 0.2%	1
regulation of gliogenesis	4 out of 1023 genes, 0.4%	36 out of 14698 genes, 0.2%	1
muscle cell migration	4 out of 1023 genes, 0.4%	36 out of 14698 genes, 0.2%	1
regulation of oxidoreductase activity	4 out of 1023 genes, 0.4%	36 out of 14698 genes, 0.2%	1
response to hexose stimulus	9 out of 1023 genes, 0.9%	98 out of 14698 genes, 0.7%	1
carbohydrate catabolic process	9 out of 1023 genes, 0.9%	98 out of 14698 genes, 0.7%	1
positive regulation of cellular biosynthetic process	9 out of 1023 genes, 0.9%	98 out of 14698 genes, 0.7%	1
response to monosaccharide stimulus	9 out of 1023 genes, 0.9%	98 out of 14698 genes, 0.7%	1
fertilization	7 out of 1023 genes, 0.7%	73 out of 14698 genes, 0.5%	1
regulation of cyclase activity	7 out of 1023 genes, 0.7%	73 out of 14698 genes, 0.5%	1
negative regulation of transport	8 out of 1023 genes, 0.8%	86 out of 14698 genes, 0.6%	1
regulation of muscle system process	6 out of 1023 genes, 0.6%	61 out of 14698 genes, 0.4%	1
acetyl-CoA metabolic process	3 out of 1023 genes, 0.3%	25 out of 14698 genes, 0.2%	1
positive regulation of ion transport	3 out of 1023 genes, 0.3%	25 out of 14698 genes, 0.2%	1
regulation of reproductive process	3 out of 1023 genes, 0.3%	25 out of 14698 genes, 0.2%	1
axon guidance	5 out of 1023 genes, 0.5%	49 out of 14698 genes, 0.3%	1
response to lipid	5 out of 1023 genes, 0.5%	49 out of 14698 genes, 0.3%	1
aspartate family amino acid metabolic process	2 out of 1023 genes, 0.2%	14 out of 14698 genes, 0.1%	1
prostate gland development	2 out of 1023 genes, 0.2%	14 out of 14698 genes, 0.1%	1
genitalia morphogenesis	2 out of 1023 genes, 0.2%	14 out of 14698 genes, 0.1%	1
positive regulation of epithelial cell proliferation	2 out of 1023 genes, 0.2%	14 out of 14698 genes, 0.1%	1
regulation of axonogenesis	2 out of 1023 genes, 0.2%	14 out of 14698 genes, 0.1%	1
prostate gland morphogenesis	2 out of 1023 genes, 0.2%	14 out of 14698 genes, 0.1%	1
prostate gland epithelium morphogenesis	2 out of 1023 genes, 0.2%	14 out of 14698 genes, 0.1%	1
response to fatty acid	2 out of 1023 genes, 0.2%	14 out of 14698 genes, 0.1%	1
regulation of endocytosis	7 out of 1023 genes, 0.7%	74 out of 14698 genes, 0.5%	1
intracellular receptor mediated signaling pathway	9 out of 1023 genes, 0.9%	100 out of 14698 genes, 0.7%	1
protein oligomerization	20 out of 1023 genes, 2.0%	245 out of 14698 genes, 1.7%	1
positive regulation of macromolecule biosynthetic process	27 out of 1023 genes, 2.6%	340 out of 14698 genes, 2.3%	1
cellular component movement	42 out of 1023 genes, 4.1%	545 out of 14698 genes, 3.7%	1
regulation of action potential	7 out of 1023 genes, 0.7%	75 out of 14698 genes, 0.5%	1
intracellular protein kinase cascade	36 out of 1023 genes, 3.5%	463 out of 14698 genes, 3.2%	1
cardiac chamber development	3 out of 1023 genes, 0.3%	26 out of 14698 genes, 0.2%	1
negative regulation of response to external stimulus	3 out of 1023 genes, 0.3%	26 out of 14698 genes, 0.2%	1
positive regulation of phospholipase C activity	4 out of 1023 genes, 0.4%	38 out of 14698 genes, 0.3%	1
extracellular matrix organization	4 out of 1023 genes, 0.4%	38 out of 14698 genes, 0.3%	1
positive regulation of endocytosis	4 out of 1023 genes, 0.4%	38 out of 14698 genes, 0.3%	1
regulation of peptidase activity	14 out of 1023 genes, 1.4%	167 out of 14698 genes, 1.1%	1
regulation of lymphocyte differentiation	6 out of 1023 genes, 0.6%	63 out of 14698 genes, 0.4%	1
regulation of defense response	12 out of 1023 genes, 1.2%	141 out of 14698 genes, 1.0%	1
regulation of actin cytoskeleton organization	7 out of 1023 genes, 0.7%	76 out of 14698 genes, 0.5%	1
regulation of actin filament-based process	7 out of 1023 genes, 0.7%	76 out of 14698 genes, 0.5%	1
embryonic morphogenesis	32 out of 1023 genes, 3.1%	411 out of 14698 genes, 2.8%	1
axis specification	5 out of 1023 genes, 0.5%	51 out of 14698 genes, 0.3%	1
regulation of systemic arterial blood pressure by renin-angiotensin	2 out of 1023 genes, 0.2%	15 out of 14698 genes, 0.1%	1
cardiac muscle hypertrophy	2 out of 1023 genes, 0.2%	15 out of 14698 genes, 0.1%	1
subpallium development	2 out of 1023 genes, 0.2%	15 out of 14698 genes, 0.1%	1
keratinocyte differentiation	2 out of 1023 genes, 0.2%	15 out of 14698 genes, 0.1%	1
regulation of circadian rhythm	2 out of 1023 genes, 0.2%	15 out of 14698 genes, 0.1%	1
CD4-positive, alpha beta T cell differentiation	2 out of 1023 genes, 0.2%	15 out of 14698 genes, 0.1%	1
vesicle targeting, to, from or within Golgi	2 out of 1023 genes, 0.2%	15 out of 14698 genes, 0.1%	1
genitalia development	2 out of 1023 genes, 0.2%	15 out of 14698 genes, 0.1%	1
trabecula formation	2 out of 1023 genes, 0.2%	15 out of 14698 genes, 0.1%	1
establishment or maintenance of bipolar cell polarity	2 out of 1023 genes, 0.2%	15 out of 14698 genes, 0.1%	1
regulation of fatty acid transport	2 out of 1023 genes, 0.2%	15 out of 14698 genes, 0.1%	1
myeloid cell differentiation	6 out of 1023 genes, 0.6%	64 out of 14698 genes, 0.4%	1
regulation of protein import into nucleus	6 out of 1023 genes, 0.6%	64 out of 14698 genes, 0.4%	1
actin polymerization or depolymerization	4 out of 1023 genes, 0.4%	39 out of 14698 genes, 0.3%	1
renal system process	3 out of 1023 genes, 0.3%	27 out of 14698 genes, 0.2%	1
glycogen metabolic process	3 out of 1023 genes, 0.3%	27 out of 14698 genes, 0.2%	1
energy reserve metabolic process	3 out of 1023 genes, 0.3%	27 out of 14698 genes, 0.2%	1
mating	3 out of 1023 genes, 0.3%	27 out of 14698 genes, 0.2%	1
fatty acid transport	3 out of 1023 genes, 0.3%	27 out of 14698 genes, 0.2%	1
cholesterol transport	3 out of 1023 genes, 0.3%	27 out of 14698 genes, 0.2%	1
regulation of cellular protein metabolic process	30 out of 1023 genes, 2.9%	386 out of 14698 genes, 2.6%	1
carbohydrate transport	5 out of 1023 genes, 0.5%	52 out of 14698 genes, 0.4%	1
glutamine family amino acid metabolic process	5 out of 1023 genes, 0.5%	52 out of 14698 genes, 0.4%	1
negative regulation of Wnt receptor signaling pathway	5 out of 1023 genes, 0.5%	52 out of 14698 genes, 0.4%	1
regulation of neuron projection development	6 out of 1023 genes, 0.6%	65 out of 14698 genes, 0.4%	1
response to carbohydrate stimulus	9 out of 1023 genes, 0.9%	104 out of 14698 genes, 0.7%	1
urogenital system development	8 out of 1023 genes, 0.8%	91 out of 14698 genes, 0.6%	1
cell-substrate adhesion	7 out of 1023 genes, 0.7%	78 out of 14698 genes, 0.5%	1
meiosis I	4 out of 1023 genes, 0.4%	40 out of 14698 genes, 0.3%	1
regulation of Rho GTPase activity	4 out of 1023 genes, 0.4%	40 out of 14698 genes, 0.3%	1
regulation of Rho protein signal transduction	4 out of 1023 genes, 0.4%	40 out of 14698 genes, 0.3%	1
monovalent inorganic cation homeostasis	4 out of 1023 genes, 0.4%	40 out of 14698 genes, 0.3%	1
negative regulation of developmental process	19 out of 1023 genes, 1.9%	239 out of 14698 genes, 1.6%	1
chromatin remodeling	2 out of 1023 genes, 0.2%	16 out of 14698 genes, 0.1%	1
chromatin silencing	2 out of 1023 genes, 0.2%	16 out of 14698 genes, 0.1%	1
indolalkylamine metabolic process	2 out of 1023 genes, 0.2%	16 out of 14698 genes, 0.1%	1
striated muscle hypertrophy	2 out of 1023 genes, 0.2%	16 out of 14698 genes, 0.1%	1
L-amino acid transport	2 out of 1023 genes, 0.2%	16 out of 14698 genes, 0.1%	1
phospholipid transport	2 out of 1023 genes, 0.2%	16 out of 14698 genes, 0.1%	1
mRNA 3'-end processing	2 out of 1023 genes, 0.2%	16 out of 14698 genes, 0.1%	1
negative regulation of cellular catabolic process	2 out of 1023 genes, 0.2%	16 out of 14698 genes, 0.1%	1
regulation of sterol transport	2 out of 1023 genes, 0.2%	16 out of 14698 genes, 0.1%	1
regulation of cholesterol transport	2 out of 1023 genes, 0.2%	16 out of 14698 genes, 0.1%	1
positive regulation of transporter activity	2 out of 1023 genes, 0.2%	16 out of 14698 genes, 0.1%	1
positive regulation of ion transmembrane transporter activity	2 out of 1023 genes, 0.2%	16 out of 14698 genes, 0.1%	1
regulation of chromosome organization	2 out of 1023 genes, 0.2%	16 out of 14698 genes, 0.1%	1
indole and derivative metabolic process	2 out of 1023 genes, 0.2%	16 out of 14698 genes, 0.1%	1
indole derivative metabolic process	2 out of 1023 genes, 0.2%	16 out of 14698 genes, 0.1%	1
negative regulation of gene expression, epigenetic	2 out of 1023 genes, 0.2%	16 out of 14698 genes, 0.1%	1
nephron development	2 out of 1023 genes, 0.2%	16 out of 14698 genes, 0.1%	1
cellular glucan metabolic process	3 out of 1023 genes, 0.3%	28 out of 14698 genes, 0.2%	1
elevation of cytosolic calcium ion concentration	3 out of 1023 genes, 0.3%	28 out of 14698 genes, 0.2%	1
glucan metabolic process	3 out of 1023 genes, 0.3%	28 out of 14698 genes, 0.2%	1
sulfur compound biosynthetic process	3 out of 1023 genes, 0.3%	28 out of 14698 genes, 0.2%	1
steroid hormone receptor signaling pathway	7 out of 1023 genes, 0.7%	79 out of 14698 genes, 0.5%	1
glycoprotein metabolic process	12 out of 1023 genes, 1.2%	146 out of 14698 genes, 1.0%	1
positive regulation of phospholipase activity	4 out of 1023 genes, 0.4%	41 out of 14698 genes, 0.3%	1
positive regulation of lipase activity	4 out of 1023 genes, 0.4%	41 out of 14698 genes, 0.3%	1
cellular lipid metabolic process	43 out of 1023 genes, 4.2%	572 out of 14698 genes, 3.9%	1
anterior/posterior pattern formation	7 out of 1023 genes, 0.7%	80 out of 14698 genes, 0.5%	1
regulation of muscle contraction	5 out of 1023 genes, 0.5%	54 out of 14698 genes, 0.4%	1
regulation of adenylate cyclase activity	5 out of 1023 genes, 0.5%	54 out of 14698 genes, 0.4%	1
protein processing	6 out of 1023 genes, 0.6%	67 out of 14698 genes, 0.5%	1
developmental maturation	6 out of 1023 genes, 0.6%	67 out of 14698 genes, 0.5%	1
myeloid leukocyte differentiation	3 out of 1023 genes, 0.3%	29 out of 14698 genes, 0.2%	1
catecholamine metabolic process	3 out of 1023 genes, 0.3%	29 out of 14698 genes, 0.2%	1
catechol metabolic process	3 out of 1023 genes, 0.3%	29 out of 14698 genes, 0.2%	1
phenol metabolic process	3 out of 1023 genes, 0.3%	29 out of 14698 genes, 0.2%	1
activation of protein kinase activity	3 out of 1023 genes, 0.3%	29 out of 14698 genes, 0.2%	1
diol metabolic process	3 out of 1023 genes, 0.3%	29 out of 14698 genes, 0.2%	1
hydrogen peroxide metabolic process	3 out of 1023 genes, 0.3%	29 out of 14698 genes, 0.2%	1
renal system process involved in regulation of systemic arterial blood pressure	2 out of 1023 genes, 0.2%	17 out of 14698 genes, 0.1%	1
microtubule depolymerization	2 out of 1023 genes, 0.2%	17 out of 14698 genes, 0.1%	1
neurotransmitter secretion	2 out of 1023 genes, 0.2%	17 out of 14698 genes, 0.1%	1
asymmetric protein localization	2 out of 1023 genes, 0.2%	17 out of 14698 genes, 0.1%	1
organic cation transport	2 out of 1023 genes, 0.2%	17 out of 14698 genes, 0.1%	1
regulation of synaptic transmission, GABAergic	2 out of 1023 genes, 0.2%	17 out of 14698 genes, 0.1%	1
regulation of stress-activated MAPK cascade	2 out of 1023 genes, 0.2%	17 out of 14698 genes, 0.1%	1
positive regulation of protein import into nucleus, translocation	2 out of 1023 genes, 0.2%	17 out of 14698 genes, 0.1%	1
regulation of myoblast differentiation	2 out of 1023 genes, 0.2%	17 out of 14698 genes, 0.1%	1
regulation of stress-activated protein kinase signaling cascade	2 out of 1023 genes, 0.2%	17 out of 14698 genes, 0.1%	1
response to organic nitrogen	4 out of 1023 genes, 0.4%	42 out of 14698 genes, 0.3%	1
aging	5 out of 1023 genes, 0.5%	55 out of 14698 genes, 0.4%	1
viral reproduction	5 out of 1023 genes, 0.5%	55 out of 14698 genes, 0.4%	1
viral reproductive process	5 out of 1023 genes, 0.5%	55 out of 14698 genes, 0.4%	1
defense response to bacterium	5 out of 1023 genes, 0.5%	55 out of 14698 genes, 0.4%	1
camera-type eye development	5 out of 1023 genes, 0.5%	55 out of 14698 genes, 0.4%	1
regulation of lyase activity	5 out of 1023 genes, 0.5%	55 out of 14698 genes, 0.4%	1
actin cytoskeleton organization	15 out of 1023 genes, 1.5%	189 out of 14698 genes, 1.3%	1
positive regulation of hydrolase activity	13 out of 1023 genes, 1.3%	162 out of 14698 genes, 1.1%	1
activation of immune response	8 out of 1023 genes, 0.8%	95 out of 14698 genes, 0.6%	1
regulation of cell projection organization	10 out of 1023 genes, 1.0%	122 out of 14698 genes, 0.8%	1
protein localization to organelle	10 out of 1023 genes, 1.0%	122 out of 14698 genes, 0.8%	1
tube formation	7 out of 1023 genes, 0.7%	82 out of 14698 genes, 0.6%	1
endocytosis	11 out of 1023 genes, 1.1%	136 out of 14698 genes, 0.9%	1
membrane invagination	11 out of 1023 genes, 1.1%	136 out of 14698 genes, 0.9%	1
positive regulation of glucose transport	3 out of 1023 genes, 0.3%	30 out of 14698 genes, 0.2%	1
cell differentiation in spinal cord	3 out of 1023 genes, 0.3%	30 out of 14698 genes, 0.2%	1
negative regulation of cyclase activity	3 out of 1023 genes, 0.3%	30 out of 14698 genes, 0.2%	1
regulation of monooxygenase activity	3 out of 1023 genes, 0.3%	30 out of 14698 genes, 0.2%	1
exocytosis	6 out of 1023 genes, 0.6%	69 out of 14698 genes, 0.5%	1
regulation of cAMP metabolic process	5 out of 1023 genes, 0.5%	56 out of 14698 genes, 0.4%	1
regulation of cAMP biosynthetic process	5 out of 1023 genes, 0.5%	56 out of 14698 genes, 0.4%	1
negative regulation of binding	7 out of 1023 genes, 0.7%	83 out of 14698 genes, 0.6%	1
syncytium formation by plasma membrane fusion	2 out of 1023 genes, 0.2%	18 out of 14698 genes, 0.1%	1
syncytium formation	2 out of 1023 genes, 0.2%	18 out of 14698 genes, 0.1%	1
muscle hypertrophy	2 out of 1023 genes, 0.2%	18 out of 14698 genes, 0.1%	1
drug transport	2 out of 1023 genes, 0.2%	18 out of 14698 genes, 0.1%	1
regulation of vascular endothelial growth factor receptor signaling pathway	2 out of 1023 genes, 0.2%	18 out of 14698 genes, 0.1%	1
negative regulation of nucleocytoplasmic transport	2 out of 1023 genes, 0.2%	18 out of 14698 genes, 0.1%	1
positive regulation of lipid biosynthetic process	2 out of 1023 genes, 0.2%	18 out of 14698 genes, 0.1%	1
pigment granule localization	2 out of 1023 genes, 0.2%	18 out of 14698 genes, 0.1%	1
in utero embryonic development	6 out of 1023 genes, 0.6%	70 out of 14698 genes, 0.5%	1
regulation of vesicle-mediated transport	8 out of 1023 genes, 0.8%	97 out of 14698 genes, 0.7%	1
tissue homeostasis	5 out of 1023 genes, 0.5%	57 out of 14698 genes, 0.4%	1
regulation of cell-substrate adhesion	5 out of 1023 genes, 0.5%	57 out of 14698 genes, 0.4%	1
triglyceride metabolic process	4 out of 1023 genes, 0.4%	44 out of 14698 genes, 0.3%	1
induction of apoptosis by intracellular signals	4 out of 1023 genes, 0.4%	44 out of 14698 genes, 0.3%	1
amine catabolic process	4 out of 1023 genes, 0.4%	44 out of 14698 genes, 0.3%	1
regulation of cellular response to stress	4 out of 1023 genes, 0.4%	44 out of 14698 genes, 0.3%	1
regulation of cell-matrix adhesion	3 out of 1023 genes, 0.3%	31 out of 14698 genes, 0.2%	1
negative regulation of cell projection organization	3 out of 1023 genes, 0.3%	31 out of 14698 genes, 0.2%	1
positive regulation of mononuclear cell proliferation	3 out of 1023 genes, 0.3%	31 out of 14698 genes, 0.2%	1
cellular polysaccharide metabolic process	3 out of 1023 genes, 0.3%	31 out of 14698 genes, 0.2%	1
regulation of viral reproduction	3 out of 1023 genes, 0.3%	31 out of 14698 genes, 0.2%	1
DNA conformation change	3 out of 1023 genes, 0.3%	31 out of 14698 genes, 0.2%	1
glycoprotein biosynthetic process	9 out of 1023 genes, 0.9%	111 out of 14698 genes, 0.8%	1
regulation of cyclic nucleotide biosynthetic process	5 out of 1023 genes, 0.5%	58 out of 14698 genes, 0.4%	1
regulation of nucleotide biosynthetic process	5 out of 1023 genes, 0.5%	58 out of 14698 genes, 0.4%	1
regulation of lipase activity	5 out of 1023 genes, 0.5%	58 out of 14698 genes, 0.4%	1
regulation of blood pressure	7 out of 1023 genes, 0.7%	85 out of 14698 genes, 0.6%	1
T cell differentiation	7 out of 1023 genes, 0.7%	85 out of 14698 genes, 0.6%	1
regulation of hydrolase activity	29 out of 1023 genes, 2.8%	390 out of 14698 genes, 2.7%	1
regulation of phospholipase activity	4 out of 1023 genes, 0.4%	45 out of 14698 genes, 0.3%	1
pyridine nucleotide metabolic process	4 out of 1023 genes, 0.4%	45 out of 14698 genes, 0.3%	1
nicotinamide nucleotide metabolic process	4 out of 1023 genes, 0.4%	45 out of 14698 genes, 0.3%	1
embryonic axis specification	2 out of 1023 genes, 0.2%	19 out of 14698 genes, 0.1%	1
cell fate determination	2 out of 1023 genes, 0.2%	19 out of 14698 genes, 0.1%	1
receptor-mediated endocytosis	2 out of 1023 genes, 0.2%	19 out of 14698 genes, 0.1%	1
regulation of smooth muscle contraction	2 out of 1023 genes, 0.2%	19 out of 14698 genes, 0.1%	1
regulation of lipid storage	2 out of 1023 genes, 0.2%	19 out of 14698 genes, 0.1%	1
RNA 3'-end processing	2 out of 1023 genes, 0.2%	19 out of 14698 genes, 0.1%	1
development of primary male sexual characteristics	2 out of 1023 genes, 0.2%	19 out of 14698 genes, 0.1%	1
male sex differentiation	2 out of 1023 genes, 0.2%	19 out of 14698 genes, 0.1%	1
regulation of systemic arterial blood pressure mediated by a chemical signal	3 out of 1023 genes, 0.3%	32 out of 14698 genes, 0.2%	1
negative regulation of defense response	3 out of 1023 genes, 0.3%	32 out of 14698 genes, 0.2%	1
negative regulation of protein modification process	3 out of 1023 genes, 0.3%	32 out of 14698 genes, 0.2%	1
regulation of T cell proliferation	3 out of 1023 genes, 0.3%	32 out of 14698 genes, 0.2%	1
regulation of innate immune response	3 out of 1023 genes, 0.3%	32 out of 14698 genes, 0.2%	1
regulation of neuronal synaptic plasticity	3 out of 1023 genes, 0.3%	32 out of 14698 genes, 0.2%	1
positive regulation of leukocyte proliferation	3 out of 1023 genes, 0.3%	32 out of 14698 genes, 0.2%	1
regulation of protein metabolic process	31 out of 1023 genes, 3.0%	420 out of 14698 genes, 2.9%	1
signal transmission via phosphorylation event	39 out of 1023 genes, 3.8%	533 out of 14698 genes, 3.6%	1
growth	35 out of 1023 genes, 3.4%	477 out of 14698 genes, 3.2%	1
regulation of intracellular protein transport	6 out of 1023 genes, 0.6%	73 out of 14698 genes, 0.5%	1
anatomical structure homeostasis	6 out of 1023 genes, 0.6%	73 out of 14698 genes, 0.5%	1
cellular carbohydrate metabolic process	29 out of 1023 genes, 2.8%	393 out of 14698 genes, 2.7%	1
adult behavior	4 out of 1023 genes, 0.4%	46 out of 14698 genes, 0.3%	1
pigmentation	4 out of 1023 genes, 0.4%	46 out of 14698 genes, 0.3%	1
regulation of body fluid levels	12 out of 1023 genes, 1.2%	156 out of 14698 genes, 1.1%	1
negative regulation of cell differentiation	17 out of 1023 genes, 1.7%	226 out of 14698 genes, 1.5%	1
activation of MAPK activity	3 out of 1023 genes, 0.3%	33 out of 14698 genes, 0.2%	1
negative regulation of cell adhesion	3 out of 1023 genes, 0.3%	33 out of 14698 genes, 0.2%	1
organic anion transport	3 out of 1023 genes, 0.3%	33 out of 14698 genes, 0.2%	1
establishment of vesicle localization	3 out of 1023 genes, 0.3%	33 out of 14698 genes, 0.2%	1
establishment of organelle localization	5 out of 1023 genes, 0.5%	60 out of 14698 genes, 0.4%	1
very long-chain fatty acid metabolic process	2 out of 1023 genes, 0.2%	20 out of 14698 genes, 0.1%	1
T cell activation involved in immune response	2 out of 1023 genes, 0.2%	20 out of 14698 genes, 0.1%	1
cardiac chamber morphogenesis	2 out of 1023 genes, 0.2%	20 out of 14698 genes, 0.1%	1
glycosphingolipid metabolic process	2 out of 1023 genes, 0.2%	20 out of 14698 genes, 0.1%	1
blood coagulation	2 out of 1023 genes, 0.2%	20 out of 14698 genes, 0.1%	1
positive regulation of actin filament bundle assembly	2 out of 1023 genes, 0.2%	20 out of 14698 genes, 0.1%	1
interleukin-1 production	2 out of 1023 genes, 0.2%	20 out of 14698 genes, 0.1%	1
regulation of microtubule cytoskeleton organization	2 out of 1023 genes, 0.2%	20 out of 14698 genes, 0.1%	1
renal system development	6 out of 1023 genes, 0.6%	74 out of 14698 genes, 0.5%	1
response to light stimulus	10 out of 1023 genes, 1.0%	130 out of 14698 genes, 0.9%	1
regulation of synaptic plasticity	5 out of 1023 genes, 0.5%	61 out of 14698 genes, 0.4%	1
hexose transport	3 out of 1023 genes, 0.3%	34 out of 14698 genes, 0.2%	1
detection of abiotic stimulus	3 out of 1023 genes, 0.3%	34 out of 14698 genes, 0.2%	1
monosaccharide transport	3 out of 1023 genes, 0.3%	34 out of 14698 genes, 0.2%	1
positive regulation of MAP kinase activity	4 out of 1023 genes, 0.4%	48 out of 14698 genes, 0.3%	1
positive regulation of protein serine/threonine kinase activity	4 out of 1023 genes, 0.4%	48 out of 14698 genes, 0.3%	1
gene silencing	5 out of 1023 genes, 0.5%	62 out of 14698 genes, 0.4%	1
osteoblast differentiation	2 out of 1023 genes, 0.2%	21 out of 14698 genes, 0.1%	1
inflammatory response to antigenic stimulus	2 out of 1023 genes, 0.2%	21 out of 14698 genes, 0.1%	1
pyrimidine nucleotide biosynthetic process	2 out of 1023 genes, 0.2%	21 out of 14698 genes, 0.1%	1
learning	2 out of 1023 genes, 0.2%	21 out of 14698 genes, 0.1%	1
detection of light stimulus	2 out of 1023 genes, 0.2%	21 out of 14698 genes, 0.1%	1
intermediate filament-based process	2 out of 1023 genes, 0.2%	21 out of 14698 genes, 0.1%	1
intermediate filament cytoskeleton organization	2 out of 1023 genes, 0.2%	21 out of 14698 genes, 0.1%	1
alpha-beta T cell differentiation	2 out of 1023 genes, 0.2%	21 out of 14698 genes, 0.1%	1
coagulation	2 out of 1023 genes, 0.2%	21 out of 14698 genes, 0.1%	1
actin filament-based process	15 out of 1023 genes, 1.5%	202 out of 14698 genes, 1.4%	1
sphingolipid metabolic process	6 out of 1023 genes, 0.6%	76 out of 14698 genes, 0.5%	1
regulation of intracellular transport	7 out of 1023 genes, 0.7%	90 out of 14698 genes, 0.6%	1
cartilage development	3 out of 1023 genes, 0.3%	35 out of 14698 genes, 0.2%	1
positive regulation of cytokine biosynthetic process	4 out of 1023 genes, 0.4%	49 out of 14698 genes, 0.3%	1
regulation of binding	18 out of 1023 genes, 1.8%	246 out of 14698 genes, 1.7%	1
positive regulation of kinase activity	9 out of 1023 genes, 0.9%	119 out of 14698 genes, 0.8%	1
negative regulation of response to stimulus	5 out of 1023 genes, 0.5%	63 out of 14698 genes, 0.4%	1
positive regulation of protein kinase activity	7 out of 1023 genes, 0.7%	91 out of 14698 genes, 0.6%	1
macromolecule methylation	6 out of 1023 genes, 0.6%	77 out of 14698 genes, 0.5%	1
heart development	11 out of 1023 genes, 1.1%	148 out of 14698 genes, 1.0%	1
generation of a signal involved in cell-cell signaling	9 out of 1023 genes, 0.9%	120 out of 14698 genes, 0.8%	1
signal release	9 out of 1023 genes, 0.9%	120 out of 14698 genes, 0.8%	1
memory	2 out of 1023 genes, 0.2%	22 out of 14698 genes, 0.1%	1
actin filament polymerization	2 out of 1023 genes, 0.2%	22 out of 14698 genes, 0.1%	1
cellular alkene metabolic process	2 out of 1023 genes, 0.2%	22 out of 14698 genes, 0.1%	1
positive regulation of lipid metabolic process	2 out of 1023 genes, 0.2%	22 out of 14698 genes, 0.1%	1
protein polymerization	2 out of 1023 genes, 0.2%	22 out of 14698 genes, 0.1%	1
G1 phase	2 out of 1023 genes, 0.2%	22 out of 14698 genes, 0.1%	1
regulation of sensory perception	2 out of 1023 genes, 0.2%	22 out of 14698 genes, 0.1%	1
positive regulation of intracellular protein transport	2 out of 1023 genes, 0.2%	22 out of 14698 genes, 0.1%	1
regulation of cellular component biogenesis	7 out of 1023 genes, 0.7%	92 out of 14698 genes, 0.6%	1
methylation	6 out of 1023 genes, 0.6%	78 out of 14698 genes, 0.5%	1
stem cell differentiation	3 out of 1023 genes, 0.3%	36 out of 14698 genes, 0.2%	1
glucose catabolic process	5 out of 1023 genes, 0.5%	64 out of 14698 genes, 0.4%	1
glial cell differentiation	4 out of 1023 genes, 0.4%	50 out of 14698 genes, 0.3%	1
induction of apoptosis	14 out of 1023 genes, 1.4%	192 out of 14698 genes, 1.3%	1
telencephalon development	8 out of 1023 genes, 0.8%	107 out of 14698 genes, 0.7%	1
regulation of Ras GTPase activity	7 out of 1023 genes, 0.7%	93 out of 14698 genes, 0.6%	1
developmental growth	6 out of 1023 genes, 0.6%	79 out of 14698 genes, 0.5%	1
regulation of response to stress	15 out of 1023 genes, 1.5%	207 out of 14698 genes, 1.4%	1
cellular aromatic compound metabolic process	9 out of 1023 genes, 0.9%	122 out of 14698 genes, 0.8%	1
regulation of transmembrane transport	9 out of 1023 genes, 0.9%	122 out of 14698 genes, 0.8%	1
positive regulation of transferase activity	9 out of 1023 genes, 0.9%	122 out of 14698 genes, 0.8%	1
protein maturation by peptide bond cleavage	4 out of 1023 genes, 0.4%	51 out of 14698 genes, 0.3%	1
cyclic nucleotide biosynthetic process	3 out of 1023 genes, 0.3%	37 out of 14698 genes, 0.3%	1
spinal cord development	3 out of 1023 genes, 0.3%	37 out of 14698 genes, 0.3%	1
neuromuscular process	3 out of 1023 genes, 0.3%	37 out of 14698 genes, 0.3%	1
alpha-beta T cell activation	2 out of 1023 genes, 0.2%	23 out of 14698 genes, 0.2%	1
negative regulation of neurogenesis	2 out of 1023 genes, 0.2%	23 out of 14698 genes, 0.2%	1
regulation of steroid biosynthetic process	2 out of 1023 genes, 0.2%	23 out of 14698 genes, 0.2%	1
morphogenesis of embryonic epithelium	7 out of 1023 genes, 0.7%	94 out of 14698 genes, 0.6%	1
regulation of metabolic process	238 out of 1023 genes, 23.3%	3406 out of 14698 genes, 23.2%	1
hormone transport	6 out of 1023 genes, 0.6%	80 out of 14698 genes, 0.5%	1
sphingoid metabolic process	4 out of 1023 genes, 0.4%	52 out of 14698 genes, 0.4%	1
MAPKKK cascade	15 out of 1023 genes, 1.5%	210 out of 14698 genes, 1.4%	1
transport	187 out of 1023 genes, 18.3%	2680 out of 14698 genes, 18.2%	1
negative regulation of catabolic process	3 out of 1023 genes, 0.3%	38 out of 14698 genes, 0.3%	1
neural precursor cell proliferation	3 out of 1023 genes, 0.3%	38 out of 14698 genes, 0.3%	1
response to organic cyclic substance	8 out of 1023 genes, 0.8%	110 out of 14698 genes, 0.7%	1
DNA catabolic process, endonucleolytic	2 out of 1023 genes, 0.2%	24 out of 14698 genes, 0.2%	1
regulation of systemic arterial blood pressure by hormone	2 out of 1023 genes, 0.2%	24 out of 14698 genes, 0.2%	1
regulation of adaptive immune response	2 out of 1023 genes, 0.2%	24 out of 14698 genes, 0.2%	1
regulation of adaptive immune response based on somatic recombination of immune receptors built from immunoglobulin superfamily domains	2 out of 1023 genes, 0.2%	24 out of 14698 genes, 0.2%	1
serine family amino acid metabolic process	2 out of 1023 genes, 0.2%	24 out of 14698 genes, 0.2%	1
stem cell maintenance	2 out of 1023 genes, 0.2%	24 out of 14698 genes, 0.2%	1
digestive system process	2 out of 1023 genes, 0.2%	24 out of 14698 genes, 0.2%	1
positive regulation of T cell proliferation	2 out of 1023 genes, 0.2%	24 out of 14698 genes, 0.2%	1
stem cell development	2 out of 1023 genes, 0.2%	24 out of 14698 genes, 0.2%	1
regulation of epithelial cell proliferation	2 out of 1023 genes, 0.2%	24 out of 14698 genes, 0.2%	1
protein depolymerization	2 out of 1023 genes, 0.2%	24 out of 14698 genes, 0.2%	1
embryo development ending in birth or egg hatching	24 out of 1023 genes, 2.3%	342 out of 14698 genes, 2.3%	1
regulation of nucleotide metabolic process	14 out of 1023 genes, 1.4%	198 out of 14698 genes, 1.3%	1
carbohydrate homeostasis	5 out of 1023 genes, 0.5%	68 out of 14698 genes, 0.5%	1
cellular process involved in reproduction	6 out of 1023 genes, 0.6%	83 out of 14698 genes, 0.6%	1
protein homooligomerization	4 out of 1023 genes, 0.4%	54 out of 14698 genes, 0.4%	1
activation of innate immune response	2 out of 1023 genes, 0.2%	25 out of 14698 genes, 0.2%	1
regulation of production of molecular mediator of immune response	2 out of 1023 genes, 0.2%	25 out of 14698 genes, 0.2%	1
regulation of lymphocyte mediated immunity	2 out of 1023 genes, 0.2%	25 out of 14698 genes, 0.2%	1
innate immune response-activating signal transduction	2 out of 1023 genes, 0.2%	25 out of 14698 genes, 0.2%	1
neurotransmitter transport	2 out of 1023 genes, 0.2%	25 out of 14698 genes, 0.2%	1
digestion	2 out of 1023 genes, 0.2%	25 out of 14698 genes, 0.2%	1
regeneration	2 out of 1023 genes, 0.2%	25 out of 14698 genes, 0.2%	1
negative regulation of intracellular transport	2 out of 1023 genes, 0.2%	25 out of 14698 genes, 0.2%	1
cell-cell junction organization	2 out of 1023 genes, 0.2%	25 out of 14698 genes, 0.2%	1
positive regulation of lymphocyte proliferation	2 out of 1023 genes, 0.2%	25 out of 14698 genes, 0.2%	1
cell fate specification	3 out of 1023 genes, 0.3%	40 out of 14698 genes, 0.3%	1
JAK-STAT cascade	3 out of 1023 genes, 0.3%	40 out of 14698 genes, 0.3%	1
cyclic nucleotide metabolic process	3 out of 1023 genes, 0.3%	40 out of 14698 genes, 0.3%	1
regulation of anti-apoptosis	3 out of 1023 genes, 0.3%	40 out of 14698 genes, 0.3%	1
regulation of systemic arterial blood pressure	4 out of 1023 genes, 0.4%	55 out of 14698 genes, 0.4%	1
oxidoreduction coenzyme metabolic process	4 out of 1023 genes, 0.4%	55 out of 14698 genes, 0.4%	1
gliogenesis	4 out of 1023 genes, 0.4%	55 out of 14698 genes, 0.4%	1
regulation of membrane potential	10 out of 1023 genes, 1.0%	143 out of 14698 genes, 1.0%	1
mononuclear cell proliferation	5 out of 1023 genes, 0.5%	70 out of 14698 genes, 0.5%	1
cell fate commitment	9 out of 1023 genes, 0.9%	129 out of 14698 genes, 0.9%	1
water-soluble vitamin metabolic process	2 out of 1023 genes, 0.2%	26 out of 14698 genes, 0.2%	1
visual behavior	2 out of 1023 genes, 0.2%	26 out of 14698 genes, 0.2%	1
nucleoside diphosphate metabolic process	2 out of 1023 genes, 0.2%	26 out of 14698 genes, 0.2%	1
establishment of localization	203 out of 1023 genes, 19.8%	2934 out of 14698 genes, 20.0%	1
polyol metabolic process	4 out of 1023 genes, 0.4%	56 out of 14698 genes, 0.4%	1
chordate embryonic development	23 out of 1023 genes, 2.2%	335 out of 14698 genes, 2.3%	1
lymphocyte homeostasis	3 out of 1023 genes, 0.3%	42 out of 14698 genes, 0.3%	1
cell activation involved in immune response	3 out of 1023 genes, 0.3%	42 out of 14698 genes, 0.3%	1
leukocyte activation involved in immune response	3 out of 1023 genes, 0.3%	42 out of 14698 genes, 0.3%	1
embryonic heart tube morphogenesis	3 out of 1023 genes, 0.3%	42 out of 14698 genes, 0.3%	1
regulation of DNA replication	3 out of 1023 genes, 0.3%	42 out of 14698 genes, 0.3%	1
negative regulation of cell development	3 out of 1023 genes, 0.3%	42 out of 14698 genes, 0.3%	1
regulation of glucose transport	3 out of 1023 genes, 0.3%	42 out of 14698 genes, 0.3%	1
kidney development	5 out of 1023 genes, 0.5%	72 out of 14698 genes, 0.5%	1
peptide transport	5 out of 1023 genes, 0.5%	72 out of 14698 genes, 0.5%	1
leukocyte proliferation	5 out of 1023 genes, 0.5%	72 out of 14698 genes, 0.5%	1
regulation of leukocyte mediated immunity	2 out of 1023 genes, 0.2%	27 out of 14698 genes, 0.2%	1
regulation of DNA repair	2 out of 1023 genes, 0.2%	27 out of 14698 genes, 0.2%	1
embryonic pattern specification	2 out of 1023 genes, 0.2%	27 out of 14698 genes, 0.2%	1
microtubule organizing center organization	2 out of 1023 genes, 0.2%	27 out of 14698 genes, 0.2%	1
regulation of protein import into nucleus, translocation	2 out of 1023 genes, 0.2%	27 out of 14698 genes, 0.2%	1
alcohol biosynthetic process	2 out of 1023 genes, 0.2%	27 out of 14698 genes, 0.2%	1
protein maturation	6 out of 1023 genes, 0.6%	87 out of 14698 genes, 0.6%	1
small molecule catabolic process	32 out of 1023 genes, 3.1%	469 out of 14698 genes, 3.2%	1
striated muscle tissue development	9 out of 1023 genes, 0.9%	132 out of 14698 genes, 0.9%	1
nucleoside phosphate metabolic process	38 out of 1023 genes, 3.7%	557 out of 14698 genes, 3.8%	1
nucleosome organization	11 out of 1023 genes, 1.1%	162 out of 14698 genes, 1.1%	1
regulation of endopeptidase activity	5 out of 1023 genes, 0.5%	73 out of 14698 genes, 0.5%	1
regulation of lipid metabolic process	6 out of 1023 genes, 0.6%	88 out of 14698 genes, 0.6%	1
ear morphogenesis	6 out of 1023 genes, 0.6%	88 out of 14698 genes, 0.6%	1
oxygen and reactive oxygen species metabolic process	4 out of 1023 genes, 0.4%	58 out of 14698 genes, 0.4%	1
proteasomal ubiquitin-dependent protein catabolic process	8 out of 1023 genes, 0.8%	118 out of 14698 genes, 0.8%	1
leukocyte homeostasis	3 out of 1023 genes, 0.3%	43 out of 14698 genes, 0.3%	1
positive regulation of cell projection organization	3 out of 1023 genes, 0.3%	43 out of 14698 genes, 0.3%	1
tetrapyrrole metabolic process	3 out of 1023 genes, 0.3%	43 out of 14698 genes, 0.3%	1
embryonic heart tube development	3 out of 1023 genes, 0.3%	43 out of 14698 genes, 0.3%	1
positive regulation of apoptosis	15 out of 1023 genes, 1.5%	222 out of 14698 genes, 1.5%	1
chondrocyte differentiation	2 out of 1023 genes, 0.2%	28 out of 14698 genes, 0.2%	1
apoptotic mitochondrial changes	2 out of 1023 genes, 0.2%	28 out of 14698 genes, 0.2%	1
positive regulation of intracellular transport	2 out of 1023 genes, 0.2%	28 out of 14698 genes, 0.2%	1
regulation of GTPase activity	7 out of 1023 genes, 0.7%	104 out of 14698 genes, 0.7%	1
nucleotide metabolic process	37 out of 1023 genes, 3.6%	546 out of 14698 genes, 3.7%	1
transforming growth factor beta receptor signaling pathway	4 out of 1023 genes, 0.4%	59 out of 14698 genes, 0.4%	1
dicarboxylic acid metabolic process	3 out of 1023 genes, 0.3%	44 out of 14698 genes, 0.3%	1
epithelial tube morphogenesis	8 out of 1023 genes, 0.8%	120 out of 14698 genes, 0.8%	1
organic acid biosynthetic process	4 out of 1023 genes, 0.4%	60 out of 14698 genes, 0.4%	1
carboxylic acid biosynthetic process	4 out of 1023 genes, 0.4%	60 out of 14698 genes, 0.4%	1
tyrosine phosphorylation of STAT protein	2 out of 1023 genes, 0.2%	29 out of 14698 genes, 0.2%	1
cellular amino acid biosynthetic process	2 out of 1023 genes, 0.2%	29 out of 14698 genes, 0.2%	1
regulation of microtubule-based process	2 out of 1023 genes, 0.2%	29 out of 14698 genes, 0.2%	1
cellular pigmentation	2 out of 1023 genes, 0.2%	29 out of 14698 genes, 0.2%	1
negative regulation of transcription factor activity	2 out of 1023 genes, 0.2%	29 out of 14698 genes, 0.2%	1
positive regulation of innate immune response	2 out of 1023 genes, 0.2%	29 out of 14698 genes, 0.2%	1
endocrine process	2 out of 1023 genes, 0.2%	29 out of 14698 genes, 0.2%	1
negative regulation of transcription regulator activity	2 out of 1023 genes, 0.2%	29 out of 14698 genes, 0.2%	1
regulation of macromolecule metabolic process	179 out of 1023 genes, 17.5%	2614 out of 14698 genes, 17.8%	1
heart morphogenesis	6 out of 1023 genes, 0.6%	91 out of 14698 genes, 0.6%	1
negative regulation of cellular protein metabolic process	3 out of 1023 genes, 0.3%	45 out of 14698 genes, 0.3%	1
negative regulation of protein metabolic process	3 out of 1023 genes, 0.3%	45 out of 14698 genes, 0.3%	1
regulation of gene expression	147 out of 1023 genes, 14.4%	2152 out of 14698 genes, 14.6%	1
proteasomal protein catabolic process	8 out of 1023 genes, 0.8%	122 out of 14698 genes, 0.8%	1
histone acetylation	4 out of 1023 genes, 0.4%	61 out of 14698 genes, 0.4%	1
internal peptidyl-lysine acetylation	4 out of 1023 genes, 0.4%	61 out of 14698 genes, 0.4%	1
peptidyl-lysine acetylation	4 out of 1023 genes, 0.4%	61 out of 14698 genes, 0.4%	1
T cell proliferation	4 out of 1023 genes, 0.4%	61 out of 14698 genes, 0.4%	1
cellular response to stress	27 out of 1023 genes, 2.6%	405 out of 14698 genes, 2.8%	1
gastrulation	6 out of 1023 genes, 0.6%	92 out of 14698 genes, 0.6%	1
purine nucleotide metabolic process	30 out of 1023 genes, 2.9%	450 out of 14698 genes, 3.1%	1
DNA-dependent DNA replication	2 out of 1023 genes, 0.2%	30 out of 14698 genes, 0.2%	1
vacuolar transport	2 out of 1023 genes, 0.2%	30 out of 14698 genes, 0.2%	1
positive regulation of gene expression	2 out of 1023 genes, 0.2%	30 out of 14698 genes, 0.2%	1
smooth muscle cell migration	2 out of 1023 genes, 0.2%	30 out of 14698 genes, 0.2%	1
peptidyl-tyrosine phosphorylation	2 out of 1023 genes, 0.2%	30 out of 14698 genes, 0.2%	1
peptidyl-tyrosine modification	2 out of 1023 genes, 0.2%	30 out of 14698 genes, 0.2%	1
alditol metabolic process	2 out of 1023 genes, 0.2%	30 out of 14698 genes, 0.2%	1
positive regulation of nucleobase, nucleoside, nucleotide and nucleic acid metabolic process	2 out of 1023 genes, 0.2%	30 out of 14698 genes, 0.2%	1
regulation of ion transport	9 out of 1023 genes, 0.9%	138 out of 14698 genes, 0.9%	1
cellular membrane organization	17 out of 1023 genes, 1.7%	258 out of 14698 genes, 1.8%	1
single fertilization	3 out of 1023 genes, 0.3%	46 out of 14698 genes, 0.3%	1
internal protein amino acid acetylation	4 out of 1023 genes, 0.4%	62 out of 14698 genes, 0.4%	1
membrane organization	17 out of 1023 genes, 1.7%	259 out of 14698 genes, 1.8%	1
one-carbon metabolic process	11 out of 1023 genes, 1.1%	169 out of 14698 genes, 1.1%	1
pallium development	5 out of 1023 genes, 0.5%	78 out of 14698 genes, 0.5%	1
ear development	7 out of 1023 genes, 0.7%	109 out of 14698 genes, 0.7%	1
cholesterol metabolic process	3 out of 1023 genes, 0.3%	47 out of 14698 genes, 0.3%	1
pyrimidine nucleotide metabolic process	2 out of 1023 genes, 0.2%	31 out of 14698 genes, 0.2%	1
mechanoreceptor differentiation	2 out of 1023 genes, 0.2%	31 out of 14698 genes, 0.2%	1
peptide secretion	4 out of 1023 genes, 0.4%	63 out of 14698 genes, 0.4%	1
germ cell development	4 out of 1023 genes, 0.4%	63 out of 14698 genes, 0.4%	1
lymphocyte proliferation	4 out of 1023 genes, 0.4%	63 out of 14698 genes, 0.4%	1
nucleoside monophosphate biosynthetic process	5 out of 1023 genes, 0.5%	79 out of 14698 genes, 0.5%	1
cell division	5 out of 1023 genes, 0.5%	79 out of 14698 genes, 0.5%	1
regulation of ubiquitin-protein ligase activity involved in mitotic cell cycle	5 out of 1023 genes, 0.5%	79 out of 14698 genes, 0.5%	1
regulation of homeostatic process	6 out of 1023 genes, 0.6%	95 out of 14698 genes, 0.6%	1
lymphocyte activation involved in immune response	2 out of 1023 genes, 0.2%	32 out of 14698 genes, 0.2%	1
ER-nucleus signaling pathway	2 out of 1023 genes, 0.2%	32 out of 14698 genes, 0.2%	1
regulation of calcium ion transport into cytosol	2 out of 1023 genes, 0.2%	32 out of 14698 genes, 0.2%	1
positive regulation of nitrogen compound metabolic process	2 out of 1023 genes, 0.2%	32 out of 14698 genes, 0.2%	1
nucleobase, nucleoside and nucleotide metabolic process	38 out of 1023 genes, 3.7%	577 out of 14698 genes, 3.9%	1
muscle cell differentiation	8 out of 1023 genes, 0.8%	127 out of 14698 genes, 0.9%	1
nucleoside monophosphate metabolic process	6 out of 1023 genes, 0.6%	96 out of 14698 genes, 0.7%	1
sensory organ development	18 out of 1023 genes, 1.8%	279 out of 14698 genes, 1.9%	1
regulation of small GTPase mediated signal transduction	9 out of 1023 genes, 0.9%	143 out of 14698 genes, 1.0%	1
muscle tissue development	9 out of 1023 genes, 0.9%	143 out of 14698 genes, 1.0%	1
glycerolipid metabolic process	12 out of 1023 genes, 1.2%	189 out of 14698 genes, 1.3%	1
formation of primary germ layer	4 out of 1023 genes, 0.4%	65 out of 14698 genes, 0.4%	1
central nervous system neuron differentiation	3 out of 1023 genes, 0.3%	49 out of 14698 genes, 0.3%	1
regulation of ubiquitin-protein ligase activity	5 out of 1023 genes, 0.5%	81 out of 14698 genes, 0.6%	1
regulation of protein ubiquitination	6 out of 1023 genes, 0.6%	97 out of 14698 genes, 0.7%	1
macromolecule localization	61 out of 1023 genes, 6.0%	920 out of 14698 genes, 6.3%	1
dorsal/ventral pattern formation	2 out of 1023 genes, 0.2%	33 out of 14698 genes, 0.2%	1
negative regulation of intracellular protein kinase cascade	2 out of 1023 genes, 0.2%	33 out of 14698 genes, 0.2%	1
cellular protein complex disassembly	2 out of 1023 genes, 0.2%	33 out of 14698 genes, 0.2%	1
regulation of coagulation	2 out of 1023 genes, 0.2%	33 out of 14698 genes, 0.2%	1
heterocycle catabolic process	20 out of 1023 genes, 2.0%	312 out of 14698 genes, 2.1%	1
muscle structure development	10 out of 1023 genes, 1.0%	160 out of 14698 genes, 1.1%	1
regulation of ligase activity	5 out of 1023 genes, 0.5%	82 out of 14698 genes, 0.6%	1
chromosome organization	37 out of 1023 genes, 3.6%	567 out of 14698 genes, 3.9%	1
homeostasis of number of cells	4 out of 1023 genes, 0.4%	67 out of 14698 genes, 0.5%	1
viral infectious cycle	2 out of 1023 genes, 0.2%	34 out of 14698 genes, 0.2%	1
phosphate metabolic process	43 out of 1023 genes, 4.2%	662 out of 14698 genes, 4.5%	1
protein localization	43 out of 1023 genes, 4.2%	662 out of 14698 genes, 4.5%	1
cellular localization	60 out of 1023 genes, 5.9%	915 out of 14698 genes, 6.2%	1
regulation of cellular ketone metabolic process	2 out of 1023 genes, 0.2%	35 out of 14698 genes, 0.2%	1
cellular carbohydrate biosynthetic process	2 out of 1023 genes, 0.2%	35 out of 14698 genes, 0.2%	1
protein complex disassembly	2 out of 1023 genes, 0.2%	35 out of 14698 genes, 0.2%	1
coenzyme biosynthetic process	3 out of 1023 genes, 0.3%	52 out of 14698 genes, 0.4%	1
regulation of ion transmembrane transporter activity	3 out of 1023 genes, 0.3%	52 out of 14698 genes, 0.4%	1
cellular component disassembly at cellular level	3 out of 1023 genes, 0.3%	52 out of 14698 genes, 0.4%	1
protein acetylation	4 out of 1023 genes, 0.4%	69 out of 14698 genes, 0.5%	1
peptidyl-lysine modification	4 out of 1023 genes, 0.4%	69 out of 14698 genes, 0.5%	1
purine nucleotide catabolic process	18 out of 1023 genes, 1.8%	289 out of 14698 genes, 2.0%	1
regulation of transmembrane transporter activity	3 out of 1023 genes, 0.3%	53 out of 14698 genes, 0.4%	1
cell recognition	2 out of 1023 genes, 0.2%	36 out of 14698 genes, 0.2%	1
histone methylation	2 out of 1023 genes, 0.2%	36 out of 14698 genes, 0.2%	1
cell maturation	2 out of 1023 genes, 0.2%	36 out of 14698 genes, 0.2%	1
immune response-activating signal transduction	4 out of 1023 genes, 0.4%	70 out of 14698 genes, 0.5%	1
hormone secretion	4 out of 1023 genes, 0.4%	70 out of 14698 genes, 0.5%	1
eye morphogenesis	4 out of 1023 genes, 0.4%	70 out of 14698 genes, 0.5%	1
hydrogen transport	6 out of 1023 genes, 0.6%	103 out of 14698 genes, 0.7%	1
eye development	9 out of 1023 genes, 0.9%	151 out of 14698 genes, 1.0%	1
purine ribonucleoside triphosphate metabolic process	21 out of 1023 genes, 2.1%	337 out of 14698 genes, 2.3%	1
primary neural tube formation	3 out of 1023 genes, 0.3%	54 out of 14698 genes, 0.4%	1
cellular component disassembly	3 out of 1023 genes, 0.3%	54 out of 14698 genes, 0.4%	1
phosphorus metabolic process	43 out of 1023 genes, 4.2%	670 out of 14698 genes, 4.6%	1
small GTPase mediated signal transduction	14 out of 1023 genes, 1.4%	230 out of 14698 genes, 1.6%	1
positive regulation of caspase activity	4 out of 1023 genes, 0.4%	71 out of 14698 genes, 0.5%	1
regulation of caspase activity	4 out of 1023 genes, 0.4%	71 out of 14698 genes, 0.5%	1
protein acylation	4 out of 1023 genes, 0.4%	71 out of 14698 genes, 0.5%	1
ribonucleoside triphosphate metabolic process	21 out of 1023 genes, 2.1%	338 out of 14698 genes, 2.3%	1
regulation of GTP catabolic process	7 out of 1023 genes, 0.7%	120 out of 14698 genes, 0.8%	1
establishment or maintenance of cell polarity	2 out of 1023 genes, 0.2%	37 out of 14698 genes, 0.3%	1
hemostasis	5 out of 1023 genes, 0.5%	88 out of 14698 genes, 0.6%	1
peptidyl-amino acid modification	8 out of 1023 genes, 0.8%	137 out of 14698 genes, 0.9%	1
regulation of nucleotide catabolic process	8 out of 1023 genes, 0.8%	137 out of 14698 genes, 0.9%	1
regulation of purine nucleotide catabolic process	8 out of 1023 genes, 0.8%	137 out of 14698 genes, 0.9%	1
peptide hormone secretion	3 out of 1023 genes, 0.3%	55 out of 14698 genes, 0.4%	1
organic acid catabolic process	5 out of 1023 genes, 0.5%	89 out of 14698 genes, 0.6%	1
proteolysis	24 out of 1023 genes, 2.3%	387 out of 14698 genes, 2.6%	1
DNA catabolic process	2 out of 1023 genes, 0.2%	38 out of 14698 genes, 0.3%	1
female gamete generation	2 out of 1023 genes, 0.2%	38 out of 14698 genes, 0.3%	1
membrane docking	2 out of 1023 genes, 0.2%	38 out of 14698 genes, 0.3%	1
macromolecular complex subunit organization	58 out of 1023 genes, 5.7%	901 out of 14698 genes, 6.1%	1
negative regulation of signal transduction	3 out of 1023 genes, 0.3%	56 out of 14698 genes, 0.4%	1
negative regulation of signaling process	3 out of 1023 genes, 0.3%	56 out of 14698 genes, 0.4%	1
regulation of Ras protein signal transduction	8 out of 1023 genes, 0.8%	139 out of 14698 genes, 0.9%	1
nucleotide catabolic process	18 out of 1023 genes, 1.8%	297 out of 14698 genes, 2.0%	1
cellular macromolecular complex disassembly	2 out of 1023 genes, 0.2%	39 out of 14698 genes, 0.3%	1
cardiac cell differentiation	2 out of 1023 genes, 0.2%	39 out of 14698 genes, 0.3%	1
muscle organ morphogenesis	2 out of 1023 genes, 0.2%	39 out of 14698 genes, 0.3%	1
antigen receptor-mediated signaling pathway	2 out of 1023 genes, 0.2%	39 out of 14698 genes, 0.3%	1
regulation of calcium ion transport	2 out of 1023 genes, 0.2%	39 out of 14698 genes, 0.3%	1
muscle tissue morphogenesis	2 out of 1023 genes, 0.2%	39 out of 14698 genes, 0.3%	1
embryonic epithelial tube formation	4 out of 1023 genes, 0.4%	74 out of 14698 genes, 0.5%	1
epithelial tube formation	4 out of 1023 genes, 0.4%	74 out of 14698 genes, 0.5%	1
protein glycosylation	5 out of 1023 genes, 0.5%	91 out of 14698 genes, 0.6%	1
macromolecule glycosylation	5 out of 1023 genes, 0.5%	91 out of 14698 genes, 0.6%	1
glycosylation	5 out of 1023 genes, 0.5%	91 out of 14698 genes, 0.6%	1
neural tube formation	3 out of 1023 genes, 0.3%	57 out of 14698 genes, 0.4%	1
regulation of protein stability	3 out of 1023 genes, 0.3%	57 out of 14698 genes, 0.4%	1
heterocycle metabolic process	37 out of 1023 genes, 3.6%	589 out of 14698 genes, 4.0%	1
purine nucleoside triphosphate metabolic process	21 out of 1023 genes, 2.1%	345 out of 14698 genes, 2.3%	1
amine biosynthetic process	2 out of 1023 genes, 0.2%	40 out of 14698 genes, 0.3%	1
response to UV	2 out of 1023 genes, 0.2%	40 out of 14698 genes, 0.3%	1
muscle contraction	6 out of 1023 genes, 0.6%	109 out of 14698 genes, 0.7%	1
cellular protein catabolic process	18 out of 1023 genes, 1.8%	302 out of 14698 genes, 2.1%	1
proteolysis involved in cellular protein catabolic process	18 out of 1023 genes, 1.8%	302 out of 14698 genes, 2.1%	1
regulation of heart contraction	3 out of 1023 genes, 0.3%	59 out of 14698 genes, 0.4%	1
porphyrin metabolic process	2 out of 1023 genes, 0.2%	41 out of 14698 genes, 0.3%	1
macromolecular complex disassembly	2 out of 1023 genes, 0.2%	41 out of 14698 genes, 0.3%	1
regulation of T cell differentiation	2 out of 1023 genes, 0.2%	41 out of 14698 genes, 0.3%	1
system process	104 out of 1023 genes, 10.2%	1600 out of 14698 genes, 10.9%	1
organelle organization	91 out of 1023 genes, 8.9%	1408 out of 14698 genes, 9.6%	1
regulation of transporter activity	3 out of 1023 genes, 0.3%	60 out of 14698 genes, 0.4%	1
regulation of ion transmembrane transport	3 out of 1023 genes, 0.3%	60 out of 14698 genes, 0.4%	1
protein catabolic process	18 out of 1023 genes, 1.8%	305 out of 14698 genes, 2.1%	1
nucleobase, nucleoside, nucleotide and nucleic acid catabolic process	18 out of 1023 genes, 1.8%	305 out of 14698 genes, 2.1%	1
nucleobase, nucleoside and nucleotide catabolic process	18 out of 1023 genes, 1.8%	305 out of 14698 genes, 2.1%	1
immune response-regulating signaling pathway	4 out of 1023 genes, 0.4%	78 out of 14698 genes, 0.5%	1
determination of bilateral symmetry	3 out of 1023 genes, 0.3%	61 out of 14698 genes, 0.4%	1
nucleoside triphosphate metabolic process	21 out of 1023 genes, 2.1%	354 out of 14698 genes, 2.4%	1
ameboidal cell migration	4 out of 1023 genes, 0.4%	79 out of 14698 genes, 0.5%	1
ATP biosynthetic process	2 out of 1023 genes, 0.2%	43 out of 14698 genes, 0.3%	1
hindbrain development	2 out of 1023 genes, 0.2%	43 out of 14698 genes, 0.3%	1
inner ear development	2 out of 1023 genes, 0.2%	43 out of 14698 genes, 0.3%	1
negative regulation of cytoskeleton organization	2 out of 1023 genes, 0.2%	43 out of 14698 genes, 0.3%	1
protein modification by small protein removal	2 out of 1023 genes, 0.2%	43 out of 14698 genes, 0.3%	1
protein complex assembly	31 out of 1023 genes, 3.0%	511 out of 14698 genes, 3.5%	1
protein complex biogenesis	31 out of 1023 genes, 3.0%	511 out of 14698 genes, 3.5%	1
Ras protein signal transduction	9 out of 1023 genes, 0.9%	164 out of 14698 genes, 1.1%	1
positive regulation of catabolic process	3 out of 1023 genes, 0.3%	62 out of 14698 genes, 0.4%	1
positive regulation of leukocyte activation	4 out of 1023 genes, 0.4%	80 out of 14698 genes, 0.5%	1
positive regulation of cell activation	4 out of 1023 genes, 0.4%	80 out of 14698 genes, 0.5%	1
protein complex subunit organization	33 out of 1023 genes, 3.2%	544 out of 14698 genes, 3.7%	1
ATP metabolic process	2 out of 1023 genes, 0.2%	44 out of 14698 genes, 0.3%	1
regulation of catabolic process	15 out of 1023 genes, 1.5%	263 out of 14698 genes, 1.8%	1
response to DNA damage stimulus	13 out of 1023 genes, 1.3%	231 out of 14698 genes, 1.6%	1
specification of symmetry	3 out of 1023 genes, 0.3%	63 out of 14698 genes, 0.4%	1
cell junction assembly	3 out of 1023 genes, 0.3%	63 out of 14698 genes, 0.4%	1
sterol metabolic process	5 out of 1023 genes, 0.5%	99 out of 14698 genes, 0.7%	1
cellular nitrogen compound catabolic process	18 out of 1023 genes, 1.8%	313 out of 14698 genes, 2.1%	1
lipoprotein metabolic process	3 out of 1023 genes, 0.3%	64 out of 14698 genes, 0.4%	1
DNA recombination	7 out of 1023 genes, 0.7%	134 out of 14698 genes, 0.9%	1
regulation of cellular catabolic process	12 out of 1023 genes, 1.2%	217 out of 14698 genes, 1.5%	1
macromolecular complex assembly	42 out of 1023 genes, 4.1%	687 out of 14698 genes, 4.7%	1
protein modification by small protein conjugation	16 out of 1023 genes, 1.6%	282 out of 14698 genes, 1.9%	1
ribonucleoside triphosphate catabolic process	15 out of 1023 genes, 1.5%	266 out of 14698 genes, 1.8%	1
purine ribonucleoside triphosphate catabolic process	15 out of 1023 genes, 1.5%	266 out of 14698 genes, 1.8%	1
cellular component organization at cellular level	114 out of 1023 genes, 11.1%	1773 out of 14698 genes, 12.1%	1
transition metal ion transport	4 out of 1023 genes, 0.4%	83 out of 14698 genes, 0.6%	1
calcium ion transport	3 out of 1023 genes, 0.3%	65 out of 14698 genes, 0.4%	1
protein ubiquitination	9 out of 1023 genes, 0.9%	169 out of 14698 genes, 1.1%	1
cellular component assembly	54 out of 1023 genes, 5.3%	874 out of 14698 genes, 5.9%	1
di-, tri-valent inorganic cation transport	8 out of 1023 genes, 0.8%	153 out of 14698 genes, 1.0%	1
purine ribonucleotide metabolic process	21 out of 1023 genes, 2.1%	364 out of 14698 genes, 2.5%	1
neural tube development	3 out of 1023 genes, 0.3%	66 out of 14698 genes, 0.4%	1
nucleoside triphosphate catabolic process	15 out of 1023 genes, 1.5%	269 out of 14698 genes, 1.8%	1
purine nucleoside triphosphate catabolic process	15 out of 1023 genes, 1.5%	269 out of 14698 genes, 1.8%	1
cellular protein localization	20 out of 1023 genes, 2.0%	350 out of 14698 genes, 2.4%	1
cellular macromolecule localization	20 out of 1023 genes, 2.0%	350 out of 14698 genes, 2.4%	1
purine ribonucleotide catabolic process	15 out of 1023 genes, 1.5%	270 out of 14698 genes, 1.8%	1
cellular component assembly involved in morphogenesis	3 out of 1023 genes, 0.3%	67 out of 14698 genes, 0.5%	1
vesicle organization	3 out of 1023 genes, 0.3%	67 out of 14698 genes, 0.5%	1
ribonucleotide catabolic process	15 out of 1023 genes, 1.5%	271 out of 14698 genes, 1.8%	1
positive regulation of T cell activation	2 out of 1023 genes, 0.2%	48 out of 14698 genes, 0.3%	1
positive regulation of peptidase activity	4 out of 1023 genes, 0.4%	86 out of 14698 genes, 0.6%	1
ribonucleotide metabolic process	21 out of 1023 genes, 2.1%	369 out of 14698 genes, 2.5%	1
protein modification by small protein conjugation or removal	18 out of 1023 genes, 1.8%	321 out of 14698 genes, 2.2%	1
DNA replication	5 out of 1023 genes, 0.5%	105 out of 14698 genes, 0.7%	1
carboxylic acid catabolic process	4 out of 1023 genes, 0.4%	87 out of 14698 genes, 0.6%	1
immune response-activating cell surface receptor signaling pathway	2 out of 1023 genes, 0.2%	49 out of 14698 genes, 0.3%	1
modification-dependent protein catabolic process	16 out of 1023 genes, 1.6%	290 out of 14698 genes, 2.0%	1
modification-dependent macromolecule catabolic process	16 out of 1023 genes, 1.6%	290 out of 14698 genes, 2.0%	1
multicellular organism growth	3 out of 1023 genes, 0.3%	69 out of 14698 genes, 0.5%	1
immune response-regulating cell surface receptor signaling pathway	2 out of 1023 genes, 0.2%	50 out of 14698 genes, 0.3%	1
antigen processing and presentation	2 out of 1023 genes, 0.2%	50 out of 14698 genes, 0.3%	1
cell projection assembly	3 out of 1023 genes, 0.3%	70 out of 14698 genes, 0.5%	1
regulation of ion homeostasis	3 out of 1023 genes, 0.3%	70 out of 14698 genes, 0.5%	1
DNA metabolic process	37 out of 1023 genes, 3.6%	627 out of 14698 genes, 4.3%	1
regulation of actin filament length	2 out of 1023 genes, 0.2%	51 out of 14698 genes, 0.3%	1
cell junction organization	4 out of 1023 genes, 0.4%	90 out of 14698 genes, 0.6%	1
vesicle-mediated transport	32 out of 1023 genes, 3.1%	551 out of 14698 genes, 3.7%	1
sensory perception of light stimulus	10 out of 1023 genes, 1.0%	196 out of 14698 genes, 1.3%	1
DNA repair	8 out of 1023 genes, 0.8%	164 out of 14698 genes, 1.1%	1
divalent metal ion transport	7 out of 1023 genes, 0.7%	148 out of 14698 genes, 1.0%	1
protein methylation	2 out of 1023 genes, 0.2%	55 out of 14698 genes, 0.4%	1
coenzyme metabolic process	7 out of 1023 genes, 0.7%	150 out of 14698 genes, 1.0%	1
regulation of DNA metabolic process	4 out of 1023 genes, 0.4%	96 out of 14698 genes, 0.7%	1
cellular macromolecule catabolic process	21 out of 1023 genes, 2.1%	394 out of 14698 genes, 2.7%	1
regulation of metal ion transport	2 out of 1023 genes, 0.2%	59 out of 14698 genes, 0.4%	1
mitochondrion organization	3 out of 1023 genes, 0.3%	82 out of 14698 genes, 0.6%	1
protein import	3 out of 1023 genes, 0.3%	82 out of 14698 genes, 0.6%	1
ubiquitin-dependent protein catabolic process	8 out of 1023 genes, 0.8%	178 out of 14698 genes, 1.2%	1
cellular macromolecular complex subunit organization	21 out of 1023 genes, 2.1%	401 out of 14698 genes, 2.7%	1
cellular catabolic process	48 out of 1023 genes, 4.7%	841 out of 14698 genes, 5.7%	1
cofactor biosynthetic process	3 out of 1023 genes, 0.3%	86 out of 14698 genes, 0.6%	1
protein modification process	94 out of 1023 genes, 9.2%	1558 out of 14698 genes, 10.6%	1
RNA elongation	2 out of 1023 genes, 0.2%	65 out of 14698 genes, 0.4%	1
positive regulation of lymphocyte activation	2 out of 1023 genes, 0.2%	65 out of 14698 genes, 0.4%	1
cofactor metabolic process	9 out of 1023 genes, 0.9%	204 out of 14698 genes, 1.4%	1
cellular component organization or biogenesis at cellular level	116 out of 1023 genes, 11.3%	1905 out of 14698 genes, 13.0%	1
protein import into nucleus	2 out of 1023 genes, 0.2%	67 out of 14698 genes, 0.5%	1
protein localization to nucleus	2 out of 1023 genes, 0.2%	67 out of 14698 genes, 0.5%	1
nuclear import	2 out of 1023 genes, 0.2%	67 out of 14698 genes, 0.5%	1
muscle organ development	2 out of 1023 genes, 0.2%	68 out of 14698 genes, 0.5%	1
protein alkylation	2 out of 1023 genes, 0.2%	69 out of 14698 genes, 0.5%	1
cellular protein complex assembly	5 out of 1023 genes, 0.5%	134 out of 14698 genes, 0.9%	1
glycerophospholipid metabolic process	4 out of 1023 genes, 0.4%	114 out of 14698 genes, 0.8%	1
histone modification	6 out of 1023 genes, 0.6%	154 out of 14698 genes, 1.0%	1
macromolecule modification	101 out of 1023 genes, 9.9%	1692 out of 14698 genes, 11.5%	1
catabolic process	58 out of 1023 genes, 5.7%	1023 out of 14698 genes, 7.0%	1
chromatin modification	9 out of 1023 genes, 0.9%	213 out of 14698 genes, 1.4%	1
covalent chromatin modification	6 out of 1023 genes, 0.6%	157 out of 14698 genes, 1.1%	1
lipid catabolic process	2 out of 1023 genes, 0.2%	73 out of 14698 genes, 0.5%	1
cellular component assembly at cellular level	19 out of 1023 genes, 1.9%	400 out of 14698 genes, 2.7%	1
muscle cell development	2 out of 1023 genes, 0.2%	77 out of 14698 genes, 0.5%	1
cellular component biogenesis	56 out of 1023 genes, 5.5%	1011 out of 14698 genes, 6.9%	1
neurological system process	70 out of 1023 genes, 6.8%	1239 out of 14698 genes, 8.4%	1
macromolecule catabolic process	22 out of 1023 genes, 2.2%	464 out of 14698 genes, 3.2%	1
chromatin organization	22 out of 1023 genes, 2.2%	465 out of 14698 genes, 3.2%	1
mRNA processing	3 out of 1023 genes, 0.3%	108 out of 14698 genes, 0.7%	1
oxidation reduction	2 out of 1023 genes, 0.2%	84 out of 14698 genes, 0.6%	1
phospholipid metabolic process	6 out of 1023 genes, 0.6%	177 out of 14698 genes, 1.2%	1
detection of stimulus	10 out of 1023 genes, 1.0%	258 out of 14698 genes, 1.8%	1
striated muscle cell differentiation	2 out of 1023 genes, 0.2%	89 out of 14698 genes, 0.6%	1
organophosphate metabolic process	7 out of 1023 genes, 0.7%	200 out of 14698 genes, 1.4%	1
establishment of localization in cell	42 out of 1023 genes, 4.1%	821 out of 14698 genes, 5.6%	1
energy derivation by oxidation of organic compounds	4 out of 1023 genes, 0.4%	141 out of 14698 genes, 1.0%	1
protein transport	24 out of 1023 genes, 2.3%	522 out of 14698 genes, 3.6%	1
establishment of protein localization	24 out of 1023 genes, 2.3%	523 out of 14698 genes, 3.6%	1
generation of precursor metabolites and energy	7 out of 1023 genes, 0.7%	213 out of 14698 genes, 1.4%	1
cellular macromolecular complex assembly	6 out of 1023 genes, 0.6%	192 out of 14698 genes, 1.3%	1
Golgi vesicle transport	4 out of 1023 genes, 0.4%	149 out of 14698 genes, 1.0%	1
ncRNA metabolic process	4 out of 1023 genes, 0.4%	159 out of 14698 genes, 1.1%	1
nucleocytoplasmic transport	3 out of 1023 genes, 0.3%	137 out of 14698 genes, 0.9%	1
protein metabolic process	162 out of 1023 genes, 15.8%	2795 out of 14698 genes, 19.0%	1
intracellular protein transport	9 out of 1023 genes, 0.9%	282 out of 14698 genes, 1.9%	1
RNA splicing, via transesterification reactions	2 out of 1023 genes, 0.2%	119 out of 14698 genes, 0.8%	1
RNA splicing, via transesterification reactions with bulged adenosine as nucleophile	2 out of 1023 genes, 0.2%	119 out of 14698 genes, 0.8%	1
RNA splicing	3 out of 1023 genes, 0.3%	151 out of 14698 genes, 1.0%	1
posttranscriptional regulation of gene expression	4 out of 1023 genes, 0.4%	178 out of 14698 genes, 1.2%	1
protein targeting	6 out of 1023 genes, 0.6%	227 out of 14698 genes, 1.5%	1
nucleobase, nucleoside, nucleotide and nucleic acid transport	2 out of 1023 genes, 0.2%	127 out of 14698 genes, 0.9%	1
detection of chemical stimulus	5 out of 1023 genes, 0.5%	207 out of 14698 genes, 1.4%	1
mRNA metabolic process	4 out of 1023 genes, 0.4%	186 out of 14698 genes, 1.3%	1
biosynthetic process	112 out of 1023 genes, 10.9%	2087 out of 14698 genes, 14.2%	1
nuclear transport	3 out of 1023 genes, 0.3%	165 out of 14698 genes, 1.1%	1
ribosome biogenesis	2 out of 1023 genes, 0.2%	141 out of 14698 genes, 1.0%	1
transcription	36 out of 1023 genes, 3.5%	858 out of 14698 genes, 5.8%	1
ribonucleoprotein complex biogenesis	3 out of 1023 genes, 0.3%	191 out of 14698 genes, 1.3%	1
cellular component biogenesis at cellular level	3 out of 1023 genes, 0.3%	194 out of 14698 genes, 1.3%	1
intracellular transport	22 out of 1023 genes, 2.2%	619 out of 14698 genes, 4.2%	1
cellular protein metabolic process	118 out of 1023 genes, 11.5%	2294 out of 14698 genes, 15.6%	1
cellular biosynthetic process	99 out of 1023 genes, 9.7%	1986 out of 14698 genes, 13.5%	1
primary metabolic process	371 out of 1023 genes, 36.3%	6175 out of 14698 genes, 42.0%	1
nitrogen compound metabolic process	159 out of 1023 genes, 15.5%	2956 out of 14698 genes, 20.1%	1
transcription, DNA-dependent	26 out of 1023 genes, 2.5%	716 out of 14698 genes, 4.9%	1
RNA biosynthetic process	26 out of 1023 genes, 2.5%	716 out of 14698 genes, 4.9%	1
translation	10 out of 1023 genes, 1.0%	432 out of 14698 genes, 2.9%	1
macromolecule biosynthetic process	70 out of 1023 genes, 6.8%	1592 out of 14698 genes, 10.8%	1
cellular nitrogen compound metabolic process	144 out of 1023 genes, 14.1%	2832 out of 14698 genes, 19.3%	1
sensory perception	31 out of 1023 genes, 3.0%	944 out of 14698 genes, 6.4%	1
cellular macromolecule biosynthetic process	62 out of 1023 genes, 6.1%	1554 out of 14698 genes, 10.6%	1
RNA processing	7 out of 1023 genes, 0.7%	431 out of 14698 genes, 2.9%	1
nucleobase, nucleoside, nucleotide and nucleic acid metabolic process	115 out of 1023 genes, 11.2%	2514 out of 14698 genes, 17.1%	1
metabolic process	422 out of 1023 genes, 41.3%	7315 out of 14698 genes, 49.8%	1
cellular metabolic process	336 out of 1023 genes, 32.8%	6076 out of 14698 genes, 41.3%	1
nucleic acid metabolic process	80 out of 1023 genes, 7.8%	1989 out of 14698 genes, 13.5%	1
macromolecule metabolic process	257 out of 1023 genes, 25.1%	4932 out of 14698 genes, 33.6%	1
sensory perception of chemical stimulus	5 out of 1023 genes, 0.5%	605 out of 14698 genes, 4.1%	1
gene expression	69 out of 1023 genes, 6.7%	2019 out of 14698 genes, 13.7%	1
RNA metabolic process	39 out of 1023 genes, 3.8%	1301 out of 14698 genes, 8.9%	1
cellular macromolecule metabolic process	196 out of 1023 genes, 19.2%	4107 out of 14698 genes, 27.9%	1

## Sheet: Table C
Table C. DEGs enriched cellular component category
Gene Ontology term	Cluster frequency	Genome frequency of use	Corrected P-value
extracellular region	149 out of 1053 genes, 14.2%	1069 out of 15704 genes, 6.8%	3.31e-16
extracellular region part	143 out of 1053 genes, 13.6%	1008 out of 15704 genes, 6.4%	3.71e-16
extracellular matrix	47 out of 1053 genes, 4.5%	290 out of 15704 genes, 1.8%	2.68e-06
integral to membrane	136 out of 1053 genes, 12.9%	1295 out of 15704 genes, 8.2%	1.13e-05
plasma membrane	123 out of 1053 genes, 11.7%	1292 out of 15704 genes, 8.2%	0.00684
cell periphery	123 out of 1053 genes, 11.7%	1307 out of 15704 genes, 8.3%	0.01144
intrinsic to membrane	376 out of 1053 genes, 35.7%	4771 out of 15704 genes, 30.4%	0.0134

## Sheet: Table D
Table D. List of pathway enrichment analysis for DEGs
No.	Pathway	DEGs with pathway annotation (1349)	All genes with pathway annotation (20842)	P-value	Q-value	Pathway ID
1	Cytokine-cytokine receptor interaction	64 (4.74%)	490 (2.35%)	6.33932e-08	1.40099e-05	ko04060
2	Phenylalanine, tyrosine and tryptophan biosynthesis	6 (0.44%)	12 (0.06%)	4.78572e-05	0.00398947	ko00400
3	Prion diseases	32 (2.37%)	235 (1.13%)	5.41557e-05	0.00398947	ko05020
4	African trypanosomiasis	18 (1.33%)	121 (0.58%)	0.000778406	0.0387166	ko05143
5	Hematopoietic cell lineage	30 (2.22%)	251 (1.2%)	0.00087594	0.0387166	ko04640
6	Phenylalanine metabolism	9 (0.67%)	44 (0.21%)	0.00175075	0.0644858	ko00360
7	Complement and coagulation cascades	32 (2.37%)	296 (1.42%)	0.00310373	0.0979892	ko04610
8	Chemokine signaling pathway	53 (3.93%)	563 (2.7%)	0.00397952	0.109934	ko04062
9	Amoebiasis	79 (5.86%)	924 (4.43%)	0.00676924	0.166222	ko05146
10	Aldosterone-regulated sodium reabsorption	16 (1.19%)	131 (0.63%)	0.0105748	0.230443	ko04960
11	Tryptophan metabolism	11 (0.82%)	78 (0.37%)	0.01147	0.230443	ko00380
12	MAPK signaling pathway	68 (5.04%)	805 (3.86%)	0.0146372	0.247603	ko04010
13	Pancreatic secretion	27 (2%)	270 (1.3%)	0.0164987	0.247603	ko04972
14	Arachidonic acid metabolism	16 (1.19%)	138 (0.66%)	0.0168219	0.247603	ko00590
15	Fc gamma R-mediated phagocytosis	39 (2.89%)	424 (2.03%)	0.0172162	0.247603	ko04666
16	Glycolysis / Gluconeogenesis	15 (1.11%)	128 (0.61%)	0.0184891	0.247603	ko00010
17	ABC transporters	16 (1.19%)	140 (0.67%)	0.0190464	0.247603	ko02010
18	Bile secretion	23 (1.7%)	225 (1.08%)	0.0202106	0.248141	ko04976
19	Gastric acid secretion	27 (2%)	278 (1.33%)	0.0231376	0.269127	ko04971
20	Hedgehog signaling pathway	17 (1.26%)	158 (0.76%)	0.0271784	0.289668	ko04340
21	Gap junction	24 (1.78%)	248 (1.19%)	0.0319992	0.289668	ko04540
22	Cysteine and methionine metabolism	11 (0.82%)	91 (0.44%)	0.0327803	0.289668	ko00270
23	Bladder cancer	14 (1.04%)	127 (0.61%)	0.0354183	0.289668	ko05219
24	Neuroactive ligand-receptor interaction	45 (3.34%)	528 (2.53%)	0.0360712	0.289668	ko04080
25	Arginine and proline metabolism	13 (0.96%)	116 (0.56%)	0.0371314	0.289668	ko00330
26	Renin-angiotensin system	6 (0.44%)	39 (0.19%)	0.037907	0.289668	ko04614
27	Focal adhesion	99 (7.34%)	1284 (6.16%)	0.0382091	0.289668	ko04510
28	Butirosin and neomycin biosynthesis	3 (0.22%)	12 (0.06%)	0.0383169	0.289668	ko00524
29	PPAR signaling pathway	20 (1.48%)	202 (0.97%)	0.0385309	0.289668	ko03320
30	Long-term potentiation	28 (2.08%)	305 (1.46%)	0.0395585	0.289668	ko04720
31	Salivary secretion	35 (2.59%)	398 (1.91%)	0.0406322	0.289668	ko04970
32	Mucin type O-Glycan biosynthesis	6 (0.44%)	41 (0.2%)	0.0468877	0.319395	ko00512
33	Long-term depression	20 (1.48%)	207 (0.99%)	0.0476925	0.319395	ko04730
