# Supplementary material for: Deciphering Transcriptome and Complex Alternative Splicing Transcripts in Mammary Gland Tissues from Cows Naturally Infected with Staphylococcus aureus Mastitis
Source: PLoS One. 2016 Jul 26;11(7):e0159719. doi: 10.1371/journal.pone.0159719 (PMC4961362; doi:10.1371/journal.pone.0159719)
Supplement: S4 File — Table A. A total of 124 DEGs participated in immune system process on the basis of GO term. Table B. A total of 74 DEGs participated in defense response on the basis of GO term. Table C. A total of 30 DEGs participated in immune response on the basis of GO term. Table D. A total of 22 DEGs participated in inflammatory response on the basis of GO term. Table E. List of genes participated in immune, inflammation and defense and expressed with above 1.5-fold change in two groups. (XLSX) [file pone.0159719.s004.xlsx]

## Sheet: Table A
Table A. A total of 124 DEGs participated in immune system process on the basis of GO term
Gene ID	Gene description	log2Ratio(HS8A/HS3A)
ENSBTAG00000006685	interleukin 10	3.84092
ENSBTAG00000004129	chemokine (C-C motif) ligand 11	3.61853
ENSBTAG00000006582	somatostatin receptor 1	3.3555
ENSBTAG00000007916	anti-Mullerian hormone; forkhead box J1	3.20349
ENSBTAG00000010069	early growth response 1	2.5466
ENSBTAG00000014162	chemokine binding protein 2	2.25596
ENSBTAG00000021077	major histocompatibility complex, class II, DQ beta	2.2539
ENSBTAG00000038124	Fc fragment of IgG, low affinity IIc, receptor for (CD32)	2.20349
ENSBTAG00000037811	chemokine (C-C motif) ligand 2	2.0558
ENSBTAG00000021958	granzyme A (granzyme 1, cytotoxic T-lymphocyte-associated serine esterase 3)	1.96318
ENSBTAG00000020602	indoleamine 2,3-dioxygenase 1	1.90839
ENSBTAG00000021842	Fc fragment of IgG, low affinity IIb, receptor (CD32)	1.87025
ENSBTAG00000012046	jun B proto-oncogene	1.71331
ENSBTAG00000020957	ENSBTAG00000020957	1.61423
ENSBTAG00000040323	secreted and transmembrane 1	1.53305
ENSBTAG00000006138	sema domain, immunoglobulin domain (Ig), short basic domain, secreted, (semaphorin) 3C	1.48807
ENSBTAG00000017508	cysteinyl leukotriene receptor 2	1.47835
ENSBTAG00000031430	CD83 molecule	1.43985
ENSBTAG00000014217	hematopoietically expressed homeobox	1.33898
ENSBTAG00000017249	RPE-spondin	1.29113
ENSBTAG00000024449	centromere protein F, 350/400ka (mitosin)	1.28896
ENSBTAG00000020221	wingless-type MMTV integration site family, member 5A	1.2847
ENSBTAG00000002258	apolipoprotein A-I	1.2028
ENSBTAG00000016534	B-cell CLL/lymphoma 11A (zinc finger protein)	1.18681
ENSBTAG00000009396	exonuclease 1	1.18041
ENSBTAG00000025398	ubiquitin D	1.16683
ENSBTAG00000005269	similar to cyclin B2; cyclin B2	1.15846
ENSBTAG00000016284	interleukin 7	1.09152
ENSBTAG00000001945	arginase, type II	1.08995
ENSBTAG00000003835	bone morphogenetic protein 4	1.05786
ENSBTAG00000010238	leukotriene B4 receptor	1.04792
ENSBTAG00000011044	transforming, acidic coiled-coil containing protein 3	1.04253
ENSBTAG00000015249	UDP-Gal:betaGlcNAc beta 1,4- galactosyltransferase, polypeptide 1	1.0396
ENSBTAG00000009496	signal transducer and activator of transcription 5A	1.01998
ENSBTAG00000007530	tripartite motif-containing 10	0
ENSBTAG00000038263	CD1a molecule; hypothetical protein LOC781011; similar to CD1A antigen	0
ENSBTAG00000003564	hemopexin	0
ENSBTAG00000016061	radical S-adenosyl methionine domain containing 2	-1.00137
ENSBTAG00000018270	nuclear factor of activated T-cells, cytoplasmic, calcineurin-dependent 2	-1.00235
ENSBTAG00000013586	chemokine (C-C motif) receptor 2	-1.00391
ENSBTAG00000020936	nucleotide-binding oligomerization domain containing 2	-1.0062
ENSBTAG00000009876	similar to C4BP alpha chain; complement component 4 binding protein, alpha	-1.01264
ENSBTAG00000004580	membrane-spanning 4-domains, subfamily A, member 1	-1.02007
ENSBTAG00000012543	ectodysplasin A	-1.02893
ENSBTAG00000006523	ENSBTAG00000006523	-1.03269
ENSBTAG00000010303	intercellular adhesion molecule 1	-1.04414
ENSBTAG00000017256	CD2 molecule	-1.05046
ENSBTAG00000019567	interleukin 21 receptor	-1.05641
ENSBTAG00000000641	src kinase associated phosphoprotein 1	-1.06438
ENSBTAG00000005077	chemokine (C-X-C motif) ligand 12 (stromal cell-derived factor 1)	-1.07146
ENSBTAG00000014725	CD27 molecule	-1.07209
ENSBTAG00000008021	bone marrow stromal cell antigen 2	-1.07424
ENSBTAG00000031348	chemokine (C-C motif) receptor 9	-1.07496
ENSBTAG00000031355	C-C chemokine receptor type 1-like	-1.08039
ENSBTAG00000010927	core-binding factor, runt domain, alpha subunit 2; translocated to, 3	-1.08801
ENSBTAG00000015635	tumor necrosis factor receptor superfamily, member 4	-1.09788
ENSBTAG00000005193	cytotoxic and regulatory T cell molecule	-1.10159
ENSBTAG00000001060	chemokine (C-X-C motif) receptor 4	-1.11703
ENSBTAG00000005273	interleukin 1 receptor, type I	-1.12409
ENSBTAG00000008612	complement component 1, r subcomponent	-1.12749
ENSBTAG00000006694	chemokine (C-X-C motif) ligand 14	-1.1339
ENSBTAG00000019259	similar to CD1D antigen, d polypeptide; CD1D antigen, d polypeptide	-1.14644
ENSBTAG00000009266	ENSBTAG00000009266	-1.16437
ENSBTAG00000024869	ENSBTAG00000024869	-1.16704
ENSBTAG00000006282	POU class 2 associating factor 1	-1.17254
ENSBTAG00000010738	chemokine (C-C motif) ligand 14	-1.20461
ENSBTAG00000010106	cyclin D3	-1.22665
ENSBTAG00000030426	ENSBTAG00000030426	-1.2644
ENSBTAG00000019428	chemokine (C-C motif) receptor 1	-1.28025
ENSBTAG00000001034	interleukin 18 receptor 1	-1.31602
ENSBTAG00000037634	hypothetical protein LOC781710	-1.32127
ENSBTAG00000020990	purinergic receptor P2Y, G-protein coupled, 14	-1.32551
ENSBTAG00000001557	chemokine (C-C motif) ligand 28	-1.33848
ENSBTAG00000016357	similar to vanin 2	-1.35058
ENSBTAG00000008214	Kruppel-like factor 11	-1.38219
ENSBTAG00000003329	follistatin	-1.39684
ENSBTAG00000005597	similar to complement component 4A	-1.42155
ENSBTAG00000016412	cyclin-dependent kinase inhibitor 2B (p15, inhibits CDK4)	-1.42586
ENSBTAG00000015133	chemokine (C-C motif) receptor 7	-1.45036
ENSBTAG00000021378	8KDa amlexanox-binding protein	-1.48313
ENSBTAG00000015094	vanin 1	-1.48446
ENSBTAG00000033316	programmed cell death 1 ligand 2	-1.49695
ENSBTAG00000001197	SLAM family member 7	-1.50298
ENSBTAG00000038337	Proapoptotic caspase adapter protein	-1.53506
ENSBTAG00000030932	similar to interferon-induced protein 44-like	-1.55139
ENSBTAG00000003255	CD4 molecule	-1.55139
ENSBTAG00000011766	complement component 7	-1.56055
ENSBTAG00000022715	ENSBTAG00000022715	-1.57524
ENSBTAG00000007191	chemokine (C-C motif) ligand 5	-1.61271
ENSBTAG00000014051	angiopoietin 1	-1.61736
ENSBTAG00000024820	fibroblast growth factor 10	-1.62178
ENSBTAG00000002699	v-kit Hardy-Zuckerman 4 feline sarcoma viral oncogene homolog	-1.64372
ENSBTAG00000027246	ubiquitin D	-1.661
ENSBTAG00000015707	triggering receptor expressed on myeloid cells-like 2	-1.68264
ENSBTAG00000015298	tumor necrosis factor receptor superfamily, member 13B	-1.73197
ENSBTAG00000044185	SRY (sex determining region Y)-box 6	-1.74779
ENSBTAG00000012139	SIX homeobox 1	-1.75493
ENSBTAG00000007927	signaling lymphocytic activation molecule family member 1	-1.79186
ENSBTAG00000006864	ENSBTAG00000006864	-1.94134
ENSBTAG00000021672	regulator of G-protein signaling 1	-1.95672
ENSBTAG00000014220	CD36 antigen like	-1.98672
ENSBTAG00000005299	endothelin receptor type B	-2.00447
ENSBTAG00000009012	pentraxin-related gene, rapidly induced by IL-1 beta	-2.03731
ENSBTAG00000012684	chemokine (C-C motif) ligand 19	-2.04993
ENSBTAG00000020676	matrix metallopeptidase 9 (gelatinase B, 92kDa gelatinase, 92kDa type IV collagenase)	-2.07573
ENSBTAG00000004594	matrix metallopeptidase 7 (matrilysin, uterine)	-2.08191
ENSBTAG00000002929	similar to interferon regulatory factor 4	-2.09466
ENSBTAG00000008479	chemokine (C-X-C motif) ligand 13	-2.14343
ENSBTAG00000040271	similar to beta-defensin 2	-2.15313
ENSBTAG00000019975	interleukin 7 receptor	-2.16095
ENSBTAG00000012275	26 serine protease	-2.16807
ENSBTAG00000005603	ENSBTAG00000005603	-2.18882
ENSBTAG00000008924	tumor necrosis factor (ligand) superfamily, member 11	-2.42133
ENSBTAG00000017718	chemokine (C-C motif) ligand 22	-2.67915
ENSBTAG00000011266	zinc finger and BTB domain containing 16	-2.72936
ENSBTAG00000038639	chemokine (C-X-C motif) ligand 9	-2.8291
ENSBTAG00000034883	chemokine (C-C motif) receptor 4	-2.89243
ENSBTAG00000024489	similar to ULBP27; ULBP27	-2.92063
ENSBTAG00000024751	ENSBTAG00000024751	-3.13636
ENSBTAG00000000381	sphingosine-1-phosphate receptor 4	-3.32398
ENSBTAG00000014177	complement component 6	-3.63546
ENSBTAG00000038559	UL16 binding protein 3	-3.66687
ENSBTAG00000004741	interleukin 12B (natural killer cell stimulatory factor 2, cytotoxic lymphocyte maturation factor 2, p40)	-3.96643
ENSBTAG00000038891	ENSBTAG00000038891	-5.74779

## Sheet: Table B
Table B. A total of 74 DEGs participated in defense response on the basis of GO term
Gene ID	Gene description	log2(HS8A/HS3A）
ENSBTAG00000000765	pancreatic lipase-related protein 2	13.1
ENSBTAG00000010248	beta-defensin 300	3.88
ENSBTAG00000006685	interleukin 10	3.84
ENSBTAG00000004129	chemokine (C-C motif) ligand 11	3.62
ENSBTAG00000004547	oxidized low density lipoprotein (lectin-like) receptor 1	3.22
ENSBTAG00000004322	v-fos FBJ murine osteosarcoma viral oncogene homolog	2.37
ENSBTAG00000007850	inter-alpha (globulin) inhibitor H4 (plasma Kallikrein-sensitive glycoprotein)	2.12
ENSBTAG00000037811	chemokine (C-C motif) ligand 2	2.06
ENSBTAG00000011990	arachidonate 15-lipoxygenase	1.96
ENSBTAG00000020602	indoleamine 2,3-dioxygenase 1	1.91
ENSBTAG00000005005	casein alpha-S2	1.52
ENSBTAG00000020221	wingless-type MMTV integration site family, member 5A	1.28
ENSBTAG00000006738	G protein-coupled receptor 68	1.13
ENSBTAG00000026088	lysozyme C-2	1.11
ENSBTAG00000001945	arginase, type II	1.09
ENSBTAG00000008300	fibronectin 1	1.09
ENSBTAG00000010238	leukotriene B4 receptor	1.05
ENSBTAG00000015249	UDP-Gal:betaGlcNAc beta 1,4- galactosyltransferase, polypeptide 1	1.04
ENSBTAG00000013586	chemokine (C-C motif) receptor 2	-1
ENSBTAG00000005111	bone morphogenetic protein 2	-1.01
ENSBTAG00000020936	nucleotide-binding oligomerization domain containing 2	-1.01
ENSBTAG00000009876	similar to C4BP alpha chain; complement component 4 binding protein, alpha	-1.01
ENSBTAG00000019315	phospholipase A2, group VII (platelet-activating factor acetylhydrolase, plasma)	-1.03
ENSBTAG00000001725	chemokine (C-X-C motif) ligand 10	-1.04
ENSBTAG00000002357	toll-like receptor adaptor molecule 2	-1.07
ENSBTAG00000019669	CD163 molecule	-1.07
ENSBTAG00000031348	chemokine (C-C motif) receptor 9	-1.07
ENSBTAG00000031355	C-C chemokine receptor type 1-like	-1.08
ENSBTAG00000015635	tumor necrosis factor receptor superfamily, member 4	-1.1
ENSBTAG00000005193	cytotoxic and regulatory T cell molecule	-1.1
ENSBTAG00000005273	interleukin 1 receptor, type I	-1.12
ENSBTAG00000008612	complement component 1, r subcomponent	-1.13
ENSBTAG00000009266	CD226 antigen precursor	-1.16
ENSBTAG00000019453	prostaglandin E synthase	-1.17
ENSBTAG00000007581	adenosine A2b receptor	-1.18
ENSBTAG00000020538	hect domain and RLD 5	-1.21
ENSBTAG00000000183	T-cell receptor-associated transmembrane adapter 1	-1.24
ENSBTAG00000009725	aldehyde oxidase 1	-1.26
ENSBTAG00000007101	coagulation factor III (thromboplastin, tissue factor)	-1.26
ENSBTAG00000030426	Novel (similar to killer cell lectin-like receptor family D member 1 )	-1.26
ENSBTAG00000019428	chemokine (C-C motif) receptor 1	-1.28
ENSBTAG00000001034	interleukin 18 receptor 1	-1.32
ENSBTAG00000011374	sphingosine-1-phosphate receptor 3	-1.34
ENSBTAG00000007052	bradykinin receptor B1	-1.35
ENSBTAG00000016357	similar to vanin 2	-1.35
ENSBTAG00000008900	chymotrypsin-like elastase family, member 1	-1.36
ENSBTAG00000040244	apolipoprotein L, 3	-1.4
ENSBTAG00000005597	similar to complement component 4A	-1.42
ENSBTAG00000015133	chemokine (C-C motif) receptor 7	-1.45
ENSBTAG00000015094	vanin 1	-1.48
ENSBTAG00000011766	complement component 7	-1.56
ENSBTAG00000022715	gall-bladder mucin	-1.58
ENSBTAG00000007191	chemokine (C-C motif) ligand 5	-1.61
ENSBTAG00000018843	serpin peptidase inhibitor, clade A (alpha-1 antiproteinase, antitrypsin), member 1	-1.66
ENSBTAG00000014149	lipocalin 2	-1.7
ENSBTAG00000012280	peptidoglycan recognition protein 2	-1.72
ENSBTAG00000003220	Duffy blood group, chemokine receptor	-1.73
ENSBTAG00000004895	actin filament associated protein 1-like 2	-1.9
ENSBTAG00000006864	Novel	-1.94
ENSBTAG00000014220	CD36 antigen like	-1.99
ENSBTAG00000009012	pentraxin-related gene, rapidly induced by IL-1 beta	-2.04
ENSBTAG00000012684	chemokine (C-C motif) ligand 19	-2.05
ENSBTAG00000004594	matrix metallopeptidase 7 (matrilysin, uterine)	-2.08
ENSBTAG00000040271	similar to beta-defensin 2	-2.15
ENSBTAG00000005603	similar to putative alpha chemokine	-2.19
ENSBTAG00000016964	similar to CD5 molecule-like; CD5 molecule-like	-2.31
ENSBTAG00000008924	tumor necrosis factor (ligand) superfamily, member 11	-2.42
ENSBTAG00000017718	chemokine (C-C motif) ligand 22	-2.68
ENSBTAG00000038639	chemokine (C-X-C motif) ligand 9	-2.83
ENSBTAG00000034883	chemokine (C-C motif) receptor 4	-2.89
ENSBTAG00000014177	complement component 6	-3.64
ENSBTAG00000004741	interleukin 12B (natural killer cell stimulatory factor 2, cytotoxic lymphocyte maturation factor 2, p40)	-3.97
ENSBTAG00000034954	tracheal antimicrobial peptide	-11.26
ENSBTAG00000030333	similar to copper containing amine oxidase 3	-9.21

## Sheet: Table C
Table C. A total of 30 DEGs participated in immune response on the basis of GO term
Gene ID	Gene description	log2(HS8A/HS3A）
ENSBTAG00000006685	interleukin 10	3.84
ENSBTAG00000007916	anti-Mullerian hormone; forkhead box J1	3.2
ENSBTAG00000037811	chemokine (C-C motif) ligand 2	2.06
ENSBTAG00000031430	CD83 molecule	1.44
ENSBTAG00000024449	centromere protein F, 350/400ka (mitosin)	1.29
ENSBTAG00000020221	wingless-type MMTV integration site family, member 5A	1.28
ENSBTAG00000002258	apolipoprotein A-I	1.2
ENSBTAG00000009396	exonuclease 1	1.18
ENSBTAG00000016284	interleukin 7	1.09
ENSBTAG00000001945	arginase, type II	1.09
ENSBTAG00000013586	chemokine (C-C motif) receptor 2	-1
ENSBTAG00000020936	nucleotide-binding oligomerization domain containing 2	-1.01
ENSBTAG00000009876	similar to C4BP alpha chain; complement component 4 binding protein, alpha	-1.01
ENSBTAG00000010303	intercellular adhesion molecule 1	-1.04
ENSBTAG00000014725	CD27 molecule	-1.07
ENSBTAG00000008021	bone marrow stromal cell antigen 2	-1.07
ENSBTAG00000005193	cytotoxic and regulatory T cell molecule	-1.1
ENSBTAG00000008612	complement component 1, r subcomponent	-1.13
ENSBTAG00000009266	CD226 antigen precursor	-1.16
ENSBTAG00000006282	POU class 2 associating factor 1	-1.17
ENSBTAG00000030426	Novel (similar to killer cell lectin-like receptor family D member 1 )	-1.26
ENSBTAG00000005597	similar to complement component 4A	-1.42
ENSBTAG00000021378	8KDa amlexanox-binding protein	-1.48
ENSBTAG00000011766	complement component 7	-1.56
ENSBTAG00000022715	ENSBTAG00000022715	-1.58
ENSBTAG00000006864	Novel	-1.94
ENSBTAG00000004594	matrix metallopeptidase 7 (matrilysin, uterine)	-2.08
ENSBTAG00000014177	complement component 6	-3.64
ENSBTAG00000004741	interleukin 12B (natural killer cell stimulatory factor 2, cytotoxic lymphocyte maturation factor 2, p40)	-3.97
ENSBTAG00000003564	hemopexin	-8.2

## Sheet: Table D
Table D. A total of 22 DEGs participated in inflammatory response on the basis of GO term
Gene ID	Gene description	log2(HS8A/HS3A）
ENSBTAG00000006685	interleukin 10	3.84
ENSBTAG00000007850	inter-alpha (globulin) inhibitor H4 (plasma Kallikrein-sensitive glycoprotein)	2.12
ENSBTAG00000020602	indoleamine 2,3-dioxygenase 1	1.91
ENSBTAG00000008300	fibronectin 1	1.09
ENSBTAG00000015249	UDP-Gal:betaGlcNAc beta 1,4- galactosyltransferase, polypeptide 1	1.04
ENSBTAG00000013586	chemokine (C-C motif) receptor 2	-1
ENSBTAG00000020936	nucleotide-binding oligomerization domain containing 2	-1.01
ENSBTAG00000019669	CD163 molecule	-1.07
ENSBTAG00000031355	C-C chemokine receptor type 1-like	-1.08
ENSBTAG00000019453	prostaglandin E synthase	-1.17
ENSBTAG00000007581	adenosine A2b receptor	-1.18
ENSBTAG00000007101	coagulation factor III (thromboplastin, tissue factor)	-1.26
ENSBTAG00000019428	chemokine (C-C motif) receptor 1	-1.28
ENSBTAG00000016357	similar to vanin 2	-1.35
ENSBTAG00000005597	similar to complement component 4A	-1.42
ENSBTAG00000015094	vanin 1	-1.48
ENSBTAG00000011766	complement component 7	-1.56
ENSBTAG00000007191	chemokine (C-C motif) ligand 5	-1.61
ENSBTAG00000018843	serpin peptidase inhibitor, clade A (alpha-1 antiproteinase, antitrypsin), member 1	-1.66
ENSBTAG00000006864	ENSBTAG00000006864	-1.94
ENSBTAG00000008924	tumor necrosis factor (ligand) superfamily, member 11	-2.42
ENSBTAG00000014177	complement component 6	-3.64

## Sheet: Table E
Table E. List of genes participated in immune, inflammation and defense and expressed with above 1.5-fold change in two groups
Ensembl Gene ID	Offical Gene ID	Gene Name	Alternative splicing status (Yes or Not)
ENSBTAG00000004895	Afap1l2	actin filament associated protein 1-like 2
ENSBTAG00000011990	ALOX15	arachidonate 15-lipoxygenase
ENSBTAG00000014051	ANGPT1	angiopoietin 1
ENSBTAG00000021077	BOLA-DQB	major histocompatibility complex, class II, DQ beta
ENSBTAG00000014177	C6	complement component 6
ENSBTAG00000011766	C7	complement component 7	Yes
ENSBTAG00000014162	CCBP2	chemokine binding protein 2
ENSBTAG00000004129	Ccl11	chemokine (C-C motif) ligand 11
ENSBTAG00000012684	CCL19	chemokine (C-C motif) ligand 19	Yes
ENSBTAG00000037811	Ccl2	chemokine (C-C motif) ligand 2
ENSBTAG00000017718	CCL22	chemokine (C-C motif) ligand 22
ENSBTAG00000007191	CCL5	chemokine (C-C motif) ligand 5
ENSBTAG00000034883	ccr4	chemokine (C-C motif) receptor 4
ENSBTAG00000003255	CD4	CD4 molecule	Yes
ENSBTAG00000016964	Cd5l	similar to CD5 molecule-like; CD5 molecule-like
ENSBTAG00000005005	CSN1S2	casein alpha-S2	Yes
ENSBTAG00000008479	CXCL13	chemokine (C-X-C motif) ligand 13
ENSBTAG00000038639	Cxcl9	chemokine (C-X-C motif) ligand 9
ENSBTAG00000003220	ACKR1	Duffy blood group, chemokine receptor	Yes
ENSBTAG00000005299	ednrb	endothelin receptor type B
ENSBTAG00000010069	Egr1	early growth response 1
ENSBTAG00000012275	Endou	26 serine protease
ENSBTAG00000038124	FCGR2C	Fc fragment of IgG, low affinity IIc, receptor for (CD32)
ENSBTAG00000024820	fgf10	fibroblast growth factor 10
ENSBTAG00000004322	FOS	v-fos FBJ murine osteosarcoma viral oncogene homolog
ENSBTAG00000007916	FOXJ1	anti-Mullerian hormone; forkhead box J1
ENSBTAG00000020602	IDO1	indoleamine 2,3-dioxygenase 1
ENSBTAG00000030932	IFI44L	similar to interferon-induced protein 44-like
ENSBTAG00000006685	il10	interleukin 10
ENSBTAG00000004741	IL12B	interleukin 12B (natural killer cell stimulatory factor 2, cytotoxic lymphocyte maturation factor 2, p40)
ENSBTAG00000019975	IL7R	interleukin 7 receptor
ENSBTAG00000002929	IRF4	similar to interferon regulatory factor 4
ENSBTAG00000007850	ITIH4	inter-alpha (globulin) inhibitor H4 (plasma Kallikrein-sensitive glycoprotein)	Yes
ENSBTAG00000012046	junb	jun B proto-oncogene
ENSBTAG00000002699	KIT	v-kit Hardy-Zuckerman 4 feline sarcoma viral oncogene homolog
ENSBTAG00000014149	Lcn2	lipocalin 2
ENSBTAG00000014220	MGC137452	CD36 antigen like
ENSBTAG00000004594	mmp7	matrix metallopeptidase 7 (matrilysin, uterine)
ENSBTAG00000020676	Mmp9	matrix metallopeptidase 9 (gelatinase B, 92kDa gelatinase, 92kDa type IV collagenase)
ENSBTAG00000004547	Olr1	oxidized low density lipoprotein (lectin-like) receptor 1
ENSBTAG00000038337	PACAP	Proapoptotic caspase adapter protein
ENSBTAG00000033316	PDCD1LG2	programmed cell death 1 ligand 2
ENSBTAG00000012280	PGLYRP2	peptidoglycan recognition protein 2
ENSBTAG00000000765	pnliprp2	pancreatic lipase-related protein 2	Yes
ENSBTAG00000009012	Ptx3	pentraxin-related gene, rapidly induced by IL-1 beta
ENSBTAG00000021672	RGS1	regulator of G-protein signaling 1
ENSBTAG00000000381	S1PR4	sphingosine-1-phosphate receptor 4
ENSBTAG00000018843	SERPINA1	serpin peptidase inhibitor, clade A (alpha-1 antiproteinase, antitrypsin), member 1
ENSBTAG00000012139	six1	SIX homeobox 1
ENSBTAG00000007927	SLAMF1	signaling lymphocytic activation molecule family member 1
ENSBTAG00000001197	SLAMF7	SLAM family member 7
ENSBTAG00000044185	Sox6	SRY (sex determining region Y)-box 6
ENSBTAG00000006582	SSTR1	somatostatin receptor 1
ENSBTAG00000034954	tap	tracheal antimicrobial peptide
ENSBTAG00000015298	TNFRSF13B	tumor necrosis factor receptor superfamily, member 13B
ENSBTAG00000008924	Tnfsf11	tumor necrosis factor (ligand) superfamily, member 11
ENSBTAG00000015707	Treml2	triggering receptor expressed on myeloid cells-like 2
ENSBTAG00000024489	ULBP27	similar to ULBP27; ULBP27
ENSBTAG00000038559	ULBP3	UL16 binding protein 3
ENSBTAG00000011266	ZBTB16	zinc finger and BTB domain containing 16
