# Supplementary material for: Deciphering Transcriptome and Complex Alternative Splicing Transcripts in Mammary Gland Tissues from Cows Naturally Infected with Staphylococcus aureus Mastitis
Source: PLoS One. 2016 Jul 26;11(7):e0159719. doi: 10.1371/journal.pone.0159719 (PMC4961362; doi:10.1371/journal.pone.0159719)
Supplement: S5 File — Table A. Novel transcripts harboring QTLs associated with clinical mastitis in the healthy mammary gland tissue. Table B. Novel transcripts harboring QTLs associated with clinical mastitis in the mastitic mammary gland tissue. (XLSX) [file pone.0159719.s005.xlsx]

## Sheet: Table A
Table A. Novel transcripts harboring QTLs associated with clinical mastitis in the healthy mammary gland tissue (HS3A)
Novel TU ID	Chromosome	Start	End	QTL	Length (bp)	Reads Number per bp	Exon Number	Exons coordinates
TU86249	4	45276868	45277196	QTL_ID=19008	242	2.33	3	45276868-45276952	45276977-45277088	45277152-45277196
TU86250	4	45277235	45277439	QTL_ID=19008	180	2.04	2	45277235-45277324	45277350-45277439
TU86251	4	45278410	45278585	QTL_ID=19008	154	2	2	45278410-45278485	45278508-45278585
TU86252	4	45281245	45281423	QTL_ID=19008	179	2.01	1	45281245-45281423
TU86253	4	45282747	45283557	QTL_ID=19008	570	2.73	5	45282747-45282800	45282872-45282948	45282987-45283278	45283359-45283455	45283508-45283557
TU86254	4	45284221	45284540	QTL_ID=19008	254	2.25	3	45284221-45284309	45284339-45284428	45284466-45284540
TU86255	4	45284762	45285011	QTL_ID=19008	250	2.88	1	45284762-45285011
TU86256	4	45285634	45285854	QTL_ID=19008	191	3.09	2	45285634-45285725	45285756-45285854
TU86257	4	45285931	45286096	QTL_ID=19008	154	2.1	2	45285931-45285987	45286000-45286096
TU86258	4	45287143	45287333	QTL_ID=19008	181	4.87	2	45287143-45287232	45287243-45287333
TU86259	4	45287521	45287725	QTL_ID=19008	199	2.39	2	45287521-45287629	45287636-45287725
TU86260	4	45288138	45288472	QTL_ID=19008	333	3.68	2	45288138-45288227	45288230-45288472
TU86261	4	45288715	45288926	QTL_ID=19008	205	5.01	2	45288715-45288810	45288818-45288926
TU86262	4	45291877	45292064	QTL_ID=19008	180	2.02	2	45291877-45291966	45291975-45292064
TU86263	4	45314723	45314908	QTL_ID=19008	157	2	2	45314723-45314797	45314827-45314908
TU86264	4	45319972	45320163	QTL_ID=19008	180	2	2	45319972-45320061	45320074-45320163
TU86265	4	45324974	45325163	QTL_ID=19008	189	3.41	2	45324974-45325069	45325071-45325163
TU86266	4	45325939	45326148	QTL_ID=19008	180	2	2	45325939-45326028	45326059-45326148
TU86267	4	45520071	45520732	QTL_ID=19008	662	30.68	1	45520071-45520732
TU86268	4	45611254	45611500	QTL_ID=19008	247	4.53	1	45611254-45611500
TU86269	4	45611748	45611983	QTL_ID=19008	236	12.03	1	45611748-45611983
TU86270	4	45612362	45612627	QTL_ID=19008	266	22.78	1	45612362-45612627
TU86271	4	45612817	45613073	QTL_ID=19008	257	61.99	1	45612817-45613073
TU86272	4	45613365	45613665	QTL_ID=19008	291	2.89	2	45613365-45613565	45613576-45613665
TU86273	4	45662817	45663019	QTL_ID=19008	180	2	2	45662817-45662906	45662930-45663019
TU86274	4	45752846	45753026	QTL_ID=19008	180	2	2	45752846-45752935	45752937-45753026
TU86275	4	45755708	45755941	QTL_ID=19008	210	2.58	2	45755708-45755827	45755852-45755941
TU86276	4	45765139	45765479	QTL_ID=19008	289	3.03	3	45765139-45765236	45765260-45765361	45765391-45765479
TU86277	4	45766614	45766802	QTL_ID=19008	180	2	2	45766614-45766703	45766713-45766802
TU86278	4	45767450	45767638	QTL_ID=19008	167	2	2	45767450-45767531	45767554-45767638
TU86279	4	45767842	45768069	QTL_ID=19008	187	2.21	2	45767842-45767973	45768015-45768069
TU86280	4	45769136	45769316	QTL_ID=19008	180	2	2	45769136-45769225	45769227-45769316
TU86281	4	46099443	46099649	QTL_ID=19008	207	5.17	1	46099443-46099649
TU86282	4	46100738	46100932	QTL_ID=19008	180	2.42	2	46100738-46100827	46100843-46100932
TU86283	4	46125607	46125795	QTL_ID=19008	178	2	2	46125607-46125696	46125708-46125795
TU86284	4	46125886	46126088	QTL_ID=19008	183	3.77	2	46125886-46125977	46125998-46126088
TU86285	4	46170860	46171924	QTL_ID=19008	993	4.6	3	46170860-46170949	46170956-46171114	46171181-46171924
TU86286	4	46172464	46172939	QTL_ID=19008	476	7.22	1	46172464-46172939
TU86287	4	46288801	46289290	QTL_ID=19008	490	10.4	1	46288801-46289290
TU86288	4	46908150	46908366	QTL_ID=19008	180	2.98	2	46908150-46908239	46908277-46908366
TU86289	4	46950054	46950244	QTL_ID=19008	180	2	2	46950054-46950143	46950155-46950244
TU86290	4	47034203	47034397	QTL_ID=19008	180	2	2	47034203-47034292	47034308-47034397
TU86291	4	47035702	47035907	QTL_ID=19008	181	3.31	2	47035702-47035791	47035817-47035907
TU86292	4	47179626	47179830	QTL_ID=19008	180	2	2	47179626-47179715	47179741-47179830
TU86293	4	47193733	47193922	QTL_ID=19008	180	2	2	47193733-47193822	47193833-47193922
TU86294	4	47216787	47217098	QTL_ID=19008	311	3.17	2	47216787-47216876	47216878-47217098
TU86295	4	47223202	47223399	QTL_ID=19008	198	2.93	1	47223202-47223399
TU86296	4	47231323	47231526	QTL_ID=19008	180	2	2	47231323-47231412	47231437-47231526
TU86297	4	47245285	47245491	QTL_ID=19008	180	2	2	47245285-47245374	47245402-47245491
TU86298	4	48034140	48034332	QTL_ID=19008	180	2	2	48034140-48034229	48034243-48034332
TU86299	4	48034366	48034542	QTL_ID=19008	161	2.39	2	48034366-48034431	48034448-48034542
TU86300	4	48034835	48035593	QTL_ID=19008	749	4.43	3	48034835-48035280	48035286-48035379	48035385-48035593
TU86301	4	48035824	48036012	QTL_ID=19008	165	2	2	48035824-48035900	48035925-48036012
TU86302	4	48076378	48076610	QTL_ID=19008	180	2.48	2	48076378-48076467	48076521-48076610
TU86303	4	48079220	48079459	QTL_ID=19008	240	2.36	1	48079220-48079459
TU86304	4	48080035	48080236	QTL_ID=19008	180	2	2	48080035-48080124	48080147-48080236
TU86305	4	48081346	48081536	QTL_ID=19008	180	2.21	2	48081346-48081435	48081447-48081536
TU86306	4	48081636	48081881	QTL_ID=19008	246	3.21	1	48081636-48081881
TU86307	4	48081886	48082501	QTL_ID=19008	567	3.23	3	48081886-48081975	48082003-48082095	48082118-48082501
TU86308	4	48083002	48083310	QTL_ID=19008	291	5.56	2	48083002-48083091	48083110-48083310
TU86309	4	48083430	48083616	QTL_ID=19008	181	2.77	2	48083430-48083520	48083527-48083616
TU86310	4	48086084	48086460	QTL_ID=19008	324	3.08	3	48086084-48086148	48086194-48086351	48086360-48086460
TU86311	4	48086900	48087104	QTL_ID=19008	194	2.82	2	48086900-48087003	48087015-48087104
TU86312	4	48089686	48089876	QTL_ID=19008	180	2	2	48089686-48089775	48089787-48089876
TU86313	4	48090043	48090271	QTL_ID=19008	229	3.07	1	48090043-48090271
TU86314	4	48090814	48091000	QTL_ID=19008	180	2	2	48090814-48090903	48090911-48091000
TU86315	4	48091639	48091848	QTL_ID=19008	178	2.17	2	48091639-48091728	48091761-48091848
TU86316	4	48091887	48092238	QTL_ID=19008	309	2.29	3	48091887-48091974	48091993-48092125	48092151-48092238
TU86317	4	48096401	48103161	QTL_ID=19008	6742	41.36	2	48096401-48101376	48101396-48103161
TU86318	4	48103221	48104657	QTL_ID=19008	1437	28.84	1	48103221-48104657
TU86319	4	48104805	48105012	QTL_ID=19008	208	4.11	1	48104805-48105012
TU86320	4	48105135	48105852	QTL_ID=19008	718	36.25	1	48105135-48105852
TU86321	4	48105859	48108567	QTL_ID=19008	2709	28.05	1	48105859-48108567
TU86322	4	48108654	48110409	QTL_ID=19008	1753	19.78	2	48108654-48108743	48108747-48110409
TU86323	4	48110464	48111229	QTL_ID=19008	766	20.07	1	48110464-48111229
TU86324	4	48111505	48113553	QTL_ID=19008	2006	15.09	3	48111505-48112857	48112878-48112997	48113021-48113553
TU86325	4	48113723	48114576	QTL_ID=19008	854	36.9	1	48113723-48114576
TU86326	4	48114580	48115116	QTL_ID=19008	513	8.83	2	48114580-48115002	48115027-48115116
TU86327	4	48115187	48115405	QTL_ID=19008	219	40.56	1	48115187-48115405
TU86328	4	48115450	48117471	QTL_ID=19008	1945	12.15	5	48115450-48115539	48115563-48115653	48115684-48115783	48115799-48116869	48116879-48117471
TU86329	4	48117662	48119231	QTL_ID=19008	1570	24.43	1	48117662-48119231
TU86330	4	48211302	48211657	QTL_ID=19008	332	6.93	3	48211302-48211401	48211418-48211542	48211551-48211657
TU86331	4	48211714	48212233	QTL_ID=19008	520	5.37	1	48211714-48212233
TU86332	4	48212252	48212475	QTL_ID=19008	224	5.93	1	48212252-48212475
TU86333	4	48212639	48212980	QTL_ID=19008	342	10.29	1	48212639-48212980
TU86334	4	48213078	48213363	QTL_ID=19008	286	5.09	1	48213078-48213363
TU86335	4	48295749	48295951	QTL_ID=19008	180	2.37	2	48295749-48295838	48295862-48295951
TU86336	4	48302980	48303179	QTL_ID=19008	180	2	2	48302980-48303069	48303090-48303179
TU86337	4	48318875	48319080	QTL_ID=19008	180	3	2	48318875-48318964	48318991-48319080
TU86338	4	48323842	48324026	QTL_ID=19008	154	2	2	48323842-48323931	48323963-48324026
TU86339	4	48346572	48346756	QTL_ID=19008	180	2.2	2	48346572-48346661	48346667-48346756
TU86340	4	48347217	48347433	QTL_ID=19008	180	2.4	2	48347217-48347306	48347344-48347433
TU86341	4	48347873	48348069	QTL_ID=19008	179	2	2	48347873-48347961	48347980-48348069
TU86342	4	48350178	48350399	QTL_ID=19008	219	2.29	2	48350178-48350306	48350310-48350399
TU86343	4	48351948	48352157	QTL_ID=19008	180	2.48	2	48351948-48352037	48352068-48352157
TU86344	4	48354719	48354893	QTL_ID=19008	175	21.11	1	48354719-48354893
TU86345	4	48398245	48398447	QTL_ID=19008	177	2.42	2	48398245-48398331	48398358-48398447
TU86346	4	48429348	48429544	QTL_ID=19008	175	2	2	48429348-48429433	48429456-48429544
TU86347	4	48433427	48433588	QTL_ID=19008	162	2.61	1	48433427-48433588
TU86348	4	48439404	48439599	QTL_ID=19008	180	2	2	48439404-48439493	48439510-48439599
TU86349	4	48456790	48456994	QTL_ID=19008	180	2	2	48456790-48456879	48456905-48456994
TU86350	4	48488255	48488439	QTL_ID=19008	158	2	2	48488255-48488340	48488368-48488439
TU86351	4	48488445	48489421	QTL_ID=19008	456	4.53	3	48488445-48488539	48488543-48488705	48489224-48489421
TU86352	4	48488930	48489150	QTL_ID=19008	221	11.2	1	48488930-48489150
TU86353	4	48490013	48490230	QTL_ID=19008	206	3.54	2	48490013-48490109	48490122-48490230
TU86354	4	48490243	48490556	QTL_ID=19008	242	2.21	3	48490243-48490332	48490356-48490445	48490495-48490556
TU86355	4	48490621	48490843	QTL_ID=19008	223	3.22	1	48490621-48490843
TU86356	4	48490849	48491099	QTL_ID=19008	251	3.52	1	48490849-48491099
TU86357	4	48491784	48491952	QTL_ID=19008	169	3.75	1	48491784-48491952
TU86358	4	48492325	48492857	QTL_ID=19008	508	4.33	3	48492325-48492414	48492436-48492635	48492640-48492857
TU86359	4	48493237	48493426	QTL_ID=19008	190	2.36	1	48493237-48493426
TU86360	4	48493634	48493855	QTL_ID=19008	222	6.55	1	48493634-48493855
TU86361	4	48493863	48494389	QTL_ID=19008	450	3.13	3	48493863-48494022	48494069-48494153	48494185-48494389
TU86362	4	48494428	48494820	QTL_ID=19008	367	3.55	2	48494428-48494704	48494731-48494820
TU86363	4	48495148	48495362	QTL_ID=19008	196	3.99	2	48495148-48495243	48495263-48495362
TU86364	4	48495489	48495685	QTL_ID=19008	187	3.07	2	48495489-48495578	48495589-48495685
TU86365	4	48495818	48496380	QTL_ID=19008	549	4.06	3	48495818-48496087	48496091-48496273	48496285-48496380
TU86366	4	48496445	48496659	QTL_ID=19008	191	2.47	2	48496445-48496534	48496559-48496659
TU86367	4	48497317	48497511	QTL_ID=19008	173	2	2	48497317-48497406	48497429-48497511
TU86368	4	48498155	48498348	QTL_ID=19008	182	2.62	2	48498155-48498246	48498259-48498348
TU86369	4	48499434	48499749	QTL_ID=19008	275	3.88	3	48499434-48499523	48499543-48499643	48499666-48499749
TU86370	4	48499772	48500062	QTL_ID=19008	291	4.08	1	48499772-48500062
TU86371	4	48500500	48500832	QTL_ID=19008	305	3.4	2	48500500-48500726	48500755-48500832
TU86372	4	48501324	48501524	QTL_ID=19008	180	2.38	2	48501324-48501413	48501435-48501524
TU86373	4	48501967	48502171	QTL_ID=19008	180	2	2	48501967-48502056	48502082-48502171
TU86374	4	48502419	48502761	QTL_ID=19008	325	4.49	3	48502419-48502508	48502519-48502639	48502648-48502761
TU86375	4	48615564	48616812	QTL_ID=19008	1249	18.58	1	48615564-48616812
TU86376	4	48666799	48667011	QTL_ID=19008	180	3.88	2	48666799-48666888	48666922-48667011
TU86377	4	48671789	48671999	QTL_ID=19008	182	2.47	2	48671789-48671880	48671910-48671999
TU86378	4	48681544	48681740	QTL_ID=19008	180	2	2	48681544-48681633	48681651-48681740
TU86379	4	48684044	48684307	QTL_ID=19008	248	4.64	2	48684044-48684149	48684166-48684307
TU86380	4	48690537	48690732	QTL_ID=19008	178	2	2	48690537-48690626	48690645-48690732
TU86381	4	48693045	48693298	QTL_ID=19008	254	4.49	1	48693045-48693298
TU86382	4	48693392	48693591	QTL_ID=19008	180	2.54	2	48693392-48693481	48693502-48693591
TU86383	4	48693819	48694013	QTL_ID=19008	178	2.83	2	48693819-48693906	48693924-48694013
TU86384	4	48694158	48694448	QTL_ID=19008	291	3.03	1	48694158-48694448
TU86385	4	48694685	48694999	QTL_ID=19008	315	6.29	1	48694685-48694999
TU86386	4	48695327	48695561	QTL_ID=19008	235	4.53	1	48695327-48695561
TU86387	4	48695674	48695858	QTL_ID=19008	167	2	2	48695674-48695761	48695780-48695858
TU86388	4	48695911	48696456	QTL_ID=19008	540	4.44	2	48695911-48696000	48696007-48696456
TU86389	4	48696791	48696988	QTL_ID=19008	183	3.46	2	48696791-48696883	48696899-48696988
TU86390	4	48697113	48697522	QTL_ID=19008	354	3.47	2	48697113-48697199	48697256-48697522
TU86391	4	48697622	48697839	QTL_ID=19008	218	2.64	1	48697622-48697839
TU86392	4	48702318	48702509	QTL_ID=19008	180	2.43	2	48702318-48702407	48702420-48702509
TU86393	4	48702617	48702814	QTL_ID=19008	180	2.99	2	48702617-48702706	48702725-48702814
TU86394	4	48705271	48705502	QTL_ID=19008	218	2.87	2	48705271-48705394	48705409-48705502
TU86395	4	48706343	48706551	QTL_ID=19008	194	2.27	2	48706343-48706432	48706448-48706551
TU86396	4	48708038	48708227	QTL_ID=19008	190	2.58	1	48708038-48708227
TU86397	4	48709490	48709682	QTL_ID=19008	180	2.48	2	48709490-48709579	48709593-48709682
TU86398	4	48715763	48715959	QTL_ID=19008	180	2	2	48715763-48715852	48715870-48715959
TU86399	4	48730196	48730384	QTL_ID=19008	180	3.83	2	48730196-48730285	48730295-48730384
TU86400	4	48744721	48744924	QTL_ID=19008	169	2	2	48744721-48744799	48744835-48744924
TU86401	4	48749693	48749900	QTL_ID=19008	180	2	2	48749693-48749782	48749811-48749900
TU86402	4	48750354	48750556	QTL_ID=19008	161	2	2	48750354-48750428	48750471-48750556
TU86403	4	48871981	48872187	QTL_ID=19008	190	2.45	2	48871981-48872070	48872088-48872187
TU86404	4	48872904	48873179	QTL_ID=19008	276	5.63	1	48872904-48873179
TU86405	4	48889992	48890190	QTL_ID=19008	180	2	2	48889992-48890081	48890101-48890190
TU86406	4	48899391	48899596	QTL_ID=19008	180	2	2	48899391-48899480	48899507-48899596
TU86407	4	49060094	49060512	QTL_ID=19008	344	2.99	3	49060094-49060239	49060286-49060404	49060434-49060512
TU86408	4	49060885	49061081	QTL_ID=19008	180	2.41	2	49060885-49060974	49060992-49061081
TU86409	4	49061242	49061440	QTL_ID=19008	180	2.86	2	49061242-49061331	49061351-49061440
TU86410	4	49062145	49062361	QTL_ID=19008	199	4.46	2	49062145-49062237	49062256-49062361
TU86411	4	49154301	49154538	QTL_ID=19008	238	6	1	49154301-49154538
TU86412	4	49237566	49237776	QTL_ID=19008	168	2	2	49237566-49237655	49237699-49237776
TU86413	4	49239069	49239257	QTL_ID=19008	180	2.05	2	49239069-49239158	49239168-49239257
TU86414	4	49240672	49241002	QTL_ID=19008	331	11.24	1	49240672-49241002
TU86415	4	49241061	49241229	QTL_ID=19008	154	2	2	49241061-49241136	49241152-49241229
TU86416	4	49241477	49242849	QTL_ID=19008	1357	39.62	3	49241477-49242150	49242164-49242315	49242319-49242849
TU86417	4	49283325	49283519	QTL_ID=19008	195	2.39	1	49283325-49283519
TU86418	4	49284374	49284901	QTL_ID=19008	481	2.63	4	49284374-49284463	49284490-49284655	49284664-49284791	49284805-49284901
TU86419	4	49284904	49285194	QTL_ID=19008	280	3.14	3	49284904-49284993	49284996-49285095	49285105-49285194
TU86420	4	49285654	49285848	QTL_ID=19008	167	2	2	49285654-49285739	49285768-49285848
TU86421	4	49288403	49288581	QTL_ID=19008	156	2	2	49288403-49288480	49288504-49288581
TU86422	4	49288810	49289128	QTL_ID=19008	319	5.08	1	49288810-49289128
TU86423	4	49290137	49290321	QTL_ID=19008	180	2.69	2	49290137-49290226	49290232-49290321
TU86424	4	49290434	49290776	QTL_ID=19008	319	2.71	3	49290434-49290512	49290528-49290677	49290687-49290776
TU86425	4	49291765	49292056	QTL_ID=19008	292	5	1	49291765-49292056
TU86426	4	49293945	49294155	QTL_ID=19008	202	3.51	2	49293945-49294037	49294047-49294155
TU86427	4	49294731	49294956	QTL_ID=19008	224	2.5	2	49294731-49294893	49294896-49294956
TU86428	4	49296102	49296307	QTL_ID=19008	180	2	2	49296102-49296191	49296218-49296307
TU86429	4	49297892	49298165	QTL_ID=19008	253	2.97	3	49297892-49297995	49297998-49298094	49298114-49298165
TU86430	4	49298616	49298820	QTL_ID=19008	188	4.75	2	49298616-49298708	49298726-49298820
TU86431	4	49299769	49299958	QTL_ID=19008	180	2	2	49299769-49299858	49299869-49299958
TU86432	4	49303158	49303349	QTL_ID=19008	161	2	2	49303158-49303234	49303266-49303349
TU86433	4	49304182	49304379	QTL_ID=19008	180	3.66	2	49304182-49304271	49304290-49304379
TU86434	4	49305075	49305334	QTL_ID=19008	243	3.27	3	49305075-49305176	49305185-49305278	49305288-49305334
TU86435	4	49305826	49306015	QTL_ID=19008	155	2.06	2	49305826-49305890	49305926-49306015
TU86436	4	49306930	49307371	QTL_ID=19008	417	4.58	2	49306930-49307256	49307282-49307371
TU86437	4	49308691	49308921	QTL_ID=19008	211	3.11	2	49308691-49308810	49308831-49308921
TU86438	4	49309084	49309282	QTL_ID=19008	176	2	2	49309084-49309172	49309196-49309282
TU86439	4	49309660	49309852	QTL_ID=19008	180	2.84	2	49309660-49309749	49309763-49309852
TU86440	4	49310431	49310628	QTL_ID=19008	180	2.16	2	49310431-49310520	49310539-49310628
TU86441	4	49311142	49311850	QTL_ID=19008	557	4.55	3	49311142-49311374	49311450-49311505	49311583-49311850
TU86442	4	49313673	49313859	QTL_ID=19008	180	2.47	2	49313673-49313762	49313770-49313859
TU86443	4	49320728	49320923	QTL_ID=19008	180	2	2	49320728-49320817	49320834-49320923
TU86444	4	49328412	49328603	QTL_ID=19008	180	2	2	49328412-49328501	49328514-49328603
TU86445	4	49354525	49354734	QTL_ID=19008	204	2.31	2	49354525-49354638	49354645-49354734
TU86446	4	49356989	49357191	QTL_ID=19008	180	2	2	49356989-49357078	49357102-49357191
TU86447	4	49728663	49728919	QTL_ID=19008	152	2.43	2	49728663-49728752	49728858-49728919
TU86448	4	49729181	49730663	QTL_ID=19008	1481	38.44	2	49729181-49729269	49729272-49730663
TU86449	4	49730737	49731703	QTL_ID=19008	967	29.3	1	49730737-49731703
TU86450	4	49732565	49732807	QTL_ID=19008	243	25.2	1	49732565-49732807
TU86451	4	49735791	49735998	QTL_ID=19008	208	3.41	1	49735791-49735998
TU86452	4	49748420	49748609	QTL_ID=19008	180	2	2	49748420-49748509	49748520-49748609
TU86453	4	49784094	49784299	QTL_ID=19008	180	2	2	49784094-49784183	49784210-49784299
TU86454	4	49785987	49786188	QTL_ID=19008	180	2	2	49785987-49786076	49786099-49786188
TU86455	4	49852530	49852717	QTL_ID=19008	180	2.96	2	49852530-49852619	49852628-49852717
TU86456	4	49942515	49942700	QTL_ID=19008	174	2	2	49942515-49942602	49942615-49942700
TU86457	4	49947090	49947460	QTL_ID=19008	356	6.47	2	49947090-49947372	49947388-49947460
TU86458	4	49947515	49948192	QTL_ID=19008	664	13.42	2	49947515-49947599	49947614-49948192
TU86459	4	49948194	49949133	QTL_ID=19008	924	17.82	2	49948194-49948774	49948791-49949133
TU86460	4	50285066	50285262	QTL_ID=19008	180	2	2	50285066-50285155	50285173-50285262
TU86461	4	50286528	50286850	QTL_ID=19008	306	2.77	3	50286528-50286617	50286624-50286728	50286740-50286850
TU86462	4	50287180	50287376	QTL_ID=19008	180	2.51	2	50287180-50287269	50287287-50287376
TU86463	4	50287659	50287852	QTL_ID=19008	180	2.79	2	50287659-50287748	50287763-50287852
TU86464	4	50288108	50288306	QTL_ID=19008	180	3.38	2	50288108-50288197	50288217-50288306
TU86465	4	50612929	50613113	QTL_ID=19008	178	2.07	2	50612929-50613016	50613024-50613113
TU86466	4	50613133	50613347	QTL_ID=19008	209	4.1	2	50613133-50613249	50613256-50613347
TU86467	4	50613680	50613891	QTL_ID=19008	155	2.09	2	50613680-50613744	50613802-50613891
TU86468	4	50668565	50668754	QTL_ID=19008	180	2.61	2	50668565-50668654	50668665-50668754
TU86469	4	50668781	50668990	QTL_ID=19008	188	3.42	2	50668781-50668878	50668901-50668990
TU86470	4	50669086	50669287	QTL_ID=19008	180	2.93	2	50669086-50669175	50669198-50669287
TU86471	4	50777583	50778536	QTL_ID=19008	879	4.97	4	50777583-50778027	50778050-50778148	50778150-50778276	50778329-50778536
TU86472	4	50778700	50779323	QTL_ID=19008	472	2.66	5	50778700-50778789	50778845-50778948	50778969-50779067	50779122-50779211	50779235-50779323
TU86473	4	50779514	50779842	QTL_ID=19008	296	4.53	2	50779514-50779743	50779777-50779842
TU86474	4	50780074	50780337	QTL_ID=19008	261	3.32	2	50780074-50780233	50780237-50780337
TU86475	4	50781185	50781386	QTL_ID=19008	180	2.64	2	50781185-50781274	50781297-50781386
TU86476	4	50781670	50782046	QTL_ID=19008	377	4.27	1	50781670-50782046
TU86477	4	50783777	50783986	QTL_ID=19008	180	2	2	50783777-50783866	50783897-50783986
TU86478	4	50784061	50784282	QTL_ID=19008	222	2.93	1	50784061-50784282
TU86479	4	50797501	50799755	QTL_ID=19008	2143	19.28	5	50797501-50797884	50797887-50798020	50798056-50798145	50798203-50798944	50798963-50799755
TU86480	4	50799929	50800194	QTL_ID=19008	266	9.61	1	50799929-50800194
TU86481	4	50801432	50801620	QTL_ID=19008	174	2	2	50801432-50801515	50801531-50801620
TU86482	4	50802741	50802936	QTL_ID=19008	166	2	2	50802741-50802821	50802852-50802936
TU86483	4	50803089	50803275	QTL_ID=19008	176	2.47	2	50803089-50803174	50803186-50803275
TU86484	4	51002522	51003120	QTL_ID=19008	599	24.16	1	51002522-51003120
TU86485	4	51003423	51004188	QTL_ID=19008	765	9.54	2	51003423-51004077	51004079-51004188
TU86486	4	51006547	51006803	QTL_ID=19008	257	4.13	1	51006547-51006803
TU86487	4	51267323	51267530	QTL_ID=19008	193	4.02	2	51267323-51267412	51267428-51267530
TU86488	4	51596593	51596787	QTL_ID=19008	180	2	2	51596593-51596682	51596698-51596787
TU86489	4	51598600	51598809	QTL_ID=19008	180	2.38	2	51598600-51598689	51598720-51598809
TU86490	4	51599436	51599653	QTL_ID=19008	188	3.28	2	51599436-51599525	51599556-51599653
TU86491	4	51603762	51603968	QTL_ID=19008	193	3.58	2	51603762-51603863	51603878-51603968
TU86492	4	51604185	51604375	QTL_ID=19008	155	2.45	2	51604185-51604274	51604311-51604375
TU86493	4	51604530	51604760	QTL_ID=19008	215	2.46	2	51604530-51604581	51604598-51604760
TU86494	4	51608304	51608485	QTL_ID=19008	180	2	2	51608304-51608393	51608396-51608485
TU86495	4	51608904	51609095	QTL_ID=19008	180	3.89	2	51608904-51608993	51609006-51609095
TU86496	4	51651550	51651740	QTL_ID=19008	191	4.62	1	51651550-51651740
TU86497	4	51652844	51653029	QTL_ID=19008	186	2.43	1	51652844-51653029
TU86498	4	51655432	51655621	QTL_ID=19008	158	2	2	51655432-51655519	51655552-51655621
TU86499	4	51656038	51656230	QTL_ID=19008	193	5.53	1	51656038-51656230
TU86500	4	51657742	51657975	QTL_ID=19008	216	2.74	2	51657742-51657867	51657886-51657975
TU86501	4	51659292	51659493	QTL_ID=19008	182	3.9	2	51659292-51659383	51659404-51659493
TU86502	4	51678540	51678734	QTL_ID=19008	180	2	2	51678540-51678629	51678645-51678734
TU86503	4	51689950	51690150	QTL_ID=19008	198	2.52	2	51689950-51690057	51690061-51690150
TU86504	4	51690932	51691216	QTL_ID=19008	285	3.07	1	51690932-51691216
TU86505	4	51691381	51691837	QTL_ID=19008	429	5.76	2	51691381-51691719	51691748-51691837
TU86506	4	51692468	51692665	QTL_ID=19008	174	2	2	51692468-51692554	51692579-51692665
TU86507	4	51692895	51693337	QTL_ID=19008	394	2.92	3	51692895-51692968	51693001-51693230	51693248-51693337
TU86508	4	51693360	51693562	QTL_ID=19008	199	3.79	2	51693360-51693454	51693459-51693562
TU86509	4	51694059	51694254	QTL_ID=19008	184	2.8	2	51694059-51694152	51694165-51694254
TU86510	4	51694439	51694738	QTL_ID=19008	268	2.55	3	51694439-51694531	51694554-51694646	51694657-51694738
TU86511	4	51695395	51695724	QTL_ID=19008	330	7.21	1	51695395-51695724
TU86512	4	51695756	51696060	QTL_ID=19008	305	4.7	1	51695756-51696060
TU86513	4	51696094	51696339	QTL_ID=19008	246	5.74	1	51696094-51696339
TU86514	4	51696432	51696642	QTL_ID=19008	200	3.78	2	51696432-51696521	51696533-51696642
TU86515	4	51697032	51697713	QTL_ID=19008	667	6.2	3	51697032-51697121	51697134-51697620	51697624-51697713
TU86516	4	51697865	51698247	QTL_ID=19008	361	5.42	3	51697865-51697961	51697979-51698145	51698151-51698247
TU86517	4	51698737	51698954	QTL_ID=19008	180	2.29	2	51698737-51698826	51698865-51698954
TU86518	4	51699345	51699539	QTL_ID=19008	185	2.57	2	51699345-51699436	51699447-51699539
TU86519	4	51699607	51699859	QTL_ID=19008	253	5.35	1	51699607-51699859
TU86520	4	51700260	51700454	QTL_ID=19008	195	3.49	1	51700260-51700454
TU86521	4	51701161	51701362	QTL_ID=19008	199	2.98	2	51701161-51701269	51701273-51701362
TU86522	4	51701426	51701692	QTL_ID=19008	262	2.63	3	51701426-51701492	51701494-51701598	51701603-51701692
TU86523	4	51744186	51744432	QTL_ID=19008	247	5.66	1	51744186-51744432
TU86524	4	51744497	51744696	QTL_ID=19008	200	2.38	1	51744497-51744696
TU86525	4	51744728	51745034	QTL_ID=19008	307	3.44	1	51744728-51745034
TU86526	4	51745689	51746251	QTL_ID=19008	538	4.46	2	51745689-51746139	51746165-51746251
TU86527	4	51746532	51747172	QTL_ID=19008	619	3.71	4	51746532-51746621	51746627-51746897	51746909-51747068	51747075-51747172
TU86528	4	51747342	51747716	QTL_ID=19008	357	4.05	2	51747342-51747419	51747438-51747716
TU86529	4	51747760	51747966	QTL_ID=19008	193	3.27	2	51747760-51747859	51747874-51747966
TU86530	4	51748333	51748548	QTL_ID=19008	216	5.56	1	51748333-51748548
TU86531	4	51750313	51750747	QTL_ID=19008	435	11.37	1	51750313-51750747
TU86532	4	51750822	51751010	QTL_ID=19008	180	2.86	2	51750822-51750911	51750921-51751010
TU86533	4	51751224	51751415	QTL_ID=19008	180	2.16	2	51751224-51751313	51751326-51751415
TU86534	4	51818542	51818752	QTL_ID=19008	174	2.32	2	51818542-51818631	51818669-51818752
TU86535	4	51820107	51820343	QTL_ID=19008	237	2.55	1	51820107-51820343
TU86536	4	51841073	51841268	QTL_ID=19008	169	2.28	2	51841073-51841151	51841179-51841268
TU86537	4	51844789	51845200	QTL_ID=19008	371	2.65	3	51844789-51844878	51844915-51845105	51845111-51845200
TU86538	4	51845562	51845909	QTL_ID=19008	311	3.6	3	51845562-51845656	51845674-51845798	51845819-51845909
TU86539	4	51874657	51874842	QTL_ID=19008	169	2	2	51874657-51874745	51874763-51874842
TU86540	4	51875037	51875231	QTL_ID=19008	180	2	2	51875037-51875126	51875142-51875231
TU86541	4	51877248	51877438	QTL_ID=19008	180	2	2	51877248-51877337	51877349-51877438
TU86542	4	51975715	51975896	QTL_ID=19008	180	2.43	2	51975715-51975804	51975807-51975896
TU86543	4	51976457	51976645	QTL_ID=19008	180	2.39	2	51976457-51976546	51976556-51976645
TU86544	4	51984103	51984305	QTL_ID=19008	180	2.23	2	51984103-51984192	51984216-51984305
TU86545	4	51985115	51985377	QTL_ID=19008	263	3.53	1	51985115-51985377
TU86546	4	52067037	52067606	QTL_ID=19008	570	5.86	1	52067037-52067606
TU86547	4	52067627	52068754	QTL_ID=19008	1041	6.31	5	52067627-52067716	52067725-52067828	52067830-52067924	52067946-52068416	52068474-52068754
TU86548	4	52068769	52069043	QTL_ID=19008	275	5.66	1	52068769-52069043
TU86549	4	52069055	52069523	QTL_ID=19008	401	7.96	3	52069055-52069154	52069162-52069251	52069313-52069523
TU86550	4	52070501	52070690	QTL_ID=19008	180	2.63	2	52070501-52070590	52070601-52070690
TU86551	4	52074095	52074669	QTL_ID=19008	575	38.03	1	52074095-52074669
TU86552	4	52074870	52079491	QTL_ID=19008	268	3.53	3	52074870-52074959	52075003-52075059	52079371-52079491
TU86553	4	52075693	52076033	QTL_ID=19008	336	3.74	2	52075693-52075787	52075793-52076033
TU86554	4	52076152	52076486	QTL_ID=19008	330	4.68	2	52076152-52076366	52076372-52076486
TU86555	4	52076574	52076925	QTL_ID=19008	314	2.63	3	52076574-52076690	52076695-52076801	52076836-52076925
TU86556	4	52077329	52077727	QTL_ID=19008	395	3.68	2	52077329-52077632	52077637-52077727
TU86557	4	52078612	52078809	QTL_ID=19008	180	2.23	2	52078612-52078701	52078720-52078809
TU86558	4	52078840	52079037	QTL_ID=19008	183	2.35	2	52078840-52078946	52078962-52079037
TU86559	4	52092098	52092282	QTL_ID=19008	185	2.68	1	52092098-52092282
TU86560	4	52092846	52093026	QTL_ID=19008	178	2.48	2	52092846-52092935	52092939-52093026
TU86561	4	52093737	52094257	QTL_ID=19008	437	16.46	2	52093737-52094032	52094117-52094257
TU97554	6	40855993	40858704	QTL_ID=25257	169	5.58	2	40855993-40856084	40858628-40858704
TU97555	6	40884999	40885193	QTL_ID=25257	195	69.69	1	40884999-40885193
TU97556	6	40893083	40893248	QTL_ID=25257	157	2	2	40893083-40893169	40893179-40893248
TU97557	6	40947523	40948595	QTL_ID=25257	1057	6.69	3	40947523-40948101	40948104-40948480	40948495-40948595
TU97558	6	41009003	41009194	QTL_ID=25257	192	3.73	1	41009003-41009194
TU97559	6	41009278	41009450	QTL_ID=25257	165	2	2	41009278-41009367	41009376-41009450
TU97560	6	41010577	41010782	QTL_ID=25257	161	2	2	41010577-41010650	41010696-41010782
TU97561	6	41044257	41044784	QTL_ID=25257	444	3.65	5	41044257-41044350	41044363-41044453	41044493-41044585	41044603-41044693	41044710-41044784
TU97562	6	41089033	41089230	QTL_ID=25257	167	2	2	41089033-41089109	41089141-41089230
TU97563	6	41097390	41097585	QTL_ID=25257	180	2	2	41097390-41097479	41097496-41097585
TU97564	6	41115795	41116005	QTL_ID=25257	177	2	2	41115795-41115881	41115916-41116005
TU97565	6	41120720	41120903	QTL_ID=25257	180	2.74	2	41120720-41120809	41120814-41120903
TU97566	6	41121142	41121410	QTL_ID=25257	269	2.66	1	41121142-41121410
TU97567	6	41121436	41121697	QTL_ID=25257	262	5.7	1	41121436-41121697
TU97568	6	41121952	41122423	QTL_ID=25257	448	2.67	2	41121952-41122304	41122329-41122423
TU97569	6	41124453	41124643	QTL_ID=25257	154	2	2	41124453-41124533	41124571-41124643
TU97570	6	41148134	41148322	QTL_ID=25257	180	2	2	41148134-41148223	41148233-41148322
TU97571	6	41170474	41170668	QTL_ID=25257	180	2	2	41170474-41170563	41170579-41170668
TU97572	6	41353767	41354376	QTL_ID=25257	610	7.64	1	41353767-41354376
TU97573	6	41397180	41397391	QTL_ID=25257	176	2.18	2	41397180-41397265	41397302-41397391
TU97574	6	42142336	42142536	QTL_ID=25257	180	2	2	42142336-42142425	42142447-42142536
TU97575	6	42320547	42320702	QTL_ID=25257	156	2.31	1	42320547-42320702
TU97576	6	43055525	43055776	QTL_ID=25257	252	2.67	1	43055525-43055776
TU97577	6	43193572	43193776	QTL_ID=25257	173	2	2	43193572-43193656	43193689-43193776
TU97578	6	43194576	43194807	QTL_ID=25257	232	3	1	43194576-43194807
TU97579	6	43197242	43197398	QTL_ID=25257	153	2.48	2	43197242-43197340	43197345-43197398
TU97580	6	43198929	43199144	QTL_ID=25257	180	2.36	2	43198929-43199018	43199055-43199144
TU97581	6	43199631	43200059	QTL_ID=25257	413	3.42	2	43199631-43199964	43199981-43200059
TU97582	6	43297846	43298066	QTL_ID=25257	221	3.74	1	43297846-43298066
TU97583	6	43298085	43298261	QTL_ID=25257	156	3.14	2	43298085-43298178	43298200-43298261
TU97584	6	43298384	43298588	QTL_ID=25257	180	2.72	2	43298384-43298473	43298499-43298588
TU97585	6	43299192	43299401	QTL_ID=25257	182	2.48	2	43299192-43299280	43299309-43299401
TU97586	6	43300196	43300373	QTL_ID=25257	160	2	2	43300196-43300285	43300304-43300373
TU97587	6	43300868	43301065	QTL_ID=25257	165	2	2	43300868-43300956	43300990-43301065
TU97588	6	43301423	43301619	QTL_ID=25257	155	2.02	2	43301423-43301512	43301555-43301619
TU97589	6	43303481	43303671	QTL_ID=25257	190	3.38	2	43303481-43303573	43303575-43303671
TU97590	6	43306499	43307027	QTL_ID=25257	466	3.84	2	43306499-43306594	43306658-43307027
TU97591	6	43307207	43307465	QTL_ID=25257	259	4.34	1	43307207-43307465
TU97592	6	43307478	43308120	QTL_ID=25257	628	3.66	2	43307478-43307780	43307796-43308120
TU97593	6	43308122	43308726	QTL_ID=25257	591	6.68	2	43308122-43308214	43308229-43308726
TU97594	6	43308984	43309577	QTL_ID=25257	591	4.42	2	43308984-43309075	43309079-43309577
TU97595	6	43309713	43310373	QTL_ID=25257	661	5.69	1	43309713-43310373
TU97596	6	43310583	43310982	QTL_ID=25257	352	3.72	3	43310583-43310691	43310707-43310885	43310919-43310982
TU97597	6	43311048	43311489	QTL_ID=25257	431	3.34	2	43311048-43311138	43311150-43311489
TU97598	6	43311559	43311977	QTL_ID=25257	419	7.01	1	43311559-43311977
TU97599	6	43312220	43312423	QTL_ID=25257	197	3.59	2	43312220-43312323	43312331-43312423
TU97600	6	43312901	43313323	QTL_ID=25257	402	2.61	2	43312901-43313027	43313049-43313323
TU97601	6	43313348	43313561	QTL_ID=25257	194	2.78	2	43313348-43313451	43313472-43313561
TU97602	6	43313811	43314343	QTL_ID=25257	460	4.03	4	43313811-43313863	43313890-43313979	43313998-43314087	43314117-43314343
TU97603	6	43314945	43315221	QTL_ID=25257	277	4.33	1	43314945-43315221
TU97604	6	43315600	43315912	QTL_ID=25257	272	2.65	3	43315600-43315689	43315713-43315804	43315823-43315912
TU97605	6	43315952	43316148	QTL_ID=25257	180	2	2	43315952-43316041	43316059-43316148
TU97606	6	43317244	43317443	QTL_ID=25257	180	3.13	2	43317244-43317333	43317354-43317443
TU97607	6	43317446	43317968	QTL_ID=25257	481	4.06	3	43317446-43317544	43317568-43317859	43317879-43317968
TU97608	6	43318988	43319186	QTL_ID=25257	180	2.78	2	43318988-43319077	43319097-43319186
TU97609	6	43319536	43319707	QTL_ID=25257	151	2	2	43319536-43319611	43319633-43319707
TU97610	6	43319976	43320174	QTL_ID=25257	180	2	2	43319976-43320065	43320085-43320174
TU97611	6	43322041	43322204	QTL_ID=25257	164	2.1	1	43322041-43322204
TU97612	6	43323366	43323564	QTL_ID=25257	188	2.73	2	43323366-43323455	43323467-43323564
TU97613	6	43324601	43324807	QTL_ID=25257	176	2.24	2	43324601-43324686	43324718-43324807
TU97614	6	43328051	43328514	QTL_ID=25257	349	2.17	4	43328051-43328140	43328170-43328259	43328304-43328383	43328426-43328514
TU97615	6	43330235	43330630	QTL_ID=25257	329	4.07	2	43330235-43330283	43330351-43330630
TU97616	6	45043572	45043763	QTL_ID=25257	192	2.36	1	45043572-45043763
TU97617	6	45119565	45119766	QTL_ID=25257	174	2	2	45119565-45119653	45119682-45119766
TU97618	6	45132503	45132699	QTL_ID=25257	180	2.48	2	45132503-45132592	45132610-45132699
TU97619	6	45205220	45205408	QTL_ID=25257	180	2	2	45205220-45205309	45205319-45205408
TU97620	6	45378460	45378659	QTL_ID=25257	182	3.84	2	45378460-45378551	45378570-45378659
TU97621	6	45380014	45380204	QTL_ID=25257	176	2.34	2	45380014-45380103	45380119-45380204
TU97622	6	45381693	45381953	QTL_ID=25257	220	2.29	2	45381693-45381743	45381785-45381953
TU97623	6	45383394	45383770	QTL_ID=25257	365	3	3	45383394-45383452	45383457-45383672	45383681-45383770
TU97624	6	45385950	45386333	QTL_ID=25257	380	2.79	3	45385950-45386054	45386057-45386241	45386244-45386333
TU97625	6	45387263	45387582	QTL_ID=25257	265	2.29	3	45387263-45387352	45387373-45387462	45387498-45387582
TU97626	6	45388562	45388755	QTL_ID=25257	180	2	2	45388562-45388651	45388666-45388755
TU97627	6	45417568	45417900	QTL_ID=25257	308	2.79	2	45417568-45417657	45417683-45417900
TU97628	6	45420975	45421181	QTL_ID=25257	179	2	2	45420975-45421064	45421093-45421181
TU97629	6	45422199	45422373	QTL_ID=25257	175	2.97	1	45422199-45422373
TU97630	6	45434924	45435133	QTL_ID=25257	172	2	2	45434924-45435010	45435049-45435133
TU97631	6	45442121	45442313	QTL_ID=25257	180	2.69	2	45442121-45442210	45442224-45442313
TU97632	6	45443770	45444516	QTL_ID=25257	395	3.24	3	45443770-45444027	45444079-45444125	45444427-45444516
TU97633	6	45444158	45444354	QTL_ID=25257	178	2.06	2	45444158-45444247	45444267-45444354
TU97634	6	45448592	45448768	QTL_ID=25257	177	2.93	1	45448592-45448768
TU97635	6	45449749	45449945	QTL_ID=25257	180	2	2	45449749-45449838	45449856-45449945
TU97636	6	45456022	45456211	QTL_ID=25257	180	2.12	2	45456022-45456111	45456122-45456211
TU97637	6	45470100	45470292	QTL_ID=25257	180	2	2	45470100-45470189	45470203-45470292
TU97638	6	45470368	45470562	QTL_ID=25257	180	2	2	45470368-45470457	45470473-45470562
TU97639	6	45476427	45476644	QTL_ID=25257	218	24.22	1	45476427-45476644
TU97640	6	45476766	45477049	QTL_ID=25257	284	5.07	1	45476766-45477049
TU97641	6	45477093	45477306	QTL_ID=25257	214	4.14	1	45477093-45477306
TU97642	6	45477370	45477748	QTL_ID=25257	379	10.1	1	45477370-45477748
TU97643	6	45477777	45477988	QTL_ID=25257	180	2.68	2	45477777-45477866	45477899-45477988
TU97644	6	45478032	45479470	QTL_ID=25257	1391	10.91	4	45478032-45478121	45478132-45478423	45478443-45478895	45478915-45479470
TU97645	6	45479491	45480240	QTL_ID=25257	691	8.94	3	45479491-45479549	45479594-45479780	45479796-45480240
TU97646	6	45480283	45480657	QTL_ID=25257	364	6.14	2	45480283-45480372	45480384-45480657
TU97647	6	45480804	45481069	QTL_ID=25257	266	11.23	1	45480804-45481069
TU97648	6	45481279	45481496	QTL_ID=25257	218	7.74	1	45481279-45481496
TU97649	6	45481740	45482096	QTL_ID=25257	357	9.01	1	45481740-45482096
TU97650	6	45482294	45482502	QTL_ID=25257	203	2.76	2	45482294-45482404	45482411-45482502
TU97651	6	45482543	45483087	QTL_ID=25257	517	6.2	3	45482543-45482637	45482649-45482749	45482767-45483087
TU97652	6	45483173	45483376	QTL_ID=25257	196	9.13	2	45483173-45483263	45483272-45483376
TU97653	6	45483499	45483703	QTL_ID=25257	180	2.86	2	45483499-45483588	45483614-45483703
TU97654	6	45554527	45554724	QTL_ID=25257	180	2	2	45554527-45554616	45554635-45554724
TU97655	6	45681056	45681239	QTL_ID=25257	164	2	2	45681056-45681131	45681152-45681239
TU97656	6	45681760	45681938	QTL_ID=25257	153	2	2	45681760-45681824	45681851-45681938
TU97657	6	45685306	45685506	QTL_ID=25257	180	2	2	45685306-45685395	45685417-45685506
TU97658	6	45691606	45691797	QTL_ID=25257	180	2	2	45691606-45691695	45691708-45691797
TU97659	6	45740661	45740857	QTL_ID=25257	177	2	2	45740661-45740748	45740769-45740857
TU97660	6	45744732	45744944	QTL_ID=25257	180	2	2	45744732-45744821	45744855-45744944
TU97661	6	45747770	45747966	QTL_ID=25257	180	2	2	45747770-45747859	45747877-45747966
TU97662	6	45748220	45748414	QTL_ID=25257	178	2	2	45748220-45748309	45748327-45748414
TU97663	6	45754894	45755101	QTL_ID=25257	208	4.62	1	45754894-45755101
TU97664	6	45755355	45755543	QTL_ID=25257	180	2.81	2	45755355-45755444	45755454-45755543
TU97665	6	45755607	45755801	QTL_ID=25257	180	2.95	2	45755607-45755696	45755712-45755801
TU97666	6	45755853	45756050	QTL_ID=25257	180	3.31	2	45755853-45755942	45755961-45756050
TU97667	6	45756256	45756454	QTL_ID=25257	199	3.85	1	45756256-45756454
TU97668	6	45756520	45756715	QTL_ID=25257	177	2	2	45756520-45756607	45756627-45756715
TU97669	6	45756820	45757095	QTL_ID=25257	276	5.86	1	45756820-45757095
TU97670	6	45757127	45757475	QTL_ID=25257	313	3.03	3	45757127-45757216	45757232-45757355	45757377-45757475
TU97671	6	45758175	45758385	QTL_ID=25257	195	4.5	2	45758175-45758267	45758284-45758385
TU97672	6	45759063	45759380	QTL_ID=25257	292	4.65	2	45759063-45759285	45759312-45759380
TU97673	6	45759554	45759796	QTL_ID=25257	180	2.08	2	45759554-45759643	45759707-45759796
TU97674	6	45759950	45760424	QTL_ID=25257	429	4.84	3	45759950-45760039	45760081-45760204	45760210-45760424
TU97675	6	45761153	45761843	QTL_ID=25257	654	3.43	3	45761153-45761357	45761363-45761468	45761501-45761843
TU97676	6	45761930	45762116	QTL_ID=25257	178	3.42	2	45761930-45762019	45762029-45762116
TU97677	6	45764028	45764282	QTL_ID=25257	255	4	1	45764028-45764282
TU97678	6	45764459	45764660	QTL_ID=25257	186	3.33	2	45764459-45764553	45764570-45764660
TU97679	6	45765715	45765990	QTL_ID=25257	276	4.96	1	45765715-45765990
TU97680	6	45766720	45767169	QTL_ID=25257	450	3.87	1	45766720-45767169
TU97681	6	45767351	45767548	QTL_ID=25257	198	7.1	1	45767351-45767548
TU97682	6	46055757	46058289	QTL_ID=25257	2518	24.63	3	46055757-46056820	46056828-46058177	46058186-46058289
TU97683	6	46200214	46200482	QTL_ID=25257	269	3.45	1	46200214-46200482
TU97684	6	46273078	46273282	QTL_ID=25257	187	2.72	2	46273078-46273174	46273193-46273282
TU97685	6	46313404	46313739	QTL_ID=25257	336	5.32	1	46313404-46313739
TU97686	6	46332591	46332780	QTL_ID=25257	180	2	2	46332591-46332680	46332691-46332780
TU97687	6	46350070	46350276	QTL_ID=25257	180	2	2	46350070-46350159	46350187-46350276
TU97688	6	46411692	46411898	QTL_ID=25257	180	2	2	46411692-46411781	46411809-46411898
TU97689	6	46440580	46440773	QTL_ID=25257	183	2.89	2	46440580-46440669	46440681-46440773
TU97690	6	46442297	46442503	QTL_ID=25257	184	3.02	2	46442297-46442386	46442410-46442503
TU97691	6	46444238	46444429	QTL_ID=25257	180	2	2	46444238-46444327	46444340-46444429
TU97692	6	46444596	46444798	QTL_ID=25257	194	3.09	2	46444596-46444699	46444709-46444798
TU97693	6	46449180	46449569	QTL_ID=25257	390	4.29	1	46449180-46449569
TU97694	6	46449900	46450356	QTL_ID=25257	439	3.4	3	46449900-46449989	46450002-46450260	46450267-46450356
TU97695	6	46450507	46450721	QTL_ID=25257	215	3.27	1	46450507-46450721
TU97696	6	46451115	46451533	QTL_ID=25257	404	5.14	2	46451115-46451442	46451458-46451533
TU97697	6	46451752	46451943	QTL_ID=25257	177	2	2	46451752-46451839	46451855-46451943
TU97698	6	46452505	46452709	QTL_ID=25257	158	2.26	2	46452505-46452594	46452642-46452709
TU97699	6	46452717	46453181	QTL_ID=25257	440	3.39	3	46452717-46452820	46452836-46453003	46453014-46453181
TU97700	6	46453360	46453563	QTL_ID=25257	196	3.99	2	46453360-46453462	46453471-46453563
TU97701	6	46453757	46454032	QTL_ID=25257	267	3.72	2	46453757-46453932	46453942-46454032
TU97702	6	46457165	46457497	QTL_ID=25257	333	3.19	1	46457165-46457497
TU97703	6	46459121	46459319	QTL_ID=25257	199	3.06	1	46459121-46459319
TU97704	6	46459633	46459887	QTL_ID=25257	255	3.46	1	46459633-46459887
TU97705	6	46460064	46460257	QTL_ID=25257	180	2	2	46460064-46460153	46460168-46460257
TU97706	6	46460359	46460569	QTL_ID=25257	204	2.3	2	46460359-46460472	46460480-46460569
TU97707	6	46460766	46461266	QTL_ID=25257	459	2.6	3	46460766-46460855	46460864-46461019	46461054-46461266
TU97708	6	46462627	46463265	QTL_ID=25257	519	2.43	5	46462627-46462710	46462738-46462827	46462837-46462934	46462969-46463125	46463176-46463265
TU97709	6	46468704	46468907	QTL_ID=25257	180	2	2	46468704-46468793	46468818-46468907
TU97710	6	46521639	46523099	QTL_ID=25257	1461	196.92	1	46521639-46523099
TU97711	6	46546113	46546315	QTL_ID=25257	180	2	2	46546113-46546202	46546226-46546315
TU97712	6	46736517	46736748	QTL_ID=25257	232	5.29	1	46736517-46736748
TU97713	6	46736971	46737526	QTL_ID=25257	510	3.4	3	46736971-46737251	46737286-46737425	46737438-46737526
TU97714	6	46737696	46737926	QTL_ID=25257	231	3.89	1	46737696-46737926
TU97715	6	46737954	46738178	QTL_ID=25257	225	2.64	1	46737954-46738178
TU97716	6	46738414	46739012	QTL_ID=25257	553	4.12	5	46738414-46738525	46738529-46738650	46738652-46738781	46738786-46738894	46738933-46739012
TU97717	6	46780562	46785759	QTL_ID=25257	180	2	2	46780562-46780651	46785670-46785759
TU97718	6	46971223	46979671	QTL_ID=25257	519	3.69	4	46971223-46971312	46979159-46979407	46979458-46979547	46979582-46979671
TU97719	6	46973791	46973979	QTL_ID=25257	180	2	2	46973791-46973880	46973890-46973979
TU97720	6	46975025	46975214	QTL_ID=25257	190	2.95	1	46975025-46975214
TU97721	6	46975600	46975977	QTL_ID=25257	319	2.57	3	46975600-46975670	46975702-46975859	46975888-46975977
TU97722	6	46976881	46977346	QTL_ID=25257	461	3.48	2	46976881-46977062	46977068-46977346
TU97723	6	46978489	46978674	QTL_ID=25257	180	2.41	2	46978489-46978578	46978585-46978674
TU97724	6	46980747	46980963	QTL_ID=25257	180	3.24	2	46980747-46980836	46980874-46980963
TU97725	6	46981390	46981649	QTL_ID=25257	260	2.67	1	46981390-46981649
TU97726	6	46981710	46981975	QTL_ID=25257	266	4.65	1	46981710-46981975
TU97727	6	46983231	46983430	QTL_ID=25257	200	2.41	1	46983231-46983430
TU97728	6	46985032	46985336	QTL_ID=25257	299	3.15	2	46985032-46985134	46985141-46985336
TU97729	6	46985647	46985843	QTL_ID=25257	182	2.59	2	46985647-46985736	46985752-46985843
TU97730	6	46989206	46989399	QTL_ID=25257	178	2	2	46989206-46989293	46989310-46989399
TU97731	6	46993119	46993313	QTL_ID=25257	195	2.94	1	46993119-46993313
TU97732	6	46994573	46994770	QTL_ID=25257	180	4.39	2	46994573-46994662	46994681-46994770
TU97733	6	46997012	46997287	QTL_ID=25257	269	2.65	2	46997012-46997101	46997109-46997287
TU97734	6	47013261	47013453	QTL_ID=25257	162	2	2	47013261-47013347	47013379-47013453
TU97735	6	47013848	47014032	QTL_ID=25257	180	2.47	2	47013848-47013937	47013943-47014032
TU97736	6	47028300	47028512	QTL_ID=25257	213	3.12	1	47028300-47028512
TU97737	6	47030985	47031177	QTL_ID=25257	166	2	2	47030985-47031061	47031089-47031177
TU97738	6	47035918	47036105	QTL_ID=25257	165	2	2	47035918-47035997	47036021-47036105
TU97739	6	47038795	47039101	QTL_ID=25257	298	4.98	2	47038795-47038891	47038901-47039101
TU97740	6	47039152	47039429	QTL_ID=25257	278	3.82	1	47039152-47039429
TU97741	6	47039443	47039905	QTL_ID=25257	400	4.56	4	47039443-47039537	47039559-47039648	47039684-47039808	47039816-47039905
TU97742	6	47040135	47040349	QTL_ID=25257	181	3.1	2	47040135-47040224	47040259-47040349
TU97743	6	47040588	47040784	QTL_ID=25257	164	2	2	47040588-47040661	47040695-47040784
TU97744	6	47040833	47041046	QTL_ID=25257	214	2.53	1	47040833-47041046
TU97745	6	47041640	47041950	QTL_ID=25257	231	2.96	3	47041640-47041729	47041738-47041833	47041906-47041950
TU97746	6	47046214	47046407	QTL_ID=25257	180	2	2	47046214-47046303	47046318-47046407
TU97747	6	47047644	47047862	QTL_ID=25257	214	3.3	2	47047644-47047734	47047740-47047862
TU97748	6	47048375	47048583	QTL_ID=25257	180	2	2	47048375-47048464	47048494-47048583
TU97749	6	47048837	47049016	QTL_ID=25257	161	2	2	47048837-47048910	47048930-47049016
TU97750	6	47053723	47054084	QTL_ID=25257	362	2.97	1	47053723-47054084
TU97751	6	47054915	47055301	QTL_ID=25257	353	3.98	3	47054915-47055006	47055012-47055182	47055212-47055301
TU97752	6	47072353	47072533	QTL_ID=25257	162	2	2	47072353-47072438	47072458-47072533
TU97753	6	47073383	47073575	QTL_ID=25257	155	2	2	47073383-47073470	47073509-47073575
TU97754	6	47074838	47075029	QTL_ID=25257	179	2	2	47074838-47074926	47074940-47075029
TU97755	6	47079255	47079451	QTL_ID=25257	160	2.12	2	47079255-47079324	47079362-47079451
TU97756	6	47079634	47079811	QTL_ID=25257	178	2.49	1	47079634-47079811
TU97757	6	47080292	47080475	QTL_ID=25257	161	2.04	2	47080292-47080362	47080386-47080475
TU97758	6	47081136	47081315	QTL_ID=25257	172	2.27	2	47081136-47081208	47081217-47081315
TU97759	6	47089446	47089674	QTL_ID=25257	229	2.99	1	47089446-47089674
TU97760	6	47090531	47090802	QTL_ID=25257	172	2	2	47090531-47090613	47090714-47090802
TU97761	6	47090860	47094654	QTL_ID=25257	166	2.46	2	47090860-47090949	47094579-47094654
TU97762	6	47213389	47213583	QTL_ID=25257	180	2.45	2	47213389-47213478	47213494-47213583
TU97763	6	47213597	47213801	QTL_ID=25257	185	2.74	2	47213597-47213686	47213707-47213801
TU97764	6	47215171	47215372	QTL_ID=25257	180	2.93	2	47215171-47215260	47215283-47215372
TU97765	6	47216498	47216691	QTL_ID=25257	180	2.92	2	47216498-47216587	47216602-47216691
TU97766	6	47217819	47218056	QTL_ID=25257	232	4.17	2	47217819-47217953	47217960-47218056
TU97767	6	47219374	47219605	QTL_ID=25257	217	2.72	2	47219374-47219463	47219479-47219605
TU97768	6	47221928	47222269	QTL_ID=25257	303	2.24	3	47221928-47222015	47222035-47222160	47222181-47222269
TU97769	6	47222658	47222849	QTL_ID=25257	159	2	2	47222658-47222730	47222764-47222849
TU97770	6	47223455	47223645	QTL_ID=25257	180	2	2	47223455-47223544	47223556-47223645
TU97771	6	47258644	47258848	QTL_ID=25257	162	2.28	2	47258644-47258715	47258759-47258848
TU97772	6	47280828	47280996	QTL_ID=25257	153	2.97	2	47280828-47280917	47280934-47280996
TU97773	6	47544762	47544947	QTL_ID=25257	180	2.92	2	47544762-47544851	47544858-47544947
TU97774	6	47545075	47545268	QTL_ID=25257	180	2	2	47545075-47545164	47545179-47545268
TU97775	6	47545736	47546287	QTL_ID=25257	518	4.43	3	47545736-47546013	47546044-47546193	47546198-47546287
TU97776	6	47550599	47550789	QTL_ID=25257	191	10.37	1	47550599-47550789
TU97777	6	47636401	47636609	QTL_ID=25257	179	2	2	47636401-47636489	47636520-47636609
TU97778	6	47642742	47642946	QTL_ID=25257	180	2	2	47642742-47642831	47642857-47642946
TU97779	6	47643346	47643642	QTL_ID=25257	297	4.32	1	47643346-47643642
TU97780	6	47668608	47668804	QTL_ID=25257	180	3	2	47668608-47668697	47668715-47668804
TU97781	6	47679579	47679783	QTL_ID=25257	180	2	2	47679579-47679668	47679694-47679783
TU97782	6	47689030	47689236	QTL_ID=25257	191	2.35	2	47689030-47689130	47689147-47689236
TU97783	6	47697868	47698071	QTL_ID=25257	180	2	2	47697868-47697957	47697982-47698071
TU97784	6	47716689	47716883	QTL_ID=25257	180	2.95	2	47716689-47716778	47716794-47716883
TU97785	6	47717257	47717460	QTL_ID=25257	180	2	2	47717257-47717346	47717371-47717460
TU97786	6	47720054	47720239	QTL_ID=25257	180	2.19	2	47720054-47720143	47720150-47720239
TU97787	6	47721881	47722078	QTL_ID=25257	180	2.98	2	47721881-47721970	47721989-47722078
TU97788	6	47723685	47723875	QTL_ID=25257	158	2.49	2	47723685-47723752	47723786-47723875
TU97789	6	47725567	47725765	QTL_ID=25257	191	4.71	2	47725567-47725667	47725676-47725765
TU97790	6	47733060	47733262	QTL_ID=25257	180	2	2	47733060-47733149	47733173-47733262
TU97791	6	47740093	47740302	QTL_ID=25257	180	2.36	2	47740093-47740182	47740213-47740302
TU97792	6	47751799	47752009	QTL_ID=25257	180	2	2	47751799-47751888	47751920-47752009
TU97793	6	47758557	47759030	QTL_ID=25257	402	2.72	4	47758557-47758640	47758666-47758755	47758800-47758909	47758913-47759030
TU97794	6	47799659	47799853	QTL_ID=25257	176	2	2	47799659-47799748	47799768-47799853
TU97795	6	47802520	47806530	QTL_ID=25257	211	10.66	2	47802520-47802627	47806428-47806530
TU97796	6	47804194	47804383	QTL_ID=25257	180	2	2	47804194-47804283	47804294-47804383
TU97797	6	47808282	47808482	QTL_ID=25257	182	2.46	2	47808282-47808371	47808391-47808482
TU97798	6	47829529	47829730	QTL_ID=25257	180	2.45	2	47829529-47829618	47829641-47829730
TU97799	6	47831012	47831450	QTL_ID=25257	381	3.13	4	47831012-47831121	47831124-47831214	47831259-47831348	47831361-47831450
TU97800	6	47832162	47832378	QTL_ID=25257	168	3.01	2	47832162-47832224	47832274-47832378
TU97801	6	47832746	47832956	QTL_ID=25257	193	2.74	2	47832746-47832835	47832854-47832956
TU97802	6	47834102	47834888	QTL_ID=25257	787	23.87	1	47834102-47834888
TU97803	6	47834909	47835104	QTL_ID=25257	180	2.39	2	47834909-47834998	47835015-47835104
TU97804	6	48063631	48063833	QTL_ID=25257	180	2	2	48063631-48063720	48063744-48063833
TU97805	6	48076435	48076639	QTL_ID=25257	179	2	2	48076435-48076523	48076550-48076639
TU97806	6	48077299	48077491	QTL_ID=25257	151	2	2	48077299-48077371	48077414-48077491
TU97807	6	48087434	48087638	QTL_ID=25257	180	2.06	2	48087434-48087523	48087549-48087638
TU97808	6	48092859	48093055	QTL_ID=25257	179	2	2	48092859-48092948	48092967-48093055
TU97809	6	48096902	48097089	QTL_ID=25257	180	3.38	2	48096902-48096991	48097000-48097089
TU97810	6	48100047	48100239	QTL_ID=25257	180	2	2	48100047-48100136	48100150-48100239
TU97811	6	48190986	48191181	QTL_ID=25257	180	2	2	48190986-48191075	48191092-48191181
TU97812	6	48351775	48351969	QTL_ID=25257	180	2	2	48351775-48351864	48351880-48351969
TU97813	6	48744332	48744522	QTL_ID=25257	180	2	2	48744332-48744421	48744433-48744522
TU97814	6	49208481	49208689	QTL_ID=25257	180	2	2	49208481-49208570	49208600-49208689
TU97815	6	50959102	50959291	QTL_ID=25257	162	2.5	2	50959102-50959191	50959220-50959291
TU97816	6	50995400	50995590	QTL_ID=25257	180	2	2	50995400-50995489	50995501-50995590
TU97817	6	51060347	51060528	QTL_ID=25257	172	2	2	51060347-51060433	51060444-51060528
TU97818	6	51071622	51071827	QTL_ID=25257	172	2	2	51071622-51071710	51071745-51071827
TU97819	6	51513008	51513202	QTL_ID=25257	180	2.76	2	51513008-51513097	51513113-51513202
TU97820	6	51514176	51514378	QTL_ID=25257	203	4.04	1	51514176-51514378
TU97821	6	51526798	51526991	QTL_ID=25257	180	2	2	51526798-51526887	51526902-51526991
TU97822	6	51527034	51527227	QTL_ID=25257	185	3.8	2	51527034-51527123	51527133-51527227
TU97823	6	51527541	51527830	QTL_ID=25257	290	3.1	1	51527541-51527830
TU97824	6	51528085	51528270	QTL_ID=25257	162	2.4	2	51528085-51528156	51528181-51528270
TU97825	6	51528545	51528730	QTL_ID=25257	180	2	2	51528545-51528634	51528641-51528730
TU97826	6	51532584	51532791	QTL_ID=25257	180	3.96	2	51532584-51532673	51532702-51532791
TU97827	6	51533275	51533479	QTL_ID=25257	189	3.25	2	51533275-51533373	51533390-51533479
TU97828	6	51554441	51554627	QTL_ID=25257	180	3	2	51554441-51554530	51554538-51554627
TU97829	6	51554684	51554854	QTL_ID=25257	153	5.23	2	51554684-51554777	51554796-51554854
TU97830	6	51555358	51555555	QTL_ID=25257	180	2.98	2	51555358-51555447	51555466-51555555
TU97831	6	51560738	51560935	QTL_ID=25257	178	2	2	51560738-51560826	51560847-51560935
TU97832	6	51562009	51562190	QTL_ID=25257	180	2.23	2	51562009-51562098	51562101-51562190
TU97833	6	51568449	51568636	QTL_ID=25257	180	2	2	51568449-51568538	51568547-51568636
TU97834	6	51570285	51570471	QTL_ID=25257	173	2.48	2	51570285-51570367	51570382-51570471
TU97835	6	51573353	51573537	QTL_ID=25257	150	2	2	51573353-51573413	51573449-51573537
TU97836	6	51578057	51578245	QTL_ID=25257	174	2	2	51578057-51578142	51578158-51578245
TU97837	6	51579073	51579340	QTL_ID=25257	203	2.84	3	51579073-51579121	51579137-51579229	51579280-51579340
TU97838	6	51579818	51580021	QTL_ID=25257	180	2.92	2	51579818-51579907	51579932-51580021
TU97839	6	51582989	51583210	QTL_ID=25257	222	2.79	1	51582989-51583210
TU97840	6	51588613	51588818	QTL_ID=25257	194	3.3	2	51588613-51588707	51588720-51588818
TU97841	6	51590050	51590247	QTL_ID=25257	180	2.74	2	51590050-51590139	51590158-51590247
TU97842	6	51591125	51591328	QTL_ID=25257	203	3.85	2	51591125-51591227	51591229-51591328
TU97843	6	51592064	51592252	QTL_ID=25257	182	3.79	2	51592064-51592154	51592162-51592252
TU97844	6	51592429	51592623	QTL_ID=25257	166	2	2	51592429-51592507	51592537-51592623
TU97845	6	51593809	51593993	QTL_ID=25257	177	2	2	51593809-51593898	51593907-51593993
TU97846	6	51595590	51595782	QTL_ID=25257	181	2.92	2	51595590-51595680	51595693-51595782
TU97847	6	51596745	51596935	QTL_ID=25257	183	2.52	2	51596745-51596834	51596843-51596935
TU97848	6	51600013	51600349	QTL_ID=25257	287	4.16	3	51600013-51600103	51600124-51600229	51600260-51600349
TU97849	6	51600854	51601036	QTL_ID=25257	170	2.95	2	51600854-51600943	51600957-51601036
TU97850	6	51623814	51624013	QTL_ID=25257	180	2.56	2	51623814-51623903	51623924-51624013
TU97851	6	51630860	51631059	QTL_ID=25257	180	2.92	2	51630860-51630949	51630970-51631059
TU97852	6	51631134	51631335	QTL_ID=25257	174	2	2	51631134-51631218	51631247-51631335
TU97853	6	51698666	51698846	QTL_ID=25257	152	2	2	51698666-51698744	51698774-51698846
TU97854	6	51737160	51737348	QTL_ID=25257	180	2	2	51737160-51737249	51737259-51737348
TU97855	6	51742024	51742249	QTL_ID=25257	226	19.32	1	51742024-51742249
TU97856	6	51746593	51746775	QTL_ID=25257	168	2.6	2	51746593-51746685	51746701-51746775
TU97857	6	51751168	51751363	QTL_ID=25257	180	2.94	2	51751168-51751257	51751274-51751363
TU97858	6	51769210	51769480	QTL_ID=25257	212	2.25	3	51769210-51769265	51769278-51769382	51769430-51769480
TU97859	6	51770135	51770317	QTL_ID=25257	172	2	2	51770135-51770217	51770229-51770317
TU97860	6	51771685	51771905	QTL_ID=25257	221	2.62	1	51771685-51771905
TU97861	6	51772236	51772428	QTL_ID=25257	184	3.83	2	51772236-51772325	51772335-51772428
TU97862	6	51772634	51773115	QTL_ID=25257	460	4.21	3	51772634-51772725	51772737-51773043	51773055-51773115
TU97863	6	51773427	51773701	QTL_ID=25257	247	3.77	2	51773427-51773583	51773612-51773701
TU97864	6	51774605	51774802	QTL_ID=25257	181	2.77	2	51774605-51774694	51774712-51774802
TU97865	6	51774852	51775051	QTL_ID=25257	170	2.22	2	51774852-51774931	51774962-51775051
TU97866	6	51775225	51775427	QTL_ID=25257	180	2	2	51775225-51775314	51775338-51775427
TU97867	6	51777186	51777354	QTL_ID=25257	169	2.46	1	51777186-51777354
TU97868	6	51778168	51778537	QTL_ID=25257	354	2.4	3	51778168-51778267	51778270-51778434	51778449-51778537
TU97869	6	51784813	51785095	QTL_ID=25257	264	3.27	2	51784813-51784883	51784903-51785095
TU97870	6	51790117	51790300	QTL_ID=25257	184	2.91	1	51790117-51790300
TU97871	6	51793966	51794224	QTL_ID=25257	259	5.56	1	51793966-51794224
TU97872	6	51795460	51795662	QTL_ID=25257	203	2.9	1	51795460-51795662
TU97873	6	51809233	51809418	QTL_ID=25257	180	2.72	2	51809233-51809322	51809329-51809418
TU97874	6	51810652	51810841	QTL_ID=25257	180	2.98	2	51810652-51810741	51810752-51810841
TU97875	6	51811274	51811452	QTL_ID=25257	179	2.01	1	51811274-51811452
TU97876	6	51844052	51844251	QTL_ID=25257	180	2	2	51844052-51844141	51844162-51844251
TU97877	6	51857906	51858094	QTL_ID=25257	150	2	2	51857906-51857971	51858011-51858094
TU97878	6	51873986	51874171	QTL_ID=25257	180	3.77	2	51873986-51874075	51874082-51874171
TU97879	6	51883141	51883315	QTL_ID=25257	175	2.06	1	51883141-51883315
TU97880	6	51886898	51887093	QTL_ID=25257	180	2.72	2	51886898-51886987	51887004-51887093
TU97881	6	51889019	51889365	QTL_ID=25257	342	4.67	2	51889019-51889268	51889274-51889365
TU97882	6	51936775	51936965	QTL_ID=25257	180	2.94	2	51936775-51936864	51936876-51936965
TU97883	6	51982493	51982681	QTL_ID=25257	180	2	2	51982493-51982582	51982592-51982681
TU97884	6	51996319	51996492	QTL_ID=25257	153	2.43	2	51996319-51996417	51996439-51996492
TU97885	6	51996680	51996867	QTL_ID=25257	180	2.49	2	51996680-51996769	51996778-51996867
TU97886	6	51998947	52001291	QTL_ID=25257	2282	14.35	4	51998947-52000444	52000462-52001054	52001088-52001188	52001202-52001291
TU97887	6	52001400	52002038	QTL_ID=25257	624	13.11	3	52001400-52001451	52001464-52001941	52001945-52002038
TU97888	6	52002190	52003395	QTL_ID=25257	1197	22.45	2	52002190-52003121	52003131-52003395
TU97889	6	52134217	52134567	QTL_ID=25257	321	77.99	3	52134217-52134316	52134328-52134439	52134459-52134567
TU97890	6	52134895	52135804	QTL_ID=25257	889	49.85	2	52134895-52135145	52135167-52135804
TU97891	6	52135845	52136174	QTL_ID=25257	330	38.72	1	52135845-52136174
TU97892	6	57411538	57411730	QTL_ID=25257	176	2	2	57411538-57411626	57411644-57411730
TU97893	6	57466462	57466666	QTL_ID=25257	180	2	2	57466462-57466551	57466577-57466666
TU97894	6	57475178	57475364	QTL_ID=25257	180	2	2	57475178-57475267	57475275-57475364
TU97895	6	57502457	57502641	QTL_ID=25257	180	2	2	57502457-57502546	57502552-57502641
TU97896	6	57512897	57513105	QTL_ID=25257	180	2	2	57512897-57512986	57513016-57513105
TU97897	6	57515154	57515377	QTL_ID=25257	221	5.67	2	57515154-57515263	57515267-57515377
TU97898	6	57515393	57515585	QTL_ID=25257	180	2	2	57515393-57515482	57515496-57515585
TU97899	6	57527343	57527517	QTL_ID=25257	175	2.06	1	57527343-57527517
TU97900	6	57536978	57537178	QTL_ID=25257	180	2	2	57536978-57537067	57537089-57537178
TU97901	6	57537412	57537912	QTL_ID=25257	497	4.9	2	57537412-57537817	57537822-57537912
TU97902	6	57538963	57539202	QTL_ID=25257	216	2.2	2	57538963-57539051	57539076-57539202
TU97903	6	57539914	57540108	QTL_ID=25257	180	2.33	2	57539914-57540003	57540019-57540108
TU97904	6	57540137	57540320	QTL_ID=25257	180	2.72	2	57540137-57540226	57540231-57540320
TU97905	6	57540390	57540592	QTL_ID=25257	195	2.97	2	57540390-57540493	57540502-57540592
TU97906	6	57790603	57790806	QTL_ID=25257	180	2	2	57790603-57790692	57790717-57790806
TU97907	6	57797015	57797255	QTL_ID=25257	241	2.92	1	57797015-57797255
TU97908	6	57797310	57797497	QTL_ID=25257	182	2.9	2	57797310-57797401	57797408-57797497
TU97909	6	57797607	57797792	QTL_ID=25257	171	2	2	57797607-57797695	57797711-57797792
TU97910	6	57800028	57801086	QTL_ID=25257	1059	17.88	1	57800028-57801086
TU97911	6	57816597	57816964	QTL_ID=25257	368	6.85	1	57816597-57816964
TU97912	6	57968742	57968954	QTL_ID=25257	180	3	2	57968742-57968831	57968865-57968954
TU97913	6	57992814	57993024	QTL_ID=25257	180	2	2	57992814-57992903	57992935-57993024
TU97914	6	57993935	57994134	QTL_ID=25257	174	2	2	57993935-57994024	57994051-57994134
TU97915	6	57994894	57995107	QTL_ID=25257	199	2.76	2	57994894-57995002	57995018-57995107
TU97916	6	57996071	57997741	QTL_ID=25257	1629	6.49	3	57996071-57996157	57996181-57997621	57997641-57997741
TU97917	6	57997964	57998258	QTL_ID=25257	258	2.76	2	57997964-57998023	57998061-57998258
TU97918	6	57998439	57998816	QTL_ID=25257	378	4.91	1	57998439-57998816
TU97919	6	58002249	58002456	QTL_ID=25257	180	2.91	2	58002249-58002338	58002367-58002456
TU97920	6	58013788	58013982	QTL_ID=25257	170	2.38	2	58013788-58013877	58013903-58013982
TU97921	6	58030117	58030316	QTL_ID=25257	180	2	2	58030117-58030206	58030227-58030316
TU97922	6	58035674	58035870	QTL_ID=25257	180	2	2	58035674-58035763	58035781-58035870
TU97923	6	58036206	58036564	QTL_ID=25257	317	4.01	3	58036206-58036297	58036316-58036440	58036465-58036564
TU97924	6	58037967	58038191	QTL_ID=25257	212	2.74	2	58037967-58038088	58038102-58038191
TU97925	6	58054047	58054399	QTL_ID=25257	348	4.83	2	58054047-58054160	58054166-58054399
TU97926	6	58054678	58054872	QTL_ID=25257	189	3.36	2	58054678-58054774	58054781-58054872
TU97927	6	58057877	58058095	QTL_ID=25257	219	3.24	1	58057877-58058095
TU97928	6	58066516	58066707	QTL_ID=25257	180	2	2	58066516-58066605	58066618-58066707
TU97929	6	58092968	58093237	QTL_ID=25257	270	2.84	1	58092968-58093237
TU97930	6	58093930	58094293	QTL_ID=25257	334	3.07	2	58093930-58094173	58094204-58094293
TU97931	6	58094462	58094787	QTL_ID=25257	316	5.82	2	58094462-58094556	58094567-58094787
TU97932	6	58094849	58095235	QTL_ID=25257	386	3.35	2	58094849-58094941	58094943-58095235
TU97933	6	58137690	58137900	QTL_ID=25257	209	3.53	2	58137690-58137783	58137786-58137900
TU97934	6	58141845	58142072	QTL_ID=25257	228	3.83	1	58141845-58142072
TU97935	6	58142109	58142308	QTL_ID=25257	180	2.1	2	58142109-58142198	58142219-58142308
TU97936	6	58152422	58152660	QTL_ID=25257	226	2.63	2	58152422-58152557	58152571-58152660
TU97937	6	58174416	58174697	QTL_ID=25257	282	3.19	1	58174416-58174697
TU97938	6	58174823	58175035	QTL_ID=25257	209	3.08	2	58174823-58174925	58174930-58175035
TU97939	6	58175319	58175498	QTL_ID=25257	164	2	2	58175319-58175406	58175423-58175498
TU97940	6	58175754	58175947	QTL_ID=25257	180	2	2	58175754-58175843	58175858-58175947
TU97941	6	58194869	58195047	QTL_ID=25257	160	2	2	58194869-58194954	58194974-58195047
TU97942	6	58239620	58239778	QTL_ID=25257	154	2.56	2	58239620-58239713	58239719-58239778
TU97943	6	59019684	59019870	QTL_ID=25257	180	2	2	59019684-59019773	59019781-59019870
TU97944	6	59063592	59063777	QTL_ID=25257	180	2	2	59063592-59063681	59063688-59063777
TU97945	6	59064248	59064434	QTL_ID=25257	180	2.93	2	59064248-59064337	59064345-59064434
TU97946	6	59147302	59147609	QTL_ID=25257	303	4.32	2	59147302-59147514	59147520-59147609
TU97947	6	59147754	59149399	QTL_ID=25257	496	4.03	3	59147754-59147804	59147880-59147945	59149021-59149399
TU97948	6	59148513	59148706	QTL_ID=25257	180	2.89	2	59148513-59148602	59148617-59148706
TU97949	6	59150716	59150895	QTL_ID=25257	180	2.38	1	59150716-59150895
TU97950	6	59151230	59151436	QTL_ID=25257	180	2.26	2	59151230-59151319	59151347-59151436
TU97951	6	59153325	59153651	QTL_ID=25257	269	2.22	3	59153325-59153413	59153465-59153554	59153562-59153651
TU97952	6	59163601	59164756	QTL_ID=25257	1156	55.38	1	59163601-59164756
TU97953	6	59165756	59165912	QTL_ID=25257	157	9.73	1	59165756-59165912
TU97954	6	59165968	59166642	QTL_ID=25257	665	6.84	3	59165968-59166058	59166064-59166306	59166312-59166642
TU97955	6	59166644	59167256	QTL_ID=25257	592	12.1	2	59166644-59167145	59167167-59167256
TU97956	6	59167396	59167858	QTL_ID=25257	432	10.34	2	59167396-59167714	59167746-59167858
TU97957	6	59168228	59168433	QTL_ID=25257	180	2.51	2	59168228-59168317	59168344-59168433
TU97958	6	59168460	59168711	QTL_ID=25257	252	9.7	1	59168460-59168711
TU97959	6	59168908	59169605	QTL_ID=25257	614	8.76	3	59168908-59168975	59169034-59169123	59169150-59169605
TU97960	6	59169872	59170133	QTL_ID=25257	262	5.55	1	59169872-59170133
TU97961	6	59170179	59170503	QTL_ID=25257	323	2.89	2	59170179-59170327	59170330-59170503
TU97962	6	59170562	59170767	QTL_ID=25257	164	2.35	2	59170562-59170651	59170694-59170767
TU97963	6	59171139	59171334	QTL_ID=25257	196	2.45	1	59171139-59171334
TU97964	6	59171442	59172103	QTL_ID=25257	631	4.09	3	59171442-59171844	59171865-59172002	59172014-59172103
TU97965	6	59172270	59172530	QTL_ID=25257	261	4.8	1	59172270-59172530
TU97966	6	59172713	59173003	QTL_ID=25257	291	3.97	1	59172713-59173003
TU97967	6	59173042	59173330	QTL_ID=25257	257	3.02	3	59173042-59173118	59173128-59173217	59173241-59173330
TU97968	6	59173463	59174006	QTL_ID=25257	449	3.63	3	59173463-59173552	59173587-59173676	59173738-59174006
TU97969	6	59174043	59174437	QTL_ID=25257	369	6.4	2	59174043-59174321	59174348-59174437
TU97970	6	59174711	59174900	QTL_ID=25257	182	2.49	2	59174711-59174802	59174811-59174900
TU97971	6	59174958	59175328	QTL_ID=25257	355	3.47	3	59174958-59175047	59175056-59175224	59175233-59175328
TU97972	6	59175954	59176144	QTL_ID=25257	156	2	2	59175954-59176023	59176059-59176144
TU97973	6	59176238	59176438	QTL_ID=25257	180	3.17	2	59176238-59176327	59176349-59176438
TU97974	6	59177367	59177575	QTL_ID=25257	206	2.93	2	59177367-59177468	59177472-59177575
TU97975	6	59177725	59177915	QTL_ID=25257	179	2	2	59177725-59177813	59177826-59177915
TU97976	6	59253634	59253820	QTL_ID=25257	180	2	2	59253634-59253723	59253731-59253820
TU97977	6	59267094	59267283	QTL_ID=25257	180	3	2	59267094-59267183	59267194-59267283
TU97978	6	59306451	59306639	QTL_ID=25257	180	2	2	59306451-59306540	59306550-59306639
TU97979	6	59402772	59403636	QTL_ID=25257	865	71.65	1	59402772-59403636
TU97980	6	59443148	59443348	QTL_ID=25257	160	2.52	2	59443148-59443215	59443257-59443348
TU97981	6	59445367	59445572	QTL_ID=25257	166	2.2	2	59445367-59445456	59445497-59445572
TU97982	6	59447309	59447716	QTL_ID=25257	365	2.77	2	59447309-59447424	59447468-59447716
TU97983	6	59447818	59448183	QTL_ID=25257	320	2.61	3	59447818-59447918	59447934-59448063	59448095-59448183
TU97984	6	59448354	59448552	QTL_ID=25257	180	2.36	2	59448354-59448443	59448463-59448552
TU97985	6	59448641	59448839	QTL_ID=25257	180	2.64	2	59448641-59448730	59448750-59448839
TU97986	6	59448919	59449691	QTL_ID=25257	674	4.31	5	59448919-59449016	59449022-59449127	59449187-59449276	59449298-59449631	59449646-59449691
TU97987	6	59449820	59450002	QTL_ID=25257	180	2.93	2	59449820-59449909	59449913-59450002
TU97988	6	59826696	59826889	QTL_ID=25257	180	2	2	59826696-59826785	59826800-59826889
TU97989	6	59916754	59916946	QTL_ID=25257	180	2	2	59916754-59916843	59916857-59916946
TU97990	6	59925339	59925708	QTL_ID=25257	370	4.37	1	59925339-59925708
TU97991	6	59927528	59928132	QTL_ID=25257	605	6.83	1	59927528-59928132
TU97992	6	59928936	59929133	QTL_ID=25257	184	3.32	2	59928936-59929029	59929044-59929133
TU97993	6	59929203	59929523	QTL_ID=25257	320	3.64	2	59929203-59929434	59929436-59929523
TU97994	6	59945978	59946166	QTL_ID=25257	180	2	2	59945978-59946067	59946077-59946166
TU97995	6	59970780	59970981	QTL_ID=25257	180	2	2	59970780-59970869	59970892-59970981
TU97996	6	59976055	59976263	QTL_ID=25257	180	2	2	59976055-59976144	59976174-59976263
TU97997	6	59976913	59977111	QTL_ID=25257	174	2	2	59976913-59977001	59977027-59977111
TU97998	6	59980114	59980267	QTL_ID=25257	154	2.49	1	59980114-59980267
TU97999	6	59981327	59981533	QTL_ID=25257	183	3.79	2	59981327-59981416	59981441-59981533
TU98000	6	59987765	59987965	QTL_ID=25257	180	2	2	59987765-59987854	59987876-59987965
TU98001	6	59992470	59992664	QTL_ID=25257	180	2	2	59992470-59992559	59992575-59992664
TU98002	6	60003560	60003757	QTL_ID=25257	180	2	2	60003560-60003649	60003668-60003757
TU98003	6	60011152	60011338	QTL_ID=25257	157	2	2	60011152-60011225	60011256-60011338
TU98004	6	60013276	60013466	QTL_ID=25257	180	2.76	2	60013276-60013365	60013377-60013466
TU98005	6	60014034	60014390	QTL_ID=25257	290	2.48	3	60014034-60014079	60014138-60014331	60014341-60014390
TU98006	6	60014471	60014663	QTL_ID=25257	193	3.36	1	60014471-60014663
TU98007	6	60017015	60017204	QTL_ID=25257	158	2	2	60017015-60017082	60017115-60017204
TU98008	6	60029832	60030002	QTL_ID=25257	156	2	2	60029832-60029910	60029926-60030002
TU98009	6	60031044	60031238	QTL_ID=25257	180	2.95	2	60031044-60031133	60031149-60031238
TU98010	6	60032843	60033026	QTL_ID=25257	155	2.39	2	60032843-60032907	60032937-60033026
TU98011	6	60034371	60034579	QTL_ID=25257	180	2	2	60034371-60034460	60034490-60034579
TU98012	6	60037962	60038168	QTL_ID=25257	180	2.72	2	60037962-60038051	60038079-60038168
TU98013	6	60039672	60039854	QTL_ID=25257	181	2.8	2	60039672-60039761	60039764-60039854
TU98014	6	60043097	60043277	QTL_ID=25257	169	2	2	60043097-60043185	60043198-60043277
TU98015	6	60047743	60047925	QTL_ID=25257	180	2	2	60047743-60047832	60047836-60047925
TU98016	6	60060231	60060417	QTL_ID=25257	180	3	2	60060231-60060320	60060328-60060417
TU98017	6	60089329	60089527	QTL_ID=25257	180	3	2	60089329-60089418	60089438-60089527
TU98018	6	60090587	60090797	QTL_ID=25257	180	2.61	2	60090587-60090676	60090708-60090797
TU98019	6	60107432	60107627	QTL_ID=25257	180	2	2	60107432-60107521	60107538-60107627
TU98020	6	60112156	60112357	QTL_ID=25257	180	2	2	60112156-60112245	60112268-60112357
TU98021	6	60112716	60112919	QTL_ID=25257	180	2	2	60112716-60112805	60112830-60112919
TU98022	6	60126595	60126789	QTL_ID=25257	182	2.77	2	60126595-60126684	60126698-60126789
TU98023	6	60127690	60127878	QTL_ID=25257	179	2.41	2	60127690-60127778	60127789-60127878
TU98024	6	60159101	60159291	QTL_ID=25257	185	2.71	2	60159101-60159190	60159197-60159291
TU98025	6	60161022	60161379	QTL_ID=25257	294	2.21	3	60161022-60161110	60161146-60161288	60161318-60161379
TU98026	6	60163128	60163316	QTL_ID=25257	160	2.01	2	60163128-60163197	60163227-60163316
TU98027	6	60164587	60164923	QTL_ID=25257	337	2.69	1	60164587-60164923
TU98028	6	60165902	60166086	QTL_ID=25257	167	2	2	60165902-60165989	60166008-60166086
TU98029	6	60166337	60166554	QTL_ID=25257	189	3.66	2	60166337-60166427	60166457-60166554
TU98030	6	60167117	60167324	QTL_ID=25257	181	3.06	2	60167117-60167207	60167235-60167324
TU98031	6	60167416	60167621	QTL_ID=25257	184	3.83	2	60167416-60167506	60167529-60167621
TU98032	6	60170067	60170267	QTL_ID=25257	180	2.43	2	60170067-60170156	60170178-60170267
TU98033	6	60172010	60172205	QTL_ID=25257	180	2.81	2	60172010-60172099	60172116-60172205
TU98034	6	60173564	60173767	QTL_ID=25257	179	2.11	2	60173564-60173652	60173678-60173767
TU98035	6	60173781	60173976	QTL_ID=25257	180	2.64	2	60173781-60173870	60173887-60173976
TU98036	6	60174449	60174659	QTL_ID=25257	204	3.25	2	60174449-60174548	60174556-60174659
TU98037	6	60178038	60178585	QTL_ID=25257	421	2.25	4	60178038-60178127	60178195-60178274	60178311-60178381	60178406-60178585
TU98038	6	60179016	60179279	QTL_ID=25257	251	3.95	2	60179016-60179076	60179090-60179279
TU98039	6	60180070	60180279	QTL_ID=25257	203	2.76	2	60180070-60180159	60180167-60180279
TU98040	6	60180527	60180682	QTL_ID=25257	156	2.08	1	60180527-60180682
TU98041	6	60181266	60181459	QTL_ID=25257	180	2.2	2	60181266-60181355	60181370-60181459
TU98042	6	60181621	60181827	QTL_ID=25257	184	2.38	2	60181621-60181710	60181734-60181827
TU98043	6	60184115	60184302	QTL_ID=25257	168	2	2	60184115-60184202	60184223-60184302
TU98044	6	60186960	60187313	QTL_ID=25257	229	2.93	3	60186960-60187007	60187113-60187203	60187224-60187313
TU98045	6	60187484	60188121	QTL_ID=25257	620	6.79	2	60187484-60187571	60187590-60188121
TU98046	6	60188249	60188416	QTL_ID=25257	168	3.42	1	60188249-60188416
TU98047	6	60188681	60189042	QTL_ID=25257	353	6.03	2	60188681-60188771	60188781-60189042
TU98048	6	60189072	60189266	QTL_ID=25257	192	3.18	2	60189072-60189163	60189167-60189266
TU98049	6	60189457	60190741	QTL_ID=25257	1184	4.16	7	60189457-60189530	60189560-60189810	60189831-60189973	60189985-60190079	60190089-60190387	60190390-60190633	60190664-60190741
TU98050	6	60190917	60191172	QTL_ID=25257	256	4.75	1	60190917-60191172
TU98051	6	60195864	60196156	QTL_ID=25257	234	3.09	3	60195864-60195911	60195958-60196053	60196067-60196156
TU98052	6	60196215	60196392	QTL_ID=25257	152	2	2	60196215-60196300	60196327-60196392
TU98053	6	60197606	60197783	QTL_ID=25257	178	2.4	1	60197606-60197783
TU98054	6	60198014	60198205	QTL_ID=25257	179	2.22	2	60198014-60198102	60198116-60198205
TU98055	6	60199637	60199817	QTL_ID=25257	180	2.24	2	60199637-60199726	60199728-60199817
TU98056	6	60201529	60201715	QTL_ID=25257	180	2	2	60201529-60201618	60201626-60201715
TU98057	6	60201850	60202007	QTL_ID=25257	153	2.49	2	60201850-60201940	60201946-60202007
TU98058	6	60204287	60204508	QTL_ID=25257	195	2.57	2	60204287-60204376	60204404-60204508
TU98059	6	60206164	60206348	QTL_ID=25257	184	3.32	2	60206164-60206254	60206256-60206348
TU98060	6	60207498	60207694	QTL_ID=25257	180	2.49	2	60207498-60207587	60207605-60207694
TU98061	6	60208805	60208995	QTL_ID=25257	175	2.13	2	60208805-60208894	60208911-60208995
TU98062	6	60212061	60212268	QTL_ID=25257	187	4.3	2	60212061-60212151	60212173-60212268
TU98063	6	60212595	60212751	QTL_ID=25257	157	2.54	1	60212595-60212751
TU98064	6	60214131	60214347	QTL_ID=25257	217	5.53	1	60214131-60214347
TU98065	6	60217368	60217558	QTL_ID=25257	180	2.91	2	60217368-60217457	60217469-60217558
TU98066	6	60218089	60218429	QTL_ID=25257	276	2.21	3	60218089-60218147	60218204-60218330	60218340-60218429
TU98067	6	60219876	60220165	QTL_ID=25257	270	3.07	3	60219876-60219941	60219957-60220051	60220057-60220165
TU98068	6	60220488	60220780	QTL_ID=25257	286	4.2	3	60220488-60220580	60220587-60220689	60220691-60220780
TU98069	6	60220882	60221092	QTL_ID=25257	211	4.56	1	60220882-60221092
TU98070	6	60222071	60222562	QTL_ID=25257	299	2.16	4	60222071-60222136	60222199-60222251	60222357-60222446	60222473-60222562
TU98071	6	60225979	60226174	QTL_ID=25257	175	2	2	60225979-60226067	60226089-60226174
TU98072	6	60227654	60228127	QTL_ID=25257	440	3.18	2	60227654-60227736	60227771-60228127
TU98073	6	60232981	60233285	QTL_ID=25257	273	3.17	3	60232981-60233070	60233092-60233184	60233196-60233285
TU98074	6	60233837	60234171	QTL_ID=25257	316	2.65	2	60233837-60233926	60233946-60234171
TU98075	6	60234400	60234818	QTL_ID=25257	388	2.66	3	60234400-60234489	60234509-60234733	60234746-60234818
TU98076	6	60234983	60235201	QTL_ID=25257	180	2.36	2	60234983-60235072	60235112-60235201
TU98077	6	60235393	60235674	QTL_ID=25257	282	4.54	1	60235393-60235674
TU98078	6	60236405	60236598	QTL_ID=25257	180	2.99	2	60236405-60236494	60236509-60236598
TU98079	6	60239512	60239737	QTL_ID=25257	203	3.78	2	60239512-60239622	60239646-60239737
TU98080	6	60242241	60242435	QTL_ID=25257	180	2.58	2	60242241-60242330	60242346-60242435
TU98081	6	60246295	60246500	QTL_ID=25257	203	2.4	2	60246295-60246384	60246388-60246500
TU98082	6	60246962	60247942	QTL_ID=25257	923	4.49	4	60246962-60247051	60247062-60247278	60247307-60247410	60247431-60247942
TU98083	6	60248357	60248691	QTL_ID=25257	335	14.66	1	60248357-60248691
TU98084	6	60248728	60249059	QTL_ID=25257	322	4.36	2	60248728-60248817	60248828-60249059
TU98085	6	60249100	60249298	QTL_ID=25257	170	2	2	60249100-60249187	60249217-60249298
TU98086	6	60249399	60249603	QTL_ID=25257	179	2.46	2	60249399-60249487	60249514-60249603
TU98087	6	60250484	60250639	QTL_ID=25257	156	3	1	60250484-60250639
TU98088	6	60250697	60250890	QTL_ID=25257	183	3.92	2	60250697-60250786	60250798-60250890
TU98089	6	60251239	60251443	QTL_ID=25257	193	4.62	2	60251239-60251336	60251349-60251443
TU98090	6	60252890	60253119	QTL_ID=25257	222	2.9	2	60252890-60253021	60253030-60253119
TU98091	6	60253834	60254119	QTL_ID=25257	286	3.96	1	60253834-60254119
TU98092	6	60254361	60254551	QTL_ID=25257	180	2.9	2	60254361-60254450	60254462-60254551
TU98093	6	60254658	60255079	QTL_ID=25257	382	4.2	2	60254658-60254958	60254999-60255079
TU98094	6	60255242	60255924	QTL_ID=25257	457	2.19	5	60255242-60255309	60255355-60255444	60255532-60255621	60255684-60255814	60255847-60255924
TU98095	6	60256152	60256627	QTL_ID=25257	424	3.81	3	60256152-60256404	60256408-60256497	60256547-60256627
TU98096	6	60256791	60257003	QTL_ID=25257	181	3.22	2	60256791-60256880	60256913-60257003
TU98097	6	60257167	60257373	QTL_ID=25257	207	4.09	1	60257167-60257373
TU98098	6	60257571	60257808	QTL_ID=25257	238	3.67	1	60257571-60257808
TU98099	6	60258332	60258527	QTL_ID=25257	195	2.75	2	60258332-60258436	60258438-60258527
TU98100	6	60258541	60258826	QTL_ID=25257	286	4.24	1	60258541-60258826
TU98101	6	60259021	60259228	QTL_ID=25257	183	4.3	2	60259021-60259112	60259138-60259228
TU98102	6	60259631	60259823	QTL_ID=25257	182	2.95	2	60259631-60259721	60259733-60259823
TU98103	6	60260093	60260405	QTL_ID=25257	305	3.64	2	60260093-60260307	60260316-60260405
TU98104	6	60260559	60260803	QTL_ID=25257	245	3.42	1	60260559-60260803
TU98105	6	60260962	60261171	QTL_ID=25257	209	4.02	2	60260962-60261073	60261075-60261171
TU98106	6	60261175	60261372	QTL_ID=25257	186	3.7	2	60261175-60261266	60261279-60261372
TU98107	6	60261635	60261836	QTL_ID=25257	187	3.06	2	60261635-60261731	60261747-60261836
TU98108	6	60281889	60282612	QTL_ID=25257	724	79.94	1	60281889-60282612
TU98109	6	60282723	60283051	QTL_ID=25257	329	21.24	1	60282723-60283051
TU98110	6	60283244	60283446	QTL_ID=25257	180	2	2	60283244-60283333	60283357-60283446
TU98111	6	60303580	60303785	QTL_ID=25257	180	2	2	60303580-60303669	60303696-60303785
TU98112	6	60304422	60304619	QTL_ID=25257	180	2	2	60304422-60304511	60304530-60304619
TU98113	6	60305735	60305927	QTL_ID=25257	180	2	2	60305735-60305824	60305838-60305927
TU98114	6	60325912	60331283	QTL_ID=25257	273	2.57	3	60325912-60326001	60326012-60326125	60331215-60331283
TU98115	6	60327942	60328145	QTL_ID=25257	180	2	2	60327942-60328031	60328056-60328145
TU98116	6	60331907	60332110	QTL_ID=25257	180	2	2	60331907-60331996	60332021-60332110
TU98117	6	60347056	60347245	QTL_ID=25257	190	3.2	1	60347056-60347245
TU98118	6	60348291	60348534	QTL_ID=25257	244	4.78	1	60348291-60348534
TU98119	6	60348682	60348999	QTL_ID=25257	244	2.55	3	60348682-60348771	60348801-60348890	60348936-60348999
TU98120	6	60349206	60349429	QTL_ID=25257	183	3.04	2	60349206-60349317	60349359-60349429
TU98121	6	60349673	60349857	QTL_ID=25257	162	2.04	2	60349673-60349762	60349786-60349857
TU98122	6	60350118	60350336	QTL_ID=25257	216	3.75	2	60350118-60350225	60350229-60350336
TU98123	6	60350699	60350936	QTL_ID=25257	238	3.2	1	60350699-60350936
TU98124	6	60351278	60351486	QTL_ID=25257	180	3.21	2	60351278-60351367	60351397-60351486
TU98125	6	60351638	60351894	QTL_ID=25257	257	3.91	1	60351638-60351894
TU98126	6	60352238	60352476	QTL_ID=25257	228	2.61	2	60352238-60352375	60352387-60352476
TU98127	6	60352890	60353549	QTL_ID=25257	621	3.22	3	60352890-60352979	60352993-60353141	60353168-60353549
TU98128	6	60353830	60354110	QTL_ID=25257	281	2.67	1	60353830-60354110
TU98129	6	60529073	60529259	QTL_ID=25257	154	2	2	60529073-60529155	60529189-60529259
TU98130	6	60531322	60531527	QTL_ID=25257	180	2	2	60531322-60531411	60531438-60531527
TU98131	6	60534178	60534399	QTL_ID=25257	222	5.48	1	60534178-60534399
TU98132	6	60534819	60535167	QTL_ID=25257	277	3.27	3	60534819-60534908	60534924-60535020	60535078-60535167
TU98133	6	60535353	60535560	QTL_ID=25257	208	4.77	1	60535353-60535560
TU98134	6	60536230	60536701	QTL_ID=25257	443	2.96	4	60536230-60536319	60536329-60536484	60536500-60536642	60536648-60536701
TU98135	6	60537327	60537766	QTL_ID=25257	425	2.61	2	60537327-60537416	60537432-60537766
TU98136	6	60538301	60538804	QTL_ID=25257	496	5.75	2	60538301-60538393	60538402-60538804
TU98137	6	60539258	60539444	QTL_ID=25257	167	2	2	60539258-60539345	60539366-60539444
TU98138	6	60548211	60548404	QTL_ID=25257	157	2	2	60548211-60548280	60548318-60548404
TU98139	6	60548593	60548777	QTL_ID=25257	166	2.84	2	60548593-60548638	60548658-60548777
TU98140	6	60550023	60550350	QTL_ID=25257	247	5.03	3	60550023-60550069	60550144-60550250	60550258-60550350
TU98141	6	60552086	60552585	QTL_ID=25257	445	3.76	3	60552086-60552167	60552198-60552469	60552495-60552585
TU98142	6	60552653	60552857	QTL_ID=25257	201	6.41	2	60552653-60552756	60552761-60552857
TU98143	6	60554228	60554541	QTL_ID=25257	222	2	3	60554228-60554309	60554343-60554412	60554472-60554541
TU98144	6	60555148	60555406	QTL_ID=25257	231	2.6	2	60555148-60555288	60555317-60555406
TU98145	6	60555982	60556525	QTL_ID=25257	497	3.3	3	60555982-60556089	60556108-60556406	60556436-60556525
TU98146	6	60556940	60557139	QTL_ID=25257	180	2.36	2	60556940-60557029	60557050-60557139
TU98147	6	60558269	60558972	QTL_ID=25257	668	3.7	4	60558269-60558358	60558362-60558544	60558569-60558663	60558673-60558972
TU98148	6	60559034	60559226	QTL_ID=25257	183	2.56	2	60559034-60559123	60559134-60559226
TU98149	6	60559333	60559521	QTL_ID=25257	181	2.78	2	60559333-60559422	60559431-60559521
TU98150	6	60559803	60560043	QTL_ID=25257	241	3.17	1	60559803-60560043
TU98151	6	60560596	60560788	QTL_ID=25257	180	2.98	2	60560596-60560685	60560699-60560788
TU98152	6	60561028	60561337	QTL_ID=25257	299	3.92	3	60561028-60561117	60561127-60561244	60561247-60561337
TU98153	6	60561616	60562109	QTL_ID=25257	475	5.09	3	60561616-60561719	60561722-60562002	60562020-60562109
TU98154	6	60562162	60562359	QTL_ID=25257	180	2.86	2	60562162-60562251	60562270-60562359
TU98155	6	60563292	60563485	QTL_ID=25257	164	2	2	60563292-60563369	60563400-60563485
TU98156	6	60563923	60564338	QTL_ID=25257	391	2.7	2	60563923-60564225	60564251-60564338
TU98157	6	60565270	60565469	QTL_ID=25257	191	3.71	2	60565270-60565368	60565378-60565469
TU98158	6	60565527	60565728	QTL_ID=25257	180	2.88	2	60565527-60565616	60565639-60565728
TU98159	6	60565765	60566159	QTL_ID=25257	292	3.28	3	60565765-60565870	60565873-60566004	60566106-60566159
TU98160	6	60566707	60566894	QTL_ID=25257	173	2	2	60566707-60566790	60566806-60566894
TU98161	6	60567532	60567737	QTL_ID=25257	196	4.49	2	60567532-60567636	60567647-60567737
TU98162	6	60632186	60632384	QTL_ID=25257	180	2	2	60632186-60632275	60632295-60632384
TU98163	6	60632405	60633010	QTL_ID=25257	583	6.28	3	60632405-60632772	60632793-60632912	60632916-60633010
TU98164	6	60707185	60707423	QTL_ID=25257	239	13.38	1	60707185-60707423
TU98165	6	60707720	60707926	QTL_ID=25257	180	2.68	2	60707720-60707809	60707837-60707926
TU98166	6	60708239	60708594	QTL_ID=25257	277	2.74	3	60708239-60708326	60708396-60708494	60708505-60708594
TU98167	6	60713516	60713692	QTL_ID=25257	159	2.02	2	60713516-60713584	60713603-60713692
TU98168	6	60784222	60784402	QTL_ID=25257	180	3.07	2	60784222-60784311	60784313-60784402
TU98169	6	60784412	60784619	QTL_ID=25257	174	2.34	2	60784412-60784501	60784536-60784619
TU98170	6	60785867	60786263	QTL_ID=25257	275	2.14	4	60785867-60785915	60785965-60786021	60786084-60786206	60786218-60786263
TU98171	6	60786493	60787081	QTL_ID=25257	530	3.3	3	60786493-60786548	60786606-60786981	60786984-60787081
TU98172	6	60789573	60790338	QTL_ID=25257	754	5.05	2	60789573-60790230	60790243-60790338
TU98173	6	60791352	60791581	QTL_ID=25257	223	7.2	2	60791352-60791458	60791466-60791581
TU98174	6	60791794	60791979	QTL_ID=25257	151	2.05	2	60791794-60791883	60791919-60791979
TU98175	6	60793214	60793830	QTL_ID=25257	617	7.59	1	60793214-60793830
TU98176	6	60794035	60794274	QTL_ID=25257	240	6.85	1	60794035-60794274
TU98177	6	60794590	60794843	QTL_ID=25257	254	4.48	1	60794590-60794843
TU98178	6	60795185	60798938	QTL_ID=25257	3704	10.93	5	60795185-60795590	60795596-60797040	60797046-60797153	60797193-60797296	60797298-60798938
TU98179	6	60867396	60867600	QTL_ID=25257	175	2	2	60867396-60867482	60867513-60867600
TU98180	6	60871660	60871863	QTL_ID=25257	180	2	2	60871660-60871749	60871774-60871863
TU98181	6	60881367	60881553	QTL_ID=25257	180	2.61	2	60881367-60881456	60881464-60881553
TU98182	6	60882566	60882758	QTL_ID=25257	180	4.76	2	60882566-60882655	60882669-60882758
TU98183	6	60937986	60938194	QTL_ID=25257	194	2.44	2	60937986-60938075	60938091-60938194
TU98184	6	60938889	60939054	QTL_ID=25257	166	3.25	1	60938889-60939054
TU98185	6	60939331	60939670	QTL_ID=25257	340	3.1	1	60939331-60939670
TU98186	6	61003579	61003759	QTL_ID=25257	151	2	2	61003579-61003659	61003690-61003759
TU98187	6	61008193	61008386	QTL_ID=25257	194	2.56	1	61008193-61008386
TU98188	6	61008432	61008626	QTL_ID=25257	169	2	2	61008432-61008515	61008542-61008626
TU98189	6	61009937	61010640	QTL_ID=25257	704	50.21	1	61009937-61010640
TU98190	6	61128353	61128531	QTL_ID=25257	179	3.02	1	61128353-61128531
TU98191	6	61130128	61130575	QTL_ID=25257	433	3.36	2	61130128-61130470	61130486-61130575
TU98192	6	61130841	61131042	QTL_ID=25257	180	3	2	61130841-61130930	61130953-61131042
TU98193	6	61131217	61131425	QTL_ID=25257	198	3.63	2	61131217-61131306	61131318-61131425
TU98194	6	61132100	61133792	QTL_ID=25257	1667	9.47	3	61132100-61133573	61133583-61133691	61133709-61133792
TU98195	6	61133798	61134309	QTL_ID=25257	476	4.64	4	61133798-61133889	61133899-61134060	61134068-61134209	61134230-61134309
TU98196	6	61134403	61134992	QTL_ID=25257	581	8.97	2	61134403-61134888	61134898-61134992
TU98197	6	61135848	61136099	QTL_ID=25257	252	4.26	1	61135848-61136099
TU98198	6	61136189	61136394	QTL_ID=25257	180	2.99	2	61136189-61136278	61136305-61136394
TU98199	6	61136428	61137511	QTL_ID=25257	996	5.6	5	61136428-61136518	61136531-61136982	61136984-61137076	61137123-61137212	61137242-61137511
TU98200	6	61137638	61137886	QTL_ID=25257	249	6.51	1	61137638-61137886
TU98201	6	61137969	61138387	QTL_ID=25257	414	6.38	2	61137969-61138292	61138298-61138387
TU98202	6	61138510	61138807	QTL_ID=25257	298	5.43	1	61138510-61138807
TU98203	6	61139310	61139572	QTL_ID=25257	263	6.26	1	61139310-61139572
TU98204	6	61140090	61140276	QTL_ID=25257	185	2.68	2	61140090-61140179	61140182-61140276
TU98205	6	61140375	61140716	QTL_ID=25257	342	3.17	1	61140375-61140716
TU98206	6	61143850	61144219	QTL_ID=25257	356	4.47	2	61143850-61144131	61144146-61144219
TU98207	6	61144575	61144880	QTL_ID=25257	212	2.16	3	61144575-61144628	61144679-61144768	61144813-61144880
TU98208	6	61145005	61145176	QTL_ID=25257	172	2.62	1	61145005-61145176
TU98209	6	61145233	61145447	QTL_ID=25257	211	2.72	2	61145233-61145322	61145327-61145447
TU98210	6	61146134	61146503	QTL_ID=25257	370	5.2	1	61146134-61146503
TU98211	6	61146565	61155312	QTL_ID=25257	270	4.63	2	61146565-61146731	61155210-61155312
TU98212	6	61147027	61147538	QTL_ID=25257	468	6.19	2	61147027-61147282	61147327-61147538
TU98213	6	61147631	61148855	QTL_ID=25257	1033	3.58	7	61147631-61148070	61148095-61148185	61148220-61148338	61148343-61148450	61148517-61148607	61148627-61148757	61148803-61148855
TU98214	6	61149508	61149999	QTL_ID=25257	390	3.23	4	61149508-61149587	61149609-61149698	61149764-61149893	61149910-61149999
TU98215	6	61150097	61150720	QTL_ID=25257	619	4.68	2	61150097-61150623	61150629-61150720
TU98216	6	61151424	61151687	QTL_ID=25257	264	2.72	1	61151424-61151687
TU98217	6	61152201	61152487	QTL_ID=25257	282	3.17	2	61152201-61152290	61152296-61152487
TU98218	6	61152762	61152948	QTL_ID=25257	182	3.86	2	61152762-61152852	61152858-61152948
TU98219	6	61153345	61153534	QTL_ID=25257	180	2.43	2	61153345-61153434	61153445-61153534
TU98220	6	61153945	61154601	QTL_ID=25257	590	3.65	5	61153945-61154038	61154058-61154168	61154185-61154335	61154340-61154490	61154519-61154601
TU98221	6	61154844	61155179	QTL_ID=25257	296	2.42	3	61154844-61154932	61154956-61155073	61155091-61155179
TU98222	6	61232355	61234967	QTL_ID=25257	2613	31.24	1	61232355-61234967
TU98223	6	61238776	61238966	QTL_ID=25257	185	2.54	2	61238776-61238870	61238877-61238966
TU98224	6	61239218	61239400	QTL_ID=25257	183	4.2	1	61239218-61239400
TU98225	6	61240384	61240786	QTL_ID=25257	400	3.01	2	61240384-61240673	61240677-61240786
TU98226	6	61403956	61404159	QTL_ID=25257	180	2	2	61403956-61404045	61404070-61404159
TU98227	6	61465885	61466254	QTL_ID=25257	333	2.11	3	61465885-61465971	61465998-61466153	61466165-61466254
TU98228	6	61466373	61466556	QTL_ID=25257	180	2.39	2	61466373-61466462	61466467-61466556
TU98229	6	61467524	61467717	QTL_ID=25257	178	2.38	2	61467524-61467611	61467628-61467717
TU98230	6	61472881	61473078	QTL_ID=25257	180	2.14	2	61472881-61472970	61472989-61473078
TU98231	6	61473690	61473910	QTL_ID=25257	191	3.25	2	61473690-61473779	61473810-61473910
TU98232	6	61477192	61477559	QTL_ID=25257	345	2.07	3	61477192-61477278	61477297-61477464	61477470-61477559
TU98233	6	61482657	61482854	QTL_ID=25257	181	3.28	2	61482657-61482747	61482765-61482854
TU98234	6	61483454	61483804	QTL_ID=25257	344	4.85	2	61483454-61483707	61483715-61483804
TU98235	6	61483927	61484135	QTL_ID=25257	180	2.92	2	61483927-61484016	61484046-61484135
TU98236	6	61539393	61539974	QTL_ID=25257	567	5.19	2	61539393-61539484	61539500-61539974
TU98237	6	61540066	61540655	QTL_ID=25257	578	5.2	2	61540066-61540155	61540168-61540655
TU98238	6	61540917	61541280	QTL_ID=25257	364	3.67	1	61540917-61541280
TU98239	6	61541301	61541655	QTL_ID=25257	342	8.09	2	61541301-61541549	61541563-61541655
TU98240	6	61541920	61542174	QTL_ID=25257	255	4.23	1	61541920-61542174
TU98241	6	61542749	61542914	QTL_ID=25257	159	2.06	2	61542749-61542838	61542846-61542914
TU98242	6	61543363	61543554	QTL_ID=25257	177	2	2	61543363-61543449	61543465-61543554
TU98243	6	61543879	61544074	QTL_ID=25257	169	2	2	61543879-61543960	61543988-61544074
TU98244	6	61544273	61544494	QTL_ID=25257	222	2.95	1	61544273-61544494
TU98245	6	61544745	61545169	QTL_ID=25257	420	3.39	2	61544745-61545072	61545078-61545169
TU98246	6	61545586	61545992	QTL_ID=25257	373	4.29	2	61545586-61545656	61545691-61545992
TU98247	6	61546237	61546444	QTL_ID=25257	203	4.88	2	61546237-61546338	61546344-61546444
TU98248	6	61546542	61546936	QTL_ID=25257	395	3.14	1	61546542-61546936
TU98249	6	61547017	61547311	QTL_ID=25257	290	4.26	2	61547017-61547106	61547112-61547311
TU98250	6	61547436	61548088	QTL_ID=25257	649	5.12	2	61547436-61547772	61547777-61548088
TU98251	6	61548136	61549028	QTL_ID=25257	862	6	4	61548136-61548225	61548237-61548330	61548342-61548437	61548447-61549028
TU98252	6	61549141	61549356	QTL_ID=25257	216	3.54	1	61549141-61549356
TU98253	6	61549517	61550034	QTL_ID=25257	515	4.14	2	61549517-61549968	61549972-61550034
TU98254	6	61550079	61550309	QTL_ID=25257	231	6.22	1	61550079-61550309
TU98255	6	61550400	61550849	QTL_ID=25257	448	10.32	2	61550400-61550518	61550521-61550849
TU98256	6	61550952	61551265	QTL_ID=25257	270	3.19	3	61550952-61551036	61551066-61551157	61551173-61551265
TU98257	6	61551285	61551479	QTL_ID=25257	189	4.63	2	61551285-61551379	61551386-61551479
TU98258	6	61551902	61552678	QTL_ID=25257	729	7.23	3	61551902-61551979	61552007-61552569	61552591-61552678
TU98259	6	61552720	61553606	QTL_ID=25257	787	10.88	3	61552720-61552809	61552831-61553287	61553367-61553606
TU98260	6	61553659	61554951	QTL_ID=25257	1293	7.57	1	61553659-61554951
TU98261	6	61554961	61555373	QTL_ID=25257	407	3.03	2	61554961-61555060	61555067-61555373
TU98262	6	61555830	61556153	QTL_ID=25257	324	7.71	1	61555830-61556153
TU98263	6	61556463	61556910	QTL_ID=25257	448	3.81	1	61556463-61556910
TU98264	6	61557218	61557561	QTL_ID=25257	344	8.25	1	61557218-61557561
TU98265	6	61557577	61557781	QTL_ID=25257	199	6.61	2	61557577-61557678	61557685-61557781
TU98266	6	61558141	61558348	QTL_ID=25257	197	4.17	2	61558141-61558238	61558250-61558348
TU98267	6	61558947	61559156	QTL_ID=25257	206	3.33	2	61558947-61559062	61559067-61559156
TU98268	6	61559576	61559857	QTL_ID=25257	278	2.58	3	61559576-61559665	61559668-61559765	61559768-61559857
TU98269	6	61560260	61560617	QTL_ID=25257	358	7.73	1	61560260-61560617
TU98270	6	61560626	61561463	QTL_ID=25257	832	16.33	2	61560626-61560991	61560998-61561463
TU98271	6	61561554	61563436	QTL_ID=25257	1871	8.04	2	61561554-61563131	61563144-61563436
TU98272	6	61563439	61573319	QTL_ID=25257	1113	7.03	5	61563439-61563549	61563552-61563658	61563738-61564397	61573064-61573208	61573230-61573319
TU98273	6	61564447	61565027	QTL_ID=25257	563	5.4	2	61564447-61564921	61564940-61565027
TU98274	6	61565104	61565310	QTL_ID=25257	190	2.87	2	61565104-61565203	61565221-61565310
TU98275	6	61565458	61567411	QTL_ID=25257	1949	16.66	2	61565458-61567032	61567038-61567411
TU98276	6	61567705	61567923	QTL_ID=25257	219	12.25	1	61567705-61567923
TU98277	6	61568309	61568666	QTL_ID=25257	328	4.79	3	61568309-61568398	61568428-61568573	61568575-61568666
TU98278	6	61568773	61569318	QTL_ID=25257	519	4.41	3	61568773-61568824	61568837-61569213	61569229-61569318
TU98279	6	61569389	61570029	QTL_ID=25257	625	5.72	2	61569389-61569923	61569940-61570029
TU98280	6	61570163	61570615	QTL_ID=25257	385	3.59	3	61570163-61570259	61570293-61570382	61570418-61570615
TU98281	6	61571025	61571220	QTL_ID=25257	174	2.23	2	61571025-61571108	61571131-61571220
TU98282	6	61571244	61571555	QTL_ID=25257	312	3.24	1	61571244-61571555
TU98283	6	61575525	61575770	QTL_ID=25257	246	2.91	1	61575525-61575770
TU98284	6	61578404	61578610	QTL_ID=25257	180	2.92	2	61578404-61578493	61578521-61578610
TU98285	6	61627871	61628340	QTL_ID=25257	447	5.37	2	61627871-61628127	61628151-61628340
TU98286	6	61628505	61628696	QTL_ID=25257	170	2.42	2	61628505-61628594	61628617-61628696
TU98287	6	61628947	61629268	QTL_ID=25257	207	2	3	61628947-61629033	61629097-61629146	61629199-61629268
TU98288	6	61629490	61629904	QTL_ID=25257	372	2.34	3	61629490-61629574	61629603-61629799	61629815-61629904
TU98289	6	61719294	61719503	QTL_ID=25257	182	2.49	2	61719294-61719385	61719414-61719503
TU98290	6	61735877	61736079	QTL_ID=25257	180	2	2	61735877-61735966	61735990-61736079
TU98291	6	61760544	61760740	QTL_ID=25257	180	2	2	61760544-61760633	61760651-61760740
TU98292	6	61763615	61763811	QTL_ID=25257	180	2	2	61763615-61763704	61763722-61763811
TU98293	6	61764931	61766366	QTL_ID=25257	1389	6.74	4	61764931-61765020	61765033-61765360	61765387-61766046	61766056-61766366
TU98294	6	61769821	61770780	QTL_ID=25257	874	5.03	4	61769821-61770162	61770165-61770514	61770584-61770675	61770691-61770780
TU98295	6	61770876	61771835	QTL_ID=25257	778	5.3	4	61770876-61771263	61771282-61771522	61771629-61771718	61771777-61771835
TU98296	6	61771847	61772085	QTL_ID=25257	239	3.74	1	61771847-61772085
TU98297	6	61772360	61772561	QTL_ID=25257	202	5.61	1	61772360-61772561
TU98298	6	61772646	61772873	QTL_ID=25257	209	5.68	2	61772646-61772735	61772755-61772873
TU98299	6	61772967	61773171	QTL_ID=25257	192	5.51	2	61772967-61773060	61773074-61773171
TU98300	6	61773220	61773920	QTL_ID=25257	701	4.9	1	61773220-61773920
TU98301	6	61802995	61803183	QTL_ID=25257	171	3.33	2	61802995-61803119	61803138-61803183
TU98302	6	61803539	61803713	QTL_ID=25257	155	2	2	61803539-61803622	61803643-61803713
TU98303	6	61805746	61805949	QTL_ID=25257	204	2.83	1	61805746-61805949
TU98304	6	61806328	61806537	QTL_ID=25257	180	2	2	61806328-61806417	61806448-61806537
TU98305	6	61807380	61807557	QTL_ID=25257	178	2.78	1	61807380-61807557
TU98306	6	61810403	61810622	QTL_ID=25257	216	3.44	2	61810403-61810507	61810512-61810622
TU98307	6	61811992	61812197	QTL_ID=25257	180	2.47	2	61811992-61812081	61812108-61812197
TU98308	6	61812700	61812886	QTL_ID=25257	180	2.38	2	61812700-61812789	61812797-61812886
TU98309	6	61813008	61815500	QTL_ID=25257	159	2	2	61813008-61813094	61815429-61815500
TU98310	6	61814337	61814770	QTL_ID=25257	407	2.73	4	61814337-61814426	61814430-61814575	61814588-61814704	61814717-61814770
TU98311	6	61814971	61815168	QTL_ID=25257	180	2.19	2	61814971-61815060	61815079-61815168
TU98312	6	61816085	61816268	QTL_ID=25257	164	2	2	61816085-61816170	61816191-61816268
TU98313	6	61816632	61816822	QTL_ID=25257	180	2.17	2	61816632-61816721	61816733-61816822
TU98314	6	61817313	61817525	QTL_ID=25257	180	2.91	2	61817313-61817402	61817436-61817525
TU98315	6	61817638	61817967	QTL_ID=25257	330	5.26	1	61817638-61817967
TU98316	6	61817974	61818165	QTL_ID=25257	192	2.88	1	61817974-61818165
TU98317	6	61818435	61818975	QTL_ID=25257	458	4.03	3	61818435-61818494	61818565-61818872	61818886-61818975
TU98318	6	61819502	61819720	QTL_ID=25257	214	5	2	61819502-61819592	61819598-61819720
TU98319	6	61820693	61820944	QTL_ID=25257	252	2.5	1	61820693-61820944
TU98320	6	61821024	61821811	QTL_ID=25257	783	5.66	2	61821024-61821453	61821459-61821811
TU98321	6	61821862	61822212	QTL_ID=25257	341	3.69	2	61821862-61822112	61822123-61822212
TU98322	6	61822250	61822453	QTL_ID=25257	193	5.35	2	61822250-61822342	61822354-61822453
TU98323	6	61823421	61823871	QTL_ID=25257	451	8.46	1	61823421-61823871
TU98324	6	61823934	61824605	QTL_ID=25257	672	6.25	1	61823934-61824605
TU98325	6	61824702	61825249	QTL_ID=25257	506	4.73	4	61824702-61824800	61824820-61824992	61825011-61825146	61825152-61825249
TU98326	6	61825265	61825561	QTL_ID=25257	275	3.71	3	61825265-61825354	61825364-61825456	61825470-61825561
TU98327	6	61826794	61827025	QTL_ID=25257	232	3.96	1	61826794-61827025
TU98328	6	61827209	61827500	QTL_ID=25257	245	2.58	3	61827209-61827298	61827324-61827430	61827453-61827500
TU98329	6	61827589	61827986	QTL_ID=25257	349	2.73	3	61827589-61827678	61827701-61827878	61827906-61827986
TU98330	6	61829613	61829911	QTL_ID=25257	285	5.08	2	61829613-61829706	61829721-61829911
TU98331	6	61830404	61830684	QTL_ID=25257	269	2.87	2	61830404-61830493	61830506-61830684
TU98332	6	61831545	61831734	QTL_ID=25257	183	2.52	2	61831545-61831637	61831645-61831734
TU98333	6	61832064	61832400	QTL_ID=25257	265	2.84	3	61832064-61832153	61832179-61832281	61832329-61832400
TU98334	6	61832737	61832917	QTL_ID=25257	151	2	2	61832737-61832805	61832836-61832917
TU98335	6	61833007	61833224	QTL_ID=25257	186	3.28	2	61833007-61833096	61833129-61833224
TU98336	6	61833485	61833787	QTL_ID=25257	239	2.26	3	61833485-61833566	61833590-61833679	61833721-61833787
TU98337	6	61834073	61834262	QTL_ID=25257	166	2.53	2	61834073-61834148	61834173-61834262
TU98338	6	61838284	61838474	QTL_ID=25257	172	2	2	61838284-61838371	61838391-61838474
TU98339	6	61839274	61839471	QTL_ID=25257	180	2.89	2	61839274-61839363	61839382-61839471
TU98340	6	61839555	61839742	QTL_ID=25257	185	2.79	2	61839555-61839644	61839648-61839742
TU98341	6	61839901	61840091	QTL_ID=25257	180	2.78	2	61839901-61839990	61840002-61840091
TU98342	6	61840118	61840326	QTL_ID=25257	183	3.83	2	61840118-61840207	61840234-61840326
TU98343	6	61840356	61840540	QTL_ID=25257	180	2.19	2	61840356-61840445	61840451-61840540
TU98344	6	61840549	61840749	QTL_ID=25257	186	3.46	2	61840549-61840642	61840658-61840749
TU98345	6	61841709	61841899	QTL_ID=25257	185	4.72	2	61841709-61841798	61841805-61841899
TU98346	6	61842357	61842861	QTL_ID=25257	403	3	4	61842357-61842446	61842458-61842615	61842652-61842750	61842806-61842861
TU98347	6	61844237	61844432	QTL_ID=25257	180	2.3	2	61844237-61844326	61844343-61844432
TU98348	6	61845016	61845202	QTL_ID=25257	174	2.14	2	61845016-61845105	61845119-61845202
TU98349	6	61845474	61845663	QTL_ID=25257	180	2.54	2	61845474-61845563	61845574-61845663
TU98350	6	61846527	61846734	QTL_ID=25257	177	2.15	2	61846527-61846613	61846645-61846734
TU98351	6	61848866	61849051	QTL_ID=25257	180	4.97	2	61848866-61848955	61848962-61849051
TU98352	6	61849402	61849925	QTL_ID=25257	476	2.91	4	61849402-61849482	61849499-61849592	61849609-61849819	61849836-61849925
TU98353	6	61850225	61850401	QTL_ID=25257	163	2	2	61850225-61850306	61850321-61850401
TU98354	6	61853119	61853290	QTL_ID=25257	155	2.04	2	61853119-61853208	61853226-61853290
TU98355	6	61853939	61854370	QTL_ID=25257	426	4.46	2	61853939-61854053	61854060-61854370
TU98356	6	61858256	61858439	QTL_ID=25257	180	3.29	2	61858256-61858345	61858350-61858439
TU98357	6	61858630	61859032	QTL_ID=25257	349	2.34	3	61858630-61858719	61858738-61858936	61858973-61859032
TU98358	6	61859144	61859339	QTL_ID=25257	175	2	2	61859144-61859233	61859255-61859339
TU98359	6	61859414	61859826	QTL_ID=25257	396	3.95	2	61859414-61859503	61859521-61859826
TU98360	6	61860365	61860559	QTL_ID=25257	184	3.76	2	61860365-61860456	61860468-61860559
TU98361	6	61861205	61861407	QTL_ID=25257	182	3.12	2	61861205-61861296	61861318-61861407
TU98362	6	61863740	61863966	QTL_ID=25257	180	2.1	2	61863740-61863829	61863877-61863966
TU98363	6	61864141	61864349	QTL_ID=25257	175	2.45	2	61864141-61864225	61864260-61864349
TU98364	6	61865032	61865229	QTL_ID=25257	189	5.63	2	61865032-61865121	61865131-61865229
TU98365	6	61865277	61865491	QTL_ID=25257	206	2.72	2	61865277-61865366	61865376-61865491
TU98366	6	61865498	61865823	QTL_ID=25257	296	2.8	3	61865498-61865605	61865614-61865723	61865746-61865823
TU98367	6	61865959	61866195	QTL_ID=25257	237	7.14	1	61865959-61866195
TU98368	6	61866771	61867085	QTL_ID=25257	315	3.05	1	61866771-61867085
TU98369	6	61867298	61867588	QTL_ID=25257	291	6.76	1	61867298-61867588
TU98370	6	61867669	61868192	QTL_ID=25257	418	2.57	4	61867669-61867758	61867783-61867926	61868000-61868093	61868103-61868192
TU98371	6	61868302	61868688	QTL_ID=25257	373	3.43	2	61868302-61868391	61868406-61868688
TU98372	6	61869096	61869287	QTL_ID=25257	168	2	2	61869096-61869183	61869208-61869287
TU98373	6	61869416	61869790	QTL_ID=25257	327	5.7	2	61869416-61869678	61869727-61869790
TU98374	6	61870616	61870796	QTL_ID=25257	163	2	2	61870616-61870705	61870724-61870796
TU98375	6	61870891	61871084	QTL_ID=25257	194	4.49	1	61870891-61871084
TU98376	6	61871205	61871398	QTL_ID=25257	171	2	2	61871205-61871294	61871318-61871398
TU98377	6	61871524	61871734	QTL_ID=25257	202	3.95	2	61871524-61871614	61871624-61871734
TU98378	6	61872808	61873014	QTL_ID=25257	185	3.52	2	61872808-61872902	61872925-61873014
TU98379	6	61873601	61873798	QTL_ID=25257	180	2.29	2	61873601-61873690	61873709-61873798
TU98380	6	61874067	61874272	QTL_ID=25257	177	2.44	2	61874067-61874156	61874186-61874272
TU98381	6	61874888	61875085	QTL_ID=25257	180	2.81	2	61874888-61874977	61874996-61875085
TU98382	6	61876636	61876992	QTL_ID=25257	309	2.61	2	61876636-61876897	61876946-61876992
TU98383	6	61877686	61877901	QTL_ID=25257	180	2.33	2	61877686-61877775	61877812-61877901
TU98384	6	61878600	61878783	QTL_ID=25257	158	2	2	61878600-61878689	61878716-61878783
TU98385	6	61883959	61884159	QTL_ID=25257	179	2	2	61883959-61884048	61884071-61884159
TU98386	6	61888239	61888430	QTL_ID=25257	180	2	2	61888239-61888328	61888341-61888430
TU98387	6	61889622	61889813	QTL_ID=25257	180	2.5	2	61889622-61889711	61889724-61889813
TU98388	6	61892576	61892772	QTL_ID=25257	156	2	2	61892576-61892649	61892691-61892772
TU98389	6	61905702	61905904	QTL_ID=25257	180	2	2	61905702-61905791	61905815-61905904
TU98390	6	61907752	61907965	QTL_ID=25257	196	2.91	2	61907752-61907857	61907876-61907965
TU98391	6	61908068	61908334	QTL_ID=25257	233	2.36	2	61908068-61908233	61908268-61908334
TU98392	6	61913216	61913526	QTL_ID=25257	280	2.92	3	61913216-61913305	61913310-61913411	61913439-61913526
TU98393	6	61913697	61913901	QTL_ID=25257	168	2	2	61913697-61913781	61913819-61913901
TU98394	6	61923512	61923691	QTL_ID=25257	180	2	1	61923512-61923691
TU98395	6	61925965	61926172	QTL_ID=25257	190	3.77	2	61925965-61926054	61926073-61926172
TU98396	6	61927170	61927457	QTL_ID=25257	272	3.18	2	61927170-61927259	61927276-61927457
TU98397	6	61929001	61929285	QTL_ID=25257	259	2.71	2	61929001-61929090	61929117-61929285
TU98398	6	61929551	61929735	QTL_ID=25257	166	2	2	61929551-61929635	61929655-61929735
TU98399	6	61931115	61931301	QTL_ID=25257	166	2.16	2	61931115-61931204	61931226-61931301
TU98400	6	61941155	61941338	QTL_ID=25257	180	2.48	2	61941155-61941244	61941249-61941338
TU98401	6	61941370	61941590	QTL_ID=25257	206	2.86	2	61941370-61941459	61941475-61941590
TU98402	6	61949209	61949765	QTL_ID=25257	557	23.67	1	61949209-61949765
TU98403	6	61949820	61950173	QTL_ID=25257	354	12.23	1	61949820-61950173
TU98404	6	61950369	61950753	QTL_ID=25257	305	7.93	3	61950369-61950512	61950524-61950591	61950661-61950753
TU98405	6	61957346	61957536	QTL_ID=25257	180	2.24	2	61957346-61957435	61957447-61957536
TU98406	6	61969365	61971502	QTL_ID=25257	172	4.02	2	61969365-61969446	61971413-61971502
TU98407	6	61979533	61979711	QTL_ID=25257	161	2	2	61979533-61979612	61979631-61979711
TU98408	6	61980413	61980610	QTL_ID=25257	164	2	2	61980413-61980499	61980534-61980610
TU98409	6	62040460	62040668	QTL_ID=25257	175	2.28	2	62040460-62040549	62040584-62040668
TU98410	6	62100052	62100338	QTL_ID=25257	272	3.3	3	62100052-62100141	62100146-62100235	62100247-62100338
TU98411	6	62100926	62101296	QTL_ID=25257	355	6.08	2	62100926-62101191	62101208-62101296
TU98412	6	62102177	62104699	QTL_ID=25257	2523	61.66	1	62102177-62104699
TU98413	6	62978372	62980892	QTL_ID=25257	2443	11.41	5	62978372-62978461	62978467-62978700	62978720-62978815	62978818-62979958	62980011-62980892
TU98414	6	63027340	63027547	QTL_ID=25257	180	2.87	2	63027340-63027429	63027458-63027547
TU98415	6	63325820	63326664	QTL_ID=25257	845	14.11	1	63325820-63326664
TU98416	6	63326743	63327355	QTL_ID=25257	613	33.77	1	63326743-63327355
TU98417	6	63359061	63359439	QTL_ID=25257	344	2.4	3	63359061-63359126	63359156-63359343	63359350-63359439
TU98418	6	63359461	63359801	QTL_ID=25257	298	4.17	3	63359461-63359550	63359578-63359695	63359712-63359801
TU98419	6	63360025	63360236	QTL_ID=25257	194	4.62	2	63360025-63360117	63360136-63360236
TU98420	6	63360910	63361061	QTL_ID=25257	152	2.12	1	63360910-63361061
TU98421	6	63361281	63361667	QTL_ID=25257	368	3.21	3	63361281-63361372	63361375-63361544	63361562-63361667
TU98422	6	63408190	63408387	QTL_ID=25257	180	2.52	2	63408190-63408279	63408298-63408387
TU98423	6	63443579	63443816	QTL_ID=25257	155	2.58	2	63443579-63443697	63443781-63443816
TU98424	6	63444285	63444444	QTL_ID=25257	158	3	2	63444285-63444374	63444377-63444444
TU98425	6	63445898	63446068	QTL_ID=25257	170	2.85	2	63445898-63445987	63445989-63446068
TU98426	6	63446296	63446457	QTL_ID=25257	150	2.6	2	63446296-63446385	63446398-63446457
TU98427	6	63463593	63463792	QTL_ID=25257	165	2	2	63463593-63463667	63463703-63463792
TU98428	6	63467996	63468194	QTL_ID=25257	180	2.78	2	63467996-63468085	63468105-63468194
TU98429	6	63468649	63468921	QTL_ID=25257	273	3.17	1	63468649-63468921
TU98430	6	63471131	63471348	QTL_ID=25257	180	2.37	2	63471131-63471220	63471259-63471348
TU98431	6	63506853	63507084	QTL_ID=25257	204	2.48	2	63506853-63506954	63506983-63507084
TU98432	6	63507178	63507908	QTL_ID=25257	696	13.83	3	63507178-63507666	63507701-63507817	63507819-63507908
TU98433	6	63514796	63515007	QTL_ID=25257	194	2.9	2	63514796-63514899	63514918-63515007
TU98434	6	63515383	63517934	QTL_ID=25257	161	11.76	2	63515383-63515452	63517844-63517934
TU98435	6	63521202	63521476	QTL_ID=25257	275	2.44	1	63521202-63521476
TU98436	6	63521707	63521910	QTL_ID=25257	180	2.87	2	63521707-63521796	63521821-63521910
TU98437	6	63823985	63824164	QTL_ID=25257	180	5.89	1	63823985-63824164
TU98438	6	63824213	63825762	QTL_ID=25257	1406	11.39	6	63824213-63824580	63824582-63824704	63824747-63824836	63824848-63825248	63825321-63825416	63825435-63825762
TU98439	6	63825915	63826337	QTL_ID=25257	414	9.63	2	63825915-63826256	63826266-63826337
TU98440	6	63826389	63826713	QTL_ID=25257	325	14.75	1	63826389-63826713
TU98441	6	63826858	63827592	QTL_ID=25257	735	16.91	1	63826858-63827592
TU98442	6	64160777	64161618	QTL_ID=25257	765	15.43	3	64160777-64160874	64160901-64161244	64161296-64161618
TU98443	6	64832360	64832609	QTL_ID=25257	250	65.31	1	64832360-64832609
TU98444	6	64832821	64833104	QTL_ID=25257	284	67.5	1	64832821-64833104
TU98445	6	65944028	65944235	QTL_ID=25257	180	2.88	2	65944028-65944117	65944146-65944235
TU98446	6	66004585	66004776	QTL_ID=25257	180	2	2	66004585-66004674	66004687-66004776
TU98447	6	66084964	66085325	QTL_ID=25257	323	4.91	3	66084964-66085042	66085072-66085223	66085234-66085325
TU98448	6	66085379	66085989	QTL_ID=25257	611	16.9	1	66085379-66085989
TU98449	6	66086042	66086794	QTL_ID=25257	753	12.02	1	66086042-66086794
TU98450	6	66234097	66234278	QTL_ID=25257	180	2	2	66234097-66234186	66234189-66234278
TU98451	6	66385994	66386201	QTL_ID=25257	180	2	2	66385994-66386083	66386112-66386201
TU98452	6	66462886	66463067	QTL_ID=25257	180	2	2	66462886-66462975	66462978-66463067
TU98453	6	66949303	66949511	QTL_ID=25257	204	6.96	2	66949303-66949410	66949416-66949511
TU98454	6	66949687	66950014	QTL_ID=25257	287	3.3	3	66949687-66949776	66949805-66949910	66949924-66950014
TU98455	6	66950140	66950396	QTL_ID=25257	257	4.07	1	66950140-66950396
TU98456	6	68568401	68568598	QTL_ID=25257	178	2.04	2	68568401-68568490	68568511-68568598
TU98457	6	68578720	68578921	QTL_ID=25257	180	3	2	68578720-68578809	68578832-68578921
TU98458	6	68579194	68579375	QTL_ID=25257	180	2.64	2	68579194-68579283	68579286-68579375
TU98459	6	68794095	68794438	QTL_ID=25257	344	5.31	1	68794095-68794438
TU98460	6	69118321	69118527	QTL_ID=25257	207	3.72	1	69118321-69118527
TU98461	6	69271966	69272476	QTL_ID=25257	511	14.97	1	69271966-69272476
TU98462	6	69272542	69273551	QTL_ID=25257	980	11.92	3	69272542-69273053	69273069-69273234	69273250-69273551
TU98463	6	69276401	69276712	QTL_ID=25257	251	2.56	3	69276401-69276489	69276520-69276617	69276649-69276712
TU98464	6	69277248	69277893	QTL_ID=25257	609	2.9	5	69277248-69277337	69277340-69277525	69277538-69277700	69277707-69277796	69277814-69277893
TU98465	6	69278505	69278989	QTL_ID=25257	473	2.91	3	69278505-69278594	69278604-69278782	69278786-69278989
TU98466	6	69281192	69281407	QTL_ID=25257	212	3.79	2	69281192-69281288	69281293-69281407
TU98467	6	69339343	69339552	QTL_ID=25257	180	2	2	69339343-69339432	69339463-69339552
TU98468	6	69410255	69410444	QTL_ID=25257	180	2	2	69410255-69410344	69410355-69410444
TU98469	6	69412489	69412691	QTL_ID=25257	180	2	2	69412489-69412578	69412602-69412691
TU98470	6	69418390	69418585	QTL_ID=25257	180	2.91	2	69418390-69418479	69418496-69418585
TU98471	6	69421352	69421542	QTL_ID=25257	163	2	2	69421352-69421427	69421456-69421542
TU98472	6	69429782	69429962	QTL_ID=25257	180	2	2	69429782-69429871	69429873-69429962
TU98473	6	69430384	69430585	QTL_ID=25257	180	2.46	2	69430384-69430473	69430496-69430585
TU98474	6	69430673	69430895	QTL_ID=25257	223	3.09	1	69430673-69430895
TU98475	6	69441412	69441761	QTL_ID=25257	283	2.45	3	69441412-69441501	69441508-69441645	69441707-69441761
TU98476	6	69442373	69442568	QTL_ID=25257	164	2	2	69442373-69442462	69442495-69442568
TU98477	6	69443907	69444108	QTL_ID=25257	162	2.34	2	69443907-69443996	69444037-69444108
TU98478	6	69444753	69445009	QTL_ID=25257	257	3.35	1	69444753-69445009
TU98479	6	69446073	69446270	QTL_ID=25257	154	2	2	69446073-69446159	69446204-69446270
TU98480	6	69450295	69450505	QTL_ID=25257	180	2	2	69450295-69450384	69450416-69450505
TU98481	6	69451079	69451293	QTL_ID=25257	204	5.26	2	69451079-69451192	69451204-69451293
TU98482	6	69467384	69467579	QTL_ID=25257	151	2	2	69467384-69467444	69467490-69467579
TU98483	6	69472541	69472757	QTL_ID=25257	185	2.53	2	69472541-69472635	69472668-69472757
TU98484	6	69492500	69492698	QTL_ID=25257	183	2.42	2	69492500-69492592	69492609-69492698
TU98485	6	69495178	69495363	QTL_ID=25257	180	2	2	69495178-69495267	69495274-69495363
TU98486	6	69501410	69501605	QTL_ID=25257	173	2	2	69501410-69501499	69501523-69501605
TU98487	6	69663183	69663385	QTL_ID=25257	180	3.13	2	69663183-69663272	69663296-69663385
TU98488	6	69664964	69665156	QTL_ID=25257	171	2	2	69664964-69665044	69665067-69665156
TU98489	6	69665746	69665958	QTL_ID=25257	180	2.06	2	69665746-69665835	69665869-69665958
TU98490	6	69666935	69667127	QTL_ID=25257	180	2	2	69666935-69667024	69667038-69667127
TU98491	6	69668680	69668878	QTL_ID=25257	190	3.94	2	69668680-69668777	69668787-69668878
TU98492	6	69669110	69669303	QTL_ID=25257	193	3.64	2	69669110-69669210	69669212-69669303
TU98493	6	69669910	69670131	QTL_ID=25257	222	3.14	1	69669910-69670131
TU98494	6	69670776	69671306	QTL_ID=25257	435	3.79	4	69670776-69670820	69670894-69670999	69671010-69671199	69671213-69671306
TU98495	6	69671648	69671853	QTL_ID=25257	180	2.89	2	69671648-69671737	69671764-69671853
TU98496	6	69673364	69673579	QTL_ID=25257	211	3.49	2	69673364-69673482	69673488-69673579
TU98497	6	69673837	69674122	QTL_ID=25257	280	4.95	3	69673837-69673893	69673897-69674020	69674024-69674122
TU98498	6	69674137	69674585	QTL_ID=25257	441	6.55	2	69674137-69674241	69674250-69674585
TU98499	6	69674862	69675391	QTL_ID=25257	530	5.32	1	69674862-69675391
TU98500	6	69675867	69676033	QTL_ID=25257	152	2.08	2	69675867-69675928	69675944-69676033
TU98501	6	69676190	69676852	QTL_ID=25257	600	4.67	5	69676190-69676279	69676281-69676494	69676497-69676586	69676635-69676748	69676761-69676852
TU98502	6	69678268	69678484	QTL_ID=25257	217	6.57	1	69678268-69678484
TU98503	6	69678763	69678966	QTL_ID=25257	188	4.68	2	69678763-69678860	69678877-69678966
TU98504	6	69679213	69679412	QTL_ID=25257	193	2.31	2	69679213-69679315	69679323-69679412
TU98505	6	69679507	69679690	QTL_ID=25257	170	2	2	69679507-69679594	69679609-69679690
TU98506	6	69680132	69680368	QTL_ID=25257	237	3.11	1	69680132-69680368
TU98507	6	69680612	69680961	QTL_ID=25257	298	2.93	3	69680612-69680701	69680723-69680843	69680875-69680961
TU98508	6	69926077	69926265	QTL_ID=25257	181	3.18	2	69926077-69926167	69926176-69926265
TU98509	6	69930131	69930386	QTL_ID=25257	256	4.86	1	69930131-69930386
TU98510	6	69930980	69931174	QTL_ID=25257	180	2	2	69930980-69931069	69931085-69931174
TU98511	6	69934585	69934876	QTL_ID=25257	267	2.73	2	69934585-69934769	69934795-69934876
TU98512	6	69935125	69935312	QTL_ID=25257	177	2.48	2	69935125-69935214	69935226-69935312
TU98513	6	69935940	69936130	QTL_ID=25257	180	2.16	2	69935940-69936029	69936041-69936130
TU98514	6	69937266	69937459	QTL_ID=25257	192	2.67	2	69937266-69937355	69937358-69937459
TU98515	6	69937845	69938036	QTL_ID=25257	180	2	2	69937845-69937934	69937947-69938036
TU98516	6	69938599	69939040	QTL_ID=25257	430	2.89	2	69938599-69938900	69938913-69939040
TU98517	6	69940297	69940492	QTL_ID=25257	185	4.29	2	69940297-69940386	69940398-69940492
TU98518	6	69940866	69941068	QTL_ID=25257	178	2.07	2	69940866-69940953	69940979-69941068
TU98519	6	69941549	69941959	QTL_ID=25257	388	3.23	2	69941549-69941847	69941871-69941959
TU98520	6	69941991	69942183	QTL_ID=25257	180	2.86	2	69941991-69942080	69942094-69942183
TU98521	6	69942783	69943079	QTL_ID=25257	297	6.66	1	69942783-69943079
TU98522	6	69943154	69943345	QTL_ID=25257	192	4.66	1	69943154-69943345
TU98523	6	69944021	69944337	QTL_ID=25257	317	7.34	1	69944021-69944337
TU98524	6	69945455	69945648	QTL_ID=25257	180	2.48	2	69945455-69945544	69945559-69945648
TU98525	6	69945912	69946094	QTL_ID=25257	160	2	2	69945912-69946001	69946025-69946094
TU98526	6	69946284	69946488	QTL_ID=25257	178	2.25	2	69946284-69946371	69946399-69946488
TU98527	6	69946501	69946945	QTL_ID=25257	431	3.23	3	69946501-69946741	69946748-69946847	69946856-69946945
TU98528	6	69946950	69947223	QTL_ID=25257	274	3.95	1	69946950-69947223
TU98529	6	69949026	69949234	QTL_ID=25257	197	2.67	2	69949026-69949117	69949130-69949234
TU98530	6	69953516	69953994	QTL_ID=25257	454	3.94	2	69953516-69953605	69953631-69953994
TU98531	6	69954659	69954866	QTL_ID=25257	203	2.73	2	69954659-69954748	69954754-69954866
TU98532	6	69955399	69955556	QTL_ID=25257	151	2.49	2	69955399-69955459	69955467-69955556
TU98533	6	69956940	69957137	QTL_ID=25257	180	2.85	2	69956940-69957029	69957048-69957137
TU98534	6	69957290	69957546	QTL_ID=25257	231	6.78	2	69957290-69957430	69957457-69957546
TU98535	6	69966248	69966448	QTL_ID=25257	172	2	2	69966248-69966334	69966364-69966448
TU98536	6	69966968	69967153	QTL_ID=25257	172	2.51	2	69966968-69967057	69967072-69967153
TU98537	6	69968205	69968404	QTL_ID=25257	173	2	2	69968205-69968294	69968322-69968404
TU98538	6	69973463	69973659	QTL_ID=25257	180	2.86	2	69973463-69973552	69973570-69973659
TU98539	6	69979094	69979290	QTL_ID=25257	188	2.48	2	69979094-69979191	69979201-69979290
TU98540	6	69981425	69981628	QTL_ID=25257	180	2	2	69981425-69981514	69981539-69981628
TU98541	6	69987911	69988104	QTL_ID=25257	180	3.1	2	69987911-69988000	69988015-69988104
TU98542	6	69991131	69991341	QTL_ID=25257	180	2.03	2	69991131-69991220	69991252-69991341
TU98543	6	69992349	69992540	QTL_ID=25257	180	3	2	69992349-69992438	69992451-69992540
TU98544	6	69993567	69993765	QTL_ID=25257	180	3.18	2	69993567-69993656	69993676-69993765
TU98545	6	69995069	69995246	QTL_ID=25257	158	2	2	69995069-69995158	69995179-69995246
TU98546	6	70005549	70005738	QTL_ID=25257	190	2.4	1	70005549-70005738
TU98547	6	70017183	70017364	QTL_ID=25257	180	2	2	70017183-70017272	70017275-70017364
TU98548	6	70019655	70019850	QTL_ID=25257	180	2.66	2	70019655-70019744	70019761-70019850
TU98549	6	70021486	70021679	QTL_ID=25257	194	6.45	1	70021486-70021679
TU98550	6	70022857	70028776	QTL_ID=25257	270	8.99	2	70022857-70022900	70028551-70028776
TU98551	6	70023613	70023809	QTL_ID=25257	186	2.63	2	70023613-70023708	70023720-70023809
TU98552	6	70024665	70024858	QTL_ID=25257	169	2	2	70024665-70024752	70024778-70024858
TU98553	6	70027388	70027577	QTL_ID=25257	180	2	2	70027388-70027477	70027488-70027577
TU98554	6	70028220	70028413	QTL_ID=25257	180	2.9	2	70028220-70028309	70028324-70028413
TU98555	6	70033602	70033800	QTL_ID=25257	180	2.59	2	70033602-70033691	70033711-70033800
TU98556	6	70036343	70036525	QTL_ID=25257	164	2	2	70036343-70036432	70036452-70036525
TU98557	6	70354583	70357168	QTL_ID=25257	2557	21.14	3	70354583-70354674	70354692-70355153	70355166-70357168
TU98558	6	70380485	70380654	QTL_ID=25257	155	2.45	2	70380485-70380537	70380553-70380654
TU98559	6	70381043	70381276	QTL_ID=25257	234	2.7	1	70381043-70381276
TU98560	6	70383508	70383751	QTL_ID=25257	234	3.28	2	70383508-70383648	70383659-70383751
TU98561	6	70385041	70385236	QTL_ID=25257	159	2	2	70385041-70385109	70385147-70385236
TU98562	6	70386143	70386327	QTL_ID=25257	155	2	2	70386143-70386207	70386238-70386327
TU98563	6	70418888	70419084	QTL_ID=25257	180	2	2	70418888-70418977	70418995-70419084
TU98564	6	70420204	70420440	QTL_ID=25257	233	3.67	2	70420204-70420326	70420331-70420440
TU98565	6	70420461	70420794	QTL_ID=25257	259	2.54	3	70420461-70420552	70420600-70420689	70420718-70420794
TU98566	6	70529382	70529563	QTL_ID=25257	180	2.49	2	70529382-70529471	70529474-70529563
TU98567	6	70752874	70753062	QTL_ID=25257	180	2	2	70752874-70752963	70752973-70753062
TU98568	6	70755891	70756105	QTL_ID=25257	180	2	2	70755891-70755980	70756016-70756105
TU98569	6	70762002	70762189	QTL_ID=25257	162	2.29	2	70762002-70762073	70762100-70762189
TU98570	6	70762725	70763143	QTL_ID=25257	419	4.73	1	70762725-70763143
TU98571	6	70765809	70766001	QTL_ID=25257	180	3.92	2	70765809-70765898	70765912-70766001
TU98572	6	70766458	70766653	QTL_ID=25257	180	2	2	70766458-70766547	70766564-70766653
TU98573	6	70868147	70868346	QTL_ID=25257	180	2	2	70868147-70868236	70868257-70868346
TU98574	6	70931568	70932839	QTL_ID=25257	1217	5.21	4	70931568-70931843	70931859-70932231	70932237-70932730	70932766-70932839
TU98575	6	70932992	70933178	QTL_ID=25257	165	2.21	2	70932992-70933066	70933089-70933178
TU98576	6	70933283	70933686	QTL_ID=25257	404	9.59	1	70933283-70933686
TU98577	6	70979901	70980093	QTL_ID=25257	185	2.46	2	70979901-70979990	70979999-70980093
TU98578	6	70981222	70981418	QTL_ID=25257	161	2	2	70981222-70981304	70981341-70981418
TU98579	6	70982425	70982612	QTL_ID=25257	180	2	2	70982425-70982514	70982523-70982612
TU98580	6	70985022	70985219	QTL_ID=25257	180	2	2	70985022-70985111	70985130-70985219
TU98581	6	70986008	70986214	QTL_ID=25257	180	2.93	2	70986008-70986097	70986125-70986214
TU98582	6	70986826	70987167	QTL_ID=25257	329	4.43	2	70986826-70986915	70986929-70987167
TU98583	6	70989354	70989565	QTL_ID=25257	177	2.12	2	70989354-70989443	70989479-70989565
TU98584	6	70990006	70990204	QTL_ID=25257	176	2.41	2	70990006-70990091	70990115-70990204
TU98585	6	70990874	70991067	QTL_ID=25257	162	2.34	2	70990874-70990945	70990978-70991067
TU98586	6	70993559	70993754	QTL_ID=25257	180	2.85	2	70993559-70993648	70993665-70993754
TU98587	6	70994836	70995036	QTL_ID=25257	180	2	2	70994836-70994925	70994947-70995036
TU98588	6	70998035	70998234	QTL_ID=25257	188	2.41	2	70998035-70998124	70998137-70998234
TU98589	6	70999297	70999503	QTL_ID=25257	180	2.24	2	70999297-70999386	70999414-70999503
TU98590	6	71008003	71008219	QTL_ID=25257	217	5.35	1	71008003-71008219
TU98591	6	71010634	71010821	QTL_ID=25257	170	2	2	71010634-71010716	71010735-71010821
TU98592	6	71016304	71016586	QTL_ID=25257	250	2.9	3	71016304-71016394	71016397-71016487	71016519-71016586
TU98593	6	71017715	71017927	QTL_ID=25257	213	4.18	1	71017715-71017927
TU98594	6	71018389	71018589	QTL_ID=25257	196	2.75	2	71018389-71018532	71018538-71018589
TU98595	6	71019578	71019774	QTL_ID=25257	180	2.96	2	71019578-71019667	71019685-71019774
TU98596	6	71022357	71022556	QTL_ID=25257	180	2.96	2	71022357-71022446	71022467-71022556
TU98597	6	71022856	71023048	QTL_ID=25257	193	3.7	1	71022856-71023048
TU98598	6	71023511	71023798	QTL_ID=25257	261	2.46	3	71023511-71023600	71023617-71023706	71023718-71023798
TU98599	6	71025043	71025252	QTL_ID=25257	205	4.25	2	71025043-71025137	71025143-71025252
TU98600	6	71025279	71025494	QTL_ID=25257	216	2.9	1	71025279-71025494
TU98601	6	71025528	71025718	QTL_ID=25257	180	3.19	2	71025528-71025617	71025629-71025718
TU98602	6	71026145	71026343	QTL_ID=25257	181	5.42	2	71026145-71026235	71026254-71026343
TU98603	6	71026793	71026995	QTL_ID=25257	186	3.12	2	71026793-71026888	71026906-71026995
TU98604	6	71027097	71027308	QTL_ID=25257	212	3.87	1	71027097-71027308
TU98605	6	71027730	71027916	QTL_ID=25257	151	2	2	71027730-71027817	71027854-71027916
TU98606	6	71029802	71030636	QTL_ID=25257	674	2.68	6	71029802-71029886	71029907-71029994	71030017-71030106	71030111-71030203	71030276-71030331	71030375-71030636
TU98607	6	71031345	71032581	QTL_ID=25257	1180	3.67	5	71031345-71031408	71031438-71031758	71031762-71031980	71031986-71032277	71032298-71032581
TU98608	6	71032742	71033060	QTL_ID=25257	319	3.21	1	71032742-71033060
TU98609	6	71033114	71033511	QTL_ID=25257	383	4.57	2	71033114-71033203	71033219-71033511
TU98610	6	71033629	71045397	QTL_ID=25257	4182	24.2	6	71033629-71034059	71034597-71036794	71036830-71037497	71044497-71044735	71044748-71044844	71044849-71045397
TU98611	6	71038185	71038392	QTL_ID=25257	180	2.49	2	71038185-71038274	71038303-71038392
TU98612	6	71039232	71039423	QTL_ID=25257	153	2.54	2	71039232-71039321	71039361-71039423
TU98613	6	71043245	71043442	QTL_ID=25257	177	2.2	2	71043245-71043334	71043356-71043442
TU98614	6	71043984	71044174	QTL_ID=25257	180	2.35	2	71043984-71044073	71044085-71044174
TU98615	6	71045446	71045981	QTL_ID=25257	501	3.03	2	71045446-71045859	71045895-71045981
TU98616	6	71079677	71079881	QTL_ID=25257	180	2	2	71079677-71079766	71079792-71079881
TU98617	6	71093611	71093810	QTL_ID=25257	180	3	2	71093611-71093700	71093721-71093810
TU98618	6	71094205	71094395	QTL_ID=25257	158	2.17	2	71094205-71094272	71094306-71094395
TU98619	6	71095249	71095449	QTL_ID=25257	180	2	2	71095249-71095338	71095360-71095449
TU98620	6	71101524	71101718	QTL_ID=25257	173	2	2	71101524-71101609	71101632-71101718
TU98621	6	71781471	71781662	QTL_ID=25257	164	2	2	71781471-71781557	71781586-71781662
TU98622	6	71792719	71792930	QTL_ID=25257	212	3.65	1	71792719-71792930
TU98623	6	71992398	71992592	QTL_ID=25257	169	2	2	71992398-71992480	71992507-71992592
TU98624	6	72003183	72003602	QTL_ID=25257	399	25.79	2	72003183-72003272	72003294-72003602
TU98625	6	72056421	72056604	QTL_ID=25257	180	2	2	72056421-72056510	72056515-72056604
TU98626	6	72071213	72071404	QTL_ID=25257	163	2	2	72071213-72071299	72071329-72071404
TU98627	6	72071955	72072288	QTL_ID=25257	307	2.86	3	72071955-72072044	72072056-72072182	72072199-72072288
TU98628	6	72072819	72073020	QTL_ID=25257	201	8.18	2	72072819-72072909	72072911-72073020
TU98629	6	72080372	72080821	QTL_ID=25257	447	4.02	2	72080372-72080463	72080467-72080821
TU98630	6	72087528	72087717	QTL_ID=25257	181	2.98	2	72087528-72087617	72087627-72087717
TU98631	6	72090266	72090447	QTL_ID=25257	172	2	2	72090266-72090347	72090358-72090447
TU98632	6	72104166	72104356	QTL_ID=25257	180	2	2	72104166-72104255	72104267-72104356
TU98633	6	72105499	72105662	QTL_ID=25257	156	2.07	2	72105499-72105588	72105597-72105662
TU98634	6	72108842	72109038	QTL_ID=25257	181	3.91	2	72108842-72108931	72108948-72109038
TU98635	6	72110069	72110247	QTL_ID=25257	170	2	2	72110069-72110155	72110165-72110247
TU98636	6	72111166	72111382	QTL_ID=25257	198	2.54	2	72111166-72111255	72111275-72111382
TU98637	6	72112776	72112977	QTL_ID=25257	180	2.43	2	72112776-72112865	72112888-72112977
TU98638	6	72113000	72113195	QTL_ID=25257	196	2.51	1	72113000-72113195
TU98639	6	72113630	72113931	QTL_ID=25257	287	3.04	3	72113630-72113719	72113725-72113831	72113842-72113931
TU98640	6	72114179	72114605	QTL_ID=25257	363	2.83	4	72114179-72114268	72114283-72114372	72114405-72114497	72114516-72114605
TU98641	6	72114828	72115047	QTL_ID=25257	216	2.84	2	72114828-72114953	72114958-72115047
TU98642	6	72117970	72118340	QTL_ID=25257	313	3.94	3	72117970-72118059	72118082-72118217	72118254-72118340
TU98643	6	72118422	72118630	QTL_ID=25257	189	2.29	2	72118422-72118475	72118496-72118630
TU98644	6	72119277	72119593	QTL_ID=25257	290	3.64	2	72119277-72119362	72119390-72119593
TU98645	6	72119624	72120084	QTL_ID=25257	461	3.39	1	72119624-72120084
TU98646	6	72120492	72120775	QTL_ID=25257	264	3.18	2	72120492-72120581	72120602-72120775
TU98647	6	72120915	72121105	QTL_ID=25257	182	3.4	2	72120915-72121006	72121016-72121105
TU98648	6	72121134	72121335	QTL_ID=25257	172	2.4	2	72121134-72121223	72121254-72121335
TU98649	6	72122555	72122743	QTL_ID=25257	180	2.62	2	72122555-72122644	72122654-72122743
TU98650	6	72125584	72125767	QTL_ID=25257	158	2	2	72125584-72125673	72125700-72125767
TU98651	6	72125885	72126080	QTL_ID=25257	176	2.47	2	72125885-72125961	72125982-72126080
TU98652	6	72126325	72127396	QTL_ID=25257	1013	6.04	5	72126325-72126417	72126422-72127000	72127015-72127139	72127168-72127266	72127280-72127396
TU98653	6	72128754	72128946	QTL_ID=25257	193	3.73	1	72128754-72128946
TU98654	6	72129074	72129829	QTL_ID=25257	733	5.48	3	72129074-72129422	72129433-72129543	72129557-72129829
TU98655	6	72130345	72130574	QTL_ID=25257	230	7.74	1	72130345-72130574
TU98656	6	72130700	72131773	QTL_ID=25257	1074	12.27	1	72130700-72131773
TU98657	6	72131783	72132024	QTL_ID=25257	242	10.97	1	72131783-72132024
TU98658	6	72132116	72132333	QTL_ID=25257	214	5.95	2	72132116-72132207	72132212-72132333
TU98659	6	72132350	72133188	QTL_ID=25257	831	8.45	2	72132350-72132455	72132464-72133188
TU98660	6	72133379	72133591	QTL_ID=25257	198	5.24	2	72133379-72133471	72133487-72133591
TU98661	6	72133630	72134005	QTL_ID=25257	375	6.7	2	72133630-72133722	72133724-72134005
TU98662	6	72134086	72134288	QTL_ID=25257	180	2.63	2	72134086-72134175	72134199-72134288
TU98663	6	72134440	72134651	QTL_ID=25257	204	3.48	2	72134440-72134550	72134559-72134651
TU98664	6	72163951	72164141	QTL_ID=25257	181	2.73	2	72163951-72164041	72164052-72164141
TU98665	6	72168805	72168998	QTL_ID=25257	191	4.01	2	72168805-72168899	72168903-72168998
TU98666	6	72169425	72169636	QTL_ID=25257	180	2.91	2	72169425-72169514	72169547-72169636
TU98667	6	72170839	72171022	QTL_ID=25257	176	2	2	72170839-72170926	72170935-72171022
TU98668	6	72194020	72194234	QTL_ID=25257	180	2	2	72194020-72194109	72194145-72194234
TU98669	6	72289238	72289430	QTL_ID=25257	180	2	2	72289238-72289327	72289341-72289430
TU98670	6	72346289	72346668	QTL_ID=25257	380	58.4	1	72346289-72346668
TU98671	6	72351982	72352185	QTL_ID=25257	180	2	2	72351982-72352071	72352096-72352185
TU98672	6	72373911	72374112	QTL_ID=25257	180	3	2	72373911-72374000	72374023-72374112
TU98673	6	72514774	72514981	QTL_ID=25257	180	2.58	2	72514774-72514863	72514892-72514981
TU98674	6	72701952	72702142	QTL_ID=25257	180	2.44	2	72701952-72702041	72702053-72702142
TU98675	6	72717380	72717563	QTL_ID=25257	180	2	2	72717380-72717469	72717474-72717563
TU98676	6	72722113	72722322	QTL_ID=25257	180	2	2	72722113-72722202	72722233-72722322
TU98677	6	72722543	72722740	QTL_ID=25257	195	2.44	2	72722543-72722647	72722651-72722740
TU98678	6	72726521	72726699	QTL_ID=25257	179	2.51	1	72726521-72726699
TU98679	6	72727000	72727188	QTL_ID=25257	161	2	2	72727000-72727085	72727114-72727188
TU98680	6	72728876	72729076	QTL_ID=25257	198	3.58	2	72728876-72728975	72728979-72729076
TU98681	6	72731883	72732087	QTL_ID=25257	180	3.04	2	72731883-72731972	72731998-72732087
TU98682	6	72733981	72734183	QTL_ID=25257	180	2.01	2	72733981-72734070	72734094-72734183
TU98683	6	72734418	72734634	QTL_ID=25257	180	2.59	2	72734418-72734507	72734545-72734634
TU98684	6	72734737	72734931	QTL_ID=25257	180	2	2	72734737-72734826	72734842-72734931
TU98685	6	72735639	72735842	QTL_ID=25257	180	3.89	2	72735639-72735728	72735753-72735842
TU98686	6	72736768	72736954	QTL_ID=25257	180	2.43	2	72736768-72736857	72736865-72736954
TU98687	6	72739057	72739267	QTL_ID=25257	185	2.69	2	72739057-72739146	72739173-72739267
TU98688	6	72741259	72741456	QTL_ID=25257	198	39.43	1	72741259-72741456
TU98689	6	72743541	72743732	QTL_ID=25257	180	2.74	2	72743541-72743630	72743643-72743732
TU98690	6	72747141	72747619	QTL_ID=25257	448	2.76	4	72747141-72747230	72747232-72747340	72747350-72747508	72747530-72747619
TU98691	6	72749118	72749317	QTL_ID=25257	180	3.62	2	72749118-72749207	72749228-72749317
TU98692	6	72751161	72751374	QTL_ID=25257	195	4.68	2	72751161-72751256	72751276-72751374
TU98693	6	72753392	72753583	QTL_ID=25257	180	2	2	72753392-72753481	72753494-72753583
TU98694	6	72756026	72756223	QTL_ID=25257	184	3.92	2	72756026-72756115	72756130-72756223
TU98695	6	72758147	72758331	QTL_ID=25257	176	2.46	2	72758147-72758232	72758242-72758331
TU98696	6	72759693	72759889	QTL_ID=25257	170	2.3	2	72759693-72759782	72759810-72759889
TU98697	6	72764141	72764470	QTL_ID=25257	295	2.49	3	72764141-72764217	72764235-72764351	72764370-72764470
TU98698	6	72764938	72765117	QTL_ID=25257	168	2	2	72764938-72765015	72765028-72765117
TU98699	6	72765568	72765764	QTL_ID=25257	180	2.78	2	72765568-72765657	72765675-72765764
TU98700	6	72766218	72766418	QTL_ID=25257	197	2.57	2	72766218-72766307	72766312-72766418
TU98701	6	72766571	72766780	QTL_ID=25257	180	2	2	72766571-72766660	72766691-72766780
TU98702	6	72766844	72767033	QTL_ID=25257	180	2.62	2	72766844-72766933	72766944-72767033
TU98703	6	72767273	72767491	QTL_ID=25257	186	2.58	2	72767273-72767368	72767402-72767491
TU98704	6	72767563	72767749	QTL_ID=25257	169	2.44	2	72767563-72767641	72767660-72767749
TU98705	6	72768220	72768713	QTL_ID=25257	459	2.93	3	72768220-72768309	72768323-72768601	72768624-72768713
TU98706	6	72770393	72770589	QTL_ID=25257	190	2.48	2	72770393-72770482	72770490-72770589
TU98707	6	72770962	72771149	QTL_ID=25257	180	3.55	2	72770962-72771051	72771060-72771149
TU98708	6	72772022	72772222	QTL_ID=25257	201	2.88	1	72772022-72772222
TU98709	6	72774047	72774295	QTL_ID=25257	249	3.19	1	72774047-72774295
TU98710	6	72775564	72775751	QTL_ID=25257	180	2	2	72775564-72775653	72775662-72775751
TU98711	6	72776806	72777006	QTL_ID=25257	201	5	1	72776806-72777006
TU98712	6	72777477	72777851	QTL_ID=25257	347	2.51	3	72777477-72777566	72777581-72777749	72777764-72777851
TU98713	6	72778158	72778379	QTL_ID=25257	211	3.53	2	72778158-72778278	72778290-72778379
TU98714	6	72778469	72778660	QTL_ID=25257	180	2.97	2	72778469-72778558	72778571-72778660
TU98715	6	72828593	72828968	QTL_ID=25257	360	4.86	3	72828593-72828708	72828716-72828865	72828875-72828968
TU98716	6	72829158	72829387	QTL_ID=25257	230	3.28	1	72829158-72829387
TU98717	6	72829405	72830251	QTL_ID=25257	809	6.3	4	72829405-72829897	72829904-72830007	72830021-72830144	72830164-72830251
TU98718	6	73145668	73145856	QTL_ID=25257	180	2	2	73145668-73145757	73145767-73145856
TU98719	6	73146370	73146562	QTL_ID=25257	191	2.95	2	73146370-73146464	73146467-73146562
TU98720	6	73146785	73147379	QTL_ID=25257	593	5.56	2	73146785-73146893	73146896-73147379
TU98721	6	73147423	73147652	QTL_ID=25257	230	4.7	1	73147423-73147652
TU98722	6	73147694	73147895	QTL_ID=25257	170	2.15	2	73147694-73147773	73147806-73147895
TU98723	6	73148091	73148295	QTL_ID=25257	205	2.97	1	73148091-73148295
TU98724	6	73226513	73226705	QTL_ID=25257	158	2	2	73226513-73226595	73226631-73226705
TU98725	6	73400711	73400920	QTL_ID=25257	200	3.03	2	73400711-73400800	73400811-73400920
TU98726	6	73400996	73401360	QTL_ID=25257	342	2.86	2	73400996-73401247	73401271-73401360
TU98727	6	73402892	73403068	QTL_ID=25257	177	2.21	1	73402892-73403068
TU98728	6	73407628	73407827	QTL_ID=25257	180	2.79	2	73407628-73407717	73407738-73407827
TU98729	6	73410061	73410514	QTL_ID=25257	403	3.16	4	73410061-73410129	73410153-73410269	73410286-73410412	73410425-73410514
TU98730	6	73412122	73412314	QTL_ID=25257	169	2	2	73412122-73412202	73412227-73412314
TU98731	6	73447117	73447322	QTL_ID=25257	180	4.11	2	73447117-73447206	73447233-73447322
TU98732	6	73447394	73447568	QTL_ID=25257	150	2.49	2	73447394-73447451	73447477-73447568
TU98733	6	73448365	73452105	QTL_ID=25257	3675	25.91	4	73448365-73448464	73448477-73449206	73449219-73451731	73451774-73452105
TU98734	6	73452158	73452780	QTL_ID=25257	623	9.21	1	73452158-73452780
TU98735	6	73452834	73453727	QTL_ID=25257	894	28.75	1	73452834-73453727
TU98736	6	73453982	73454437	QTL_ID=25257	431	5.61	2	73453982-73454322	73454348-73454437
TU98737	6	73454449	73454929	QTL_ID=25257	481	11.46	1	73454449-73454929
TU98738	6	73516245	73516441	QTL_ID=25257	180	2	2	73516245-73516334	73516352-73516441
TU98739	6	73532377	73532579	QTL_ID=25257	180	2	2	73532377-73532466	73532490-73532579
TU98740	6	73537128	73537317	QTL_ID=25257	180	2.91	2	73537128-73537217	73537228-73537317
TU98741	6	73541129	73542629	QTL_ID=25257	456	4.98	4	73541129-73541207	73541380-73541476	73542167-73542300	73542484-73542629
TU98742	6	73687680	73687876	QTL_ID=25257	174	2.45	2	73687680-73687770	73687794-73687876
TU98743	6	73727901	73728082	QTL_ID=25257	170	2	2	73727901-73727980	73727993-73728082
TU98744	6	73728313	73728910	QTL_ID=25257	531	2.91	5	73728313-73728402	73728411-73728500	73728542-73728631	73728644-73728757	73728764-73728910
TU98745	6	73729633	73729841	QTL_ID=25257	209	5.94	1	73729633-73729841
TU98746	6	73730269	73730689	QTL_ID=25257	410	2.62	2	73730269-73730560	73730572-73730689
TU98747	6	73732119	73732393	QTL_ID=25257	261	2.61	2	73732119-73732210	73732225-73732393
TU98748	6	73732561	73732905	QTL_ID=25257	315	3.87	3	73732561-73732650	73732676-73732810	73732816-73732905
TU98749	6	73733214	73733584	QTL_ID=25257	332	4.48	3	73733214-73733305	73733313-73733462	73733495-73733584
TU98750	6	73733629	73733800	QTL_ID=25257	168	2.04	2	73733629-73733718	73733723-73733800
TU98751	6	73733839	73734155	QTL_ID=25257	317	7.37	1	73733839-73734155
TU98752	6	73734434	73734745	QTL_ID=25257	281	4.2	3	73734434-73734528	73734541-73734636	73734656-73734745
TU98753	6	73734845	73735131	QTL_ID=25257	233	3.32	3	73734845-73734934	73734959-73735055	73735086-73735131
TU98754	6	73735230	73735475	QTL_ID=25257	246	2.86	1	73735230-73735475
TU98755	6	73735916	73736138	QTL_ID=25257	223	2.89	1	73735916-73736138
TU98756	6	73736763	73737017	QTL_ID=25257	251	2.37	2	73736763-73736923	73736928-73737017
TU98757	6	73740025	73740215	QTL_ID=25257	180	2.61	2	73740025-73740114	73740126-73740215
TU98758	6	73745105	73745302	QTL_ID=25257	177	2	2	73745105-73745192	73745214-73745302
TU98759	6	73745835	73746037	QTL_ID=25257	180	2.98	2	73745835-73745924	73745948-73746037
TU98760	6	73746868	73747043	QTL_ID=25257	176	2.58	1	73746868-73747043
TU98761	6	73759058	73759251	QTL_ID=25257	176	2	2	73759058-73759143	73759162-73759251
TU98762	6	73825567	73826997	QTL_ID=25257	1389	173.17	2	73825567-73826336	73826379-73826997
TU98763	6	73887890	73888091	QTL_ID=25257	199	8.97	2	73887890-73887991	73887995-73888091
TU98764	6	73888252	73889109	QTL_ID=25257	851	11.85	3	73888252-73888350	73888357-73889015	73889017-73889109
TU98765	6	73893020	73893223	QTL_ID=25257	180	2	2	73893020-73893109	73893134-73893223
TU98766	6	73893893	73894092	QTL_ID=25257	180	2.93	2	73893893-73893982	73894003-73894092
TU98767	6	73991575	73992288	QTL_ID=25257	668	3.92	2	73991575-73991996	73992043-73992288
TU98768	6	73992823	73993181	QTL_ID=25257	359	5.33	1	73992823-73993181
TU98769	6	73993322	73993533	QTL_ID=25257	212	5.83	1	73993322-73993533
TU98770	6	73993653	73993844	QTL_ID=25257	180	2	2	73993653-73993742	73993755-73993844
TU98771	6	73995640	73995900	QTL_ID=25257	261	5.77	1	73995640-73995900
TU98772	6	73997932	73998120	QTL_ID=25257	180	2	2	73997932-73998021	73998031-73998120
TU98773	6	74025294	74025498	QTL_ID=25257	180	2.97	2	74025294-74025383	74025409-74025498
TU98774	6	74098235	74098432	QTL_ID=25257	180	2	2	74098235-74098324	74098343-74098432
TU98775	6	74153374	74153583	QTL_ID=25257	180	2.94	2	74153374-74153463	74153494-74153583
TU98776	6	74180708	74180902	QTL_ID=25257	180	2	2	74180708-74180797	74180813-74180902
TU98777	6	74234611	74234808	QTL_ID=25257	180	2	2	74234611-74234700	74234719-74234808
TU98778	6	74242896	74243074	QTL_ID=25257	179	5.53	1	74242896-74243074
TU98779	6	74261195	74261394	QTL_ID=25257	180	3	2	74261195-74261284	74261305-74261394
TU98780	6	74266699	74266904	QTL_ID=25257	180	2	2	74266699-74266788	74266815-74266904
TU98781	6	74296219	74296714	QTL_ID=25257	481	7.7	2	74296219-74296311	74296327-74296714
TU98782	6	74296722	74296931	QTL_ID=25257	173	3.67	2	74296722-74296780	74296818-74296931
TU98783	6	74297122	74297796	QTL_ID=25257	664	7.58	2	74297122-74297410	74297422-74297796
TU98784	6	74307289	74307490	QTL_ID=25257	186	3.31	2	74307289-74307384	74307401-74307490
TU98785	6	74336649	74336945	QTL_ID=25257	288	5.88	2	74336649-74336743	74336753-74336945
TU98786	6	74345403	74345883	QTL_ID=25257	421	2.81	4	74345403-74345492	74345508-74345658	74345690-74345779	74345794-74345883
TU98787	6	74409267	74409466	QTL_ID=25257	180	2.36	2	74409267-74409356	74409377-74409466
TU98788	6	74409630	74410024	QTL_ID=25257	395	4.54	1	74409630-74410024
TU98789	6	74410444	74410627	QTL_ID=25257	184	2.75	1	74410444-74410627
TU98790	6	74440262	74440488	QTL_ID=25257	227	3.8	1	74440262-74440488
TU98791	6	74454934	74455127	QTL_ID=25257	188	5.64	2	74454934-74455028	74455035-74455127
TU98792	6	74459371	74459579	QTL_ID=25257	180	2	2	74459371-74459460	74459490-74459579
TU98793	6	74843718	74843907	QTL_ID=25257	169	2	2	74843718-74843803	74843825-74843907
TU98794	6	74844460	74844656	QTL_ID=25257	182	2.58	2	74844460-74844549	74844565-74844656
TU98795	6	74848777	74848962	QTL_ID=25257	180	3.11	2	74848777-74848866	74848873-74848962
TU98796	6	74851256	74851452	QTL_ID=25257	180	2	2	74851256-74851345	74851363-74851452
TU98797	6	74851611	74851803	QTL_ID=25257	182	2.52	2	74851611-74851700	74851712-74851803
TU98798	6	74853611	74853804	QTL_ID=25257	188	3.13	2	74853611-74853708	74853715-74853804
TU98799	6	74853933	74854125	QTL_ID=25257	163	2	2	74853933-74854019	74854050-74854125
TU98800	6	74855320	74855612	QTL_ID=25257	293	6.1	1	74855320-74855612
TU98801	6	74855852	74859190	QTL_ID=25257	565	4.61	3	74855852-74855941	74855954-74856144	74858907-74859190
TU98802	6	74856456	74856660	QTL_ID=25257	175	2	2	74856456-74856544	74856575-74856660
TU98803	6	74856812	74857163	QTL_ID=25257	352	6.53	1	74856812-74857163
TU98804	6	74857382	74857988	QTL_ID=25257	597	5.4	2	74857382-74857471	74857482-74857988
TU98805	6	74858156	74858461	QTL_ID=25257	306	6.25	1	74858156-74858461
TU98806	6	74859594	74861173	QTL_ID=25257	1434	6.26	5	74859594-74859833	74859889-74859978	74860005-74860916	74860920-74861054	74861117-74861173
TU98807	6	74867520	74867718	QTL_ID=25257	180	3	2	74867520-74867609	74867629-74867718
TU98808	6	74875128	74875312	QTL_ID=25257	180	2.02	2	74875128-74875217	74875223-74875312
TU98809	6	74878494	74878676	QTL_ID=25257	180	2	2	74878494-74878583	74878587-74878676
TU98810	6	74886999	74887188	QTL_ID=25257	180	2.75	2	74886999-74887088	74887099-74887188
TU98811	6	74890037	74890220	QTL_ID=25257	161	2	2	74890037-74890118	74890142-74890220
TU98812	6	74891657	74891847	QTL_ID=25257	172	2	2	74891657-74891745	74891765-74891847
TU98813	6	74892074	74892851	QTL_ID=25257	711	4.23	5	74892074-74892166	74892193-74892287	74892313-74892448	74892450-74892742	74892758-74892851
TU98814	6	74893489	74893768	QTL_ID=25257	270	3.87	2	74893489-74893578	74893589-74893768
TU98815	6	74894588	74894798	QTL_ID=25257	183	3.88	2	74894588-74894678	74894707-74894798
TU98816	6	74895206	74895408	QTL_ID=25257	177	2	2	74895206-74895293	74895320-74895408
TU98817	6	74895939	74896134	QTL_ID=25257	166	2	2	74895939-74896027	74896058-74896134
TU98818	6	74896740	74896928	QTL_ID=25257	166	2	2	74896740-74896829	74896853-74896928
TU98819	6	74897099	74897294	QTL_ID=25257	186	3.67	2	74897099-74897194	74897205-74897294
TU98820	6	74898391	74898595	QTL_ID=25257	180	2.98	2	74898391-74898480	74898506-74898595
TU98821	6	74899051	74904055	QTL_ID=25257	513	3.25	4	74899051-74899140	74899145-74899377	74899381-74899470	74903956-74904055
TU98822	6	74901093	74901298	QTL_ID=25257	202	3.54	2	74901093-74901185	74901190-74901298
TU98823	6	74901659	74902109	QTL_ID=25257	426	2.72	2	74901659-74901748	74901774-74902109
TU98824	6	74902356	74902580	QTL_ID=25257	225	3.09	1	74902356-74902580
TU98825	6	74902971	74903121	QTL_ID=25257	150	2.73	2	74902971-74903025	74903027-74903121
TU98826	6	74903445	74903654	QTL_ID=25257	155	2.26	2	74903445-74903534	74903590-74903654
TU98827	6	74905688	74905877	QTL_ID=25257	150	2	2	74905688-74905771	74905812-74905877
TU98828	6	74908197	74908467	QTL_ID=25257	271	2.96	1	74908197-74908467
TU98829	6	74914483	74914669	QTL_ID=25257	160	2.28	2	74914483-74914572	74914600-74914669
TU98830	6	74917150	74917356	QTL_ID=25257	207	3.36	1	74917150-74917356
TU98831	6	74918078	74918276	QTL_ID=25257	180	2.3	2	74918078-74918167	74918187-74918276
TU98832	6	74919033	74919264	QTL_ID=25257	232	3.84	1	74919033-74919264
TU98833	6	74922026	74922203	QTL_ID=25257	178	2.02	1	74922026-74922203
TU98834	6	74936056	74936250	QTL_ID=25257	180	2	2	74936056-74936145	74936161-74936250
TU98835	6	74940894	74941089	QTL_ID=25257	180	2	2	74940894-74940983	74941000-74941089
TU98836	6	74941214	74941402	QTL_ID=25257	180	3.68	2	74941214-74941303	74941313-74941402
TU98837	6	74941631	74941813	QTL_ID=25257	180	2	2	74941631-74941720	74941724-74941813
TU98838	6	74942161	74942366	QTL_ID=25257	180	2	2	74942161-74942250	74942277-74942366
TU98839	6	74952641	74952823	QTL_ID=25257	180	2	2	74952641-74952730	74952734-74952823
TU98840	6	74957554	74957783	QTL_ID=25257	230	4.49	1	74957554-74957783
TU98841	6	74958678	74959003	QTL_ID=25257	296	3.18	3	74958678-74958767	74958780-74958874	74958893-74959003
TU98842	6	74959098	74959307	QTL_ID=25257	190	3.96	2	74959098-74959195	74959216-74959307
TU98843	6	74959862	74960049	QTL_ID=25257	154	2.5	2	74959862-74959957	74959992-74960049
TU98844	6	74960494	74961241	QTL_ID=25257	579	2.53	6	74960494-74960583	74960591-74960680	74960724-74960792	74960851-74960970	74960982-74961131	74961182-74961241
TU98845	6	74976552	74978439	QTL_ID=25257	1888	17.83	1	74976552-74978439
TU98846	6	74978796	74979544	QTL_ID=25257	749	9.44	1	74978796-74979544
TU98847	6	74980923	74981132	QTL_ID=25257	181	3.85	2	74980923-74981012	74981042-74981132
TU98848	6	74981540	74981749	QTL_ID=25257	185	2.59	2	74981540-74981634	74981660-74981749
TU98849	6	74981832	74982046	QTL_ID=25257	202	5.99	2	74981832-74981940	74981954-74982046
TU98850	6	74982836	74983130	QTL_ID=25257	295	2.8	1	74982836-74983130
TU98851	6	74983298	74983493	QTL_ID=25257	196	2.51	1	74983298-74983493
TU98852	6	74983535	74983916	QTL_ID=25257	341	2.67	2	74983535-74983795	74983837-74983916
TU98853	6	74984876	74985238	QTL_ID=25257	335	4.72	2	74984876-74984965	74984994-74985238
TU98854	6	74986099	74986318	QTL_ID=25257	180	2.11	2	74986099-74986188	74986229-74986318
TU98855	6	74988308	74988501	QTL_ID=25257	180	2.42	2	74988308-74988397	74988412-74988501
TU98856	6	74989261	74989582	QTL_ID=25257	322	3.64	1	74989261-74989582
TU98857	6	74989884	74990405	QTL_ID=25257	511	3.21	2	74989884-74990239	74990251-74990405
TU98858	6	74990620	74990969	QTL_ID=25257	253	2.35	3	74990620-74990692	74990758-74990847	74990880-74990969
TU98859	6	74991615	74991781	QTL_ID=25257	167	2.37	1	74991615-74991781
TU98860	6	74991918	74992105	QTL_ID=25257	178	2	2	74991918-74992005	74992016-74992105
TU98861	6	74992410	74992632	QTL_ID=25257	223	3.18	1	74992410-74992632
TU98862	6	74993846	74994128	QTL_ID=25257	281	3.3	2	74993846-74993935	74993938-74994128
TU98863	6	74994135	74994323	QTL_ID=25257	180	2.71	2	74994135-74994224	74994234-74994323
TU98864	6	74994372	74994545	QTL_ID=25257	170	5.42	2	74994372-74994439	74994444-74994545
TU98865	6	75615715	75615888	QTL_ID=25257	174	21.69	1	75615715-75615888
TU98866	6	75615922	75616549	QTL_ID=25257	573	21.19	2	75615922-75616207	75616263-75616549
TU98867	6	76453843	76454037	QTL_ID=25257	163	2	2	76453843-76453915	76453948-76454037
TU98868	6	79721289	79721473	QTL_ID=25257	161	2	2	79721289-79721359	79721384-79721473
TU98869	6	79721794	79721997	QTL_ID=25257	178	2.13	2	79721794-79721883	79721910-79721997
TU98870	6	79759827	79760026	QTL_ID=25257	180	2	2	79759827-79759916	79759937-79760026
TU98871	6	79800733	79800928	QTL_ID=25257	177	2	2	79800733-79800822	79800842-79800928
TU98872	6	79802004	79802271	QTL_ID=25257	261	2.37	2	79802004-79802093	79802101-79802271
TU98873	6	79802451	79802649	QTL_ID=25257	183	4.71	2	79802451-79802542	79802559-79802649
TU98874	6	79803188	79803675	QTL_ID=25257	375	2.37	4	79803188-79803254	79803311-79803400	79803443-79803570	79803586-79803675
TU98875	6	79812760	79812966	QTL_ID=25257	180	2.44	2	79812760-79812849	79812877-79812966
TU98876	6	79820771	79820959	QTL_ID=25257	180	2	2	79820771-79820860	79820870-79820959
TU98877	6	79837862	79838057	QTL_ID=25257	183	2.43	2	79837862-79837954	79837968-79838057
TU98878	6	79888062	79888251	QTL_ID=25257	157	2	2	79888062-79888151	79888185-79888251
TU98879	6	79962243	79962434	QTL_ID=25257	180	2.15	2	79962243-79962332	79962345-79962434
TU98880	6	79966352	79966552	QTL_ID=25257	180	2.44	2	79966352-79966441	79966463-79966552
TU98881	6	80019897	80020085	QTL_ID=25257	180	2	2	80019897-80019986	80019996-80020085
TU98882	6	80105259	80105458	QTL_ID=25257	200	3.13	1	80105259-80105458
TU98883	6	80143934	80144120	QTL_ID=25257	180	2	2	80143934-80144023	80144031-80144120
TU98884	6	80167261	80167462	QTL_ID=25257	180	2	2	80167261-80167350	80167373-80167462
TU98885	6	80255236	80255415	QTL_ID=25257	180	2.89	1	80255236-80255415
TU98886	6	80296013	80296191	QTL_ID=25257	179	2.01	1	80296013-80296191
TU98887	6	80304957	80305137	QTL_ID=25257	180	2	2	80304957-80305046	80305048-80305137
TU98888	6	80342796	80342975	QTL_ID=25257	180	2	1	80342796-80342975
TU98889	6	80679283	80679559	QTL_ID=25257	277	4.37	1	80679283-80679559
TU98890	6	80679683	80680013	QTL_ID=25257	326	3.72	2	80679683-80679918	80679924-80680013
TU98891	6	80680205	80680395	QTL_ID=25257	180	2.97	2	80680205-80680294	80680306-80680395
TU98892	6	80681215	80681663	QTL_ID=25257	390	4.09	2	80681215-80681547	80681607-80681663
TU98893	6	80682638	80682828	QTL_ID=25257	180	2.33	2	80682638-80682727	80682739-80682828
TU98894	6	80683050	80683242	QTL_ID=25257	193	4.45	1	80683050-80683242
TU98895	6	80683280	80683477	QTL_ID=25257	180	2	2	80683280-80683369	80683388-80683477
TU98896	6	80684413	80684999	QTL_ID=25257	557	2.84	3	80684413-80684502	80684518-80684643	80684659-80684999
TU98897	6	80685257	80685464	QTL_ID=25257	180	2.07	2	80685257-80685346	80685375-80685464
TU98898	6	81348213	81348414	QTL_ID=25257	180	2	2	81348213-81348302	81348325-81348414
TU98899	6	81668805	81669002	QTL_ID=25257	180	2	2	81668805-81668894	81668913-81669002
TU98900	6	81682214	81682520	QTL_ID=25257	307	11.91	1	81682214-81682520
TU98901	6	81682594	81682801	QTL_ID=25257	192	3.56	2	81682594-81682695	81682712-81682801
TU98902	6	81683029	81683226	QTL_ID=25257	170	2	2	81683029-81683114	81683143-81683226
TU98903	6	82007031	82007216	QTL_ID=25257	186	2.75	1	82007031-82007216
TU98904	6	82462966	82463364	QTL_ID=25257	399	5.23	1	82462966-82463364
TU98905	6	82745279	82745641	QTL_ID=25257	363	1285.43	1	82745279-82745641
TU98906	6	83428117	83428297	QTL_ID=25257	160	2	2	83428117-83428191	83428213-83428297
TU98907	6	84039869	84040080	QTL_ID=25257	202	9.06	2	84039869-84039961	84039972-84040080
TU98908	6	84133954	84134122	QTL_ID=25257	169	13.11	1	84133954-84134122
TU98909	6	84160556	84160738	QTL_ID=25257	180	2	2	84160556-84160645	84160649-84160738
TU98910	6	84169695	84169932	QTL_ID=25257	238	2.87	1	84169695-84169932
TU98911	6	84170391	84170656	QTL_ID=25257	266	7.09	1	84170391-84170656
TU98912	6	84171228	84171740	QTL_ID=25257	498	5.34	3	84171228-84171312	84171324-84171646	84171651-84171740
TU98913	6	84238282	84238455	QTL_ID=25257	174	2.07	1	84238282-84238455
TU98914	6	84331262	84331457	QTL_ID=25257	169	2	2	84331262-84331346	84331374-84331457
TU98915	6	84337802	84337973	QTL_ID=25257	172	2.7	1	84337802-84337973
TU98916	6	84345153	84345340	QTL_ID=25257	170	2	2	84345153-84345232	84345251-84345340
TU98917	6	84346480	84346688	QTL_ID=25257	205	2.87	2	84346480-84346569	84346574-84346688
TU98918	6	84361293	84361493	QTL_ID=25257	180	2	2	84361293-84361382	84361404-84361493
TU98919	6	84366252	84366444	QTL_ID=25257	180	2	2	84366252-84366341	84366355-84366444
TU98920	6	84379438	84379632	QTL_ID=25257	176	2	2	84379438-84379524	84379544-84379632
TU98921	6	84385825	84386023	QTL_ID=25257	165	2	2	84385825-84385900	84385935-84386023
TU98922	6	84464368	84464589	QTL_ID=25257	201	3.25	2	84464368-84464473	84464495-84464589
TU98923	6	84466533	84466725	QTL_ID=25257	180	2	2	84466533-84466622	84466636-84466725
TU98924	6	84467509	84467699	QTL_ID=25257	180	3	2	84467509-84467598	84467610-84467699
TU98925	6	84505680	84505865	QTL_ID=25257	155	2	2	84505680-84505760	84505792-84505865
TU98926	6	84509835	84510040	QTL_ID=25257	206	2.2	1	84509835-84510040
TU98927	6	84512011	84512205	QTL_ID=25257	186	2.82	2	84512011-84512096	84512106-84512205
TU98928	6	84519638	84519840	QTL_ID=25257	180	2	2	84519638-84519727	84519751-84519840
TU98929	6	84519924	84520117	QTL_ID=25257	162	2	2	84519924-84520006	84520039-84520117
TU98930	6	84527549	84527737	QTL_ID=25257	188	4.21	2	84527549-84527639	84527641-84527737
TU98931	6	84528811	84529027	QTL_ID=25257	197	2.98	2	84528811-84528900	84528921-84529027
TU98932	6	84530714	84531209	QTL_ID=25257	468	5.03	2	84530714-84530777	84530806-84531209
TU98933	6	84531269	84531615	QTL_ID=25257	347	3.33	1	84531269-84531615
TU98934	6	84532488	84532708	QTL_ID=25257	213	4.1	2	84532488-84532577	84532586-84532708
TU98935	6	84544821	84545118	QTL_ID=25257	298	7.24	1	84544821-84545118
TU98936	6	84545231	84545476	QTL_ID=25257	246	5.48	1	84545231-84545476
TU98937	6	84593634	84593831	QTL_ID=25257	180	2.57	2	84593634-84593723	84593742-84593831
TU98938	6	84610203	84610409	QTL_ID=25257	180	2	2	84610203-84610292	84610320-84610409
TU98939	6	84621124	84621326	QTL_ID=25257	180	4	2	84621124-84621213	84621237-84621326
TU98940	6	84628105	84628577	QTL_ID=25257	462	5.75	2	84628105-84628160	84628172-84628577
TU98941	6	84671542	84671830	QTL_ID=25257	289	3.73	1	84671542-84671830
TU98942	6	84672029	84672221	QTL_ID=25257	180	3.96	2	84672029-84672118	84672132-84672221
TU98943	6	84672723	84672912	QTL_ID=25257	180	2	2	84672723-84672812	84672823-84672912
TU98944	6	84674538	84674862	QTL_ID=25257	272	2.52	3	84674538-84674627	84674663-84674754	84674773-84674862
TU98945	6	84675074	84675268	QTL_ID=25257	174	2	2	84675074-84675162	84675184-84675268
TU98946	6	84675816	84676011	QTL_ID=25257	180	2	2	84675816-84675905	84675922-84676011
TU98947	6	85842655	85842931	QTL_ID=25257	250	2.25	3	85842655-85842744	85842749-85842838	85842862-85842931
TU98948	6	85844285	85844462	QTL_ID=25257	155	2.01	2	85844285-85844374	85844398-85844462
TU98949	6	85845796	85846032	QTL_ID=25257	237	4	1	85845796-85846032
TU98950	6	85848573	85848770	QTL_ID=25257	185	5.6	2	85848573-85848666	85848680-85848770
TU98951	6	85848892	85849293	QTL_ID=25257	399	5.18	2	85848892-85849205	85849209-85849293
TU98952	6	85849534	85849728	QTL_ID=25257	178	2	2	85849534-85849621	85849639-85849728
TU98953	6	85849853	85850224	QTL_ID=25257	294	3.01	3	85849853-85849925	85849986-85850114	85850133-85850224
TU98954	6	85850294	85850566	QTL_ID=25257	273	2.97	1	85850294-85850566
TU98955	6	85850652	85850854	QTL_ID=25257	187	3.8	2	85850652-85850741	85850758-85850854
TU98956	6	85850870	85851086	QTL_ID=25257	217	4.01	1	85850870-85851086
TU98957	6	85852126	85852311	QTL_ID=25257	186	2.36	1	85852126-85852311
TU98958	6	85852550	85852858	QTL_ID=25257	293	4.83	3	85852550-85852639	85852653-85852762	85852766-85852858
TU98959	6	85852914	85853118	QTL_ID=25257	205	6.08	1	85852914-85853118
TU98960	6	85960230	85960433	QTL_ID=25257	180	2.06	2	85960230-85960319	85960344-85960433
TU98961	6	85993801	85993993	QTL_ID=25257	180	2.68	2	85993801-85993890	85993904-85993993
TU98962	6	85994016	85994369	QTL_ID=25257	325	3.07	3	85994016-85994110	85994116-85994255	85994280-85994369
TU98963	6	85994669	85994876	QTL_ID=25257	197	7.36	2	85994669-85994760	85994772-85994876
TU98964	6	85994911	85995098	QTL_ID=25257	188	2.85	1	85994911-85995098
TU98965	6	85995270	85995833	QTL_ID=25257	541	3.44	2	85995270-85995538	85995562-85995833
TU98966	6	85995878	85996161	QTL_ID=25257	283	3.68	2	85995878-85996070	85996072-85996161
TU98967	6	85997025	85997946	QTL_ID=25257	288	4.41	3	85997025-85997089	85997705-85997768	85997788-85997946
TU98968	6	85997979	85998184	QTL_ID=25257	190	2.47	2	85997979-85998068	85998085-85998184
TU98969	6	85998254	85998537	QTL_ID=25257	284	6.2	1	85998254-85998537
TU98970	6	85998719	85998934	QTL_ID=25257	200	2.93	2	85998719-85998828	85998845-85998934
TU98971	6	85999068	85999260	QTL_ID=25257	165	2.12	2	85999068-85999142	85999171-85999260
TU98972	6	85999290	85999500	QTL_ID=25257	211	6.5	1	85999290-85999500
TU98973	6	86605836	86606490	QTL_ID=25257	589	22.3	3	86605836-86606161	86606192-86606367	86606404-86606490
TU98974	6	86606726	86607196	QTL_ID=25257	471	614.19	1	86606726-86607196
TU98975	6	86831804	86832195	QTL_ID=25257	392	8.21	1	86831804-86832195
TU98976	6	86832508	86832747	QTL_ID=25257	237	5.01	2	86832508-86832650	86832654-86832747
TU98977	6	86833447	86833815	QTL_ID=25257	318	2.63	3	86833447-86833553	86833577-86833698	86833727-86833815
TU98978	6	86833884	86834082	QTL_ID=25257	181	3.88	2	86833884-86833974	86833993-86834082
TU98979	6	86834573	86834898	QTL_ID=25257	237	2.35	3	86834573-86834624	86834694-86834789	86834810-86834898
TU98980	6	86835065	86835255	QTL_ID=25257	164	2.39	2	86835065-86835154	86835182-86835255
TU98981	6	86835264	86835467	QTL_ID=25257	180	3.02	2	86835264-86835353	86835378-86835467
TU98982	6	86835518	86835704	QTL_ID=25257	169	2	2	86835518-86835597	86835616-86835704
TU98983	6	86835870	86836074	QTL_ID=25257	168	2	2	86835870-86835949	86835987-86836074
TU98984	6	86837978	86838213	QTL_ID=25257	236	3.19	1	86837978-86838213
TU98985	6	86838698	86838888	QTL_ID=25257	180	2	2	86838698-86838787	86838799-86838888
TU98986	6	86840498	86840813	QTL_ID=25257	257	2.62	3	86840498-86840579	86840601-86840692	86840731-86840813
TU98987	6	86840815	86841020	QTL_ID=25257	180	2.96	2	86840815-86840904	86840931-86841020
TU98988	6	86844459	86844660	QTL_ID=25257	180	2	2	86844459-86844548	86844571-86844660
TU98989	6	86854026	86855721	QTL_ID=25257	1685	114.27	2	86854026-86855524	86855536-86855721
TU98990	6	87695338	87695530	QTL_ID=25257	167	2.5	2	87695338-87695427	87695454-87695530
TU98991	6	88036917	88037245	QTL_ID=25257	310	2.96	2	88036917-88037136	88037156-88037245
TU98992	6	88042458	88044826	QTL_ID=25257	180	2.45	2	88042458-88042547	88044737-88044826
TU98993	6	88042629	88042833	QTL_ID=25257	180	2	2	88042629-88042718	88042744-88042833
TU98994	6	88279789	88280510	QTL_ID=25257	722	41.44	1	88279789-88280510
TU98995	6	88309310	88309663	QTL_ID=25257	321	4.2	3	88309310-88309399	88309431-88309564	88309567-88309663
TU98996	6	88340038	88340257	QTL_ID=25257	220	54.85	1	88340038-88340257
TU98997	6	88340402	88340596	QTL_ID=25257	179	2.12	2	88340402-88340491	88340508-88340596
TU98998	6	88341042	88341488	QTL_ID=25257	435	6.61	2	88341042-88341131	88341144-88341488
TU98999	6	88342093	88342473	QTL_ID=25257	338	3.49	3	88342093-88342244	88342257-88342352	88342384-88342473
TU99000	6	88343557	88343929	QTL_ID=25257	349	3.61	3	88343557-88343665	88343672-88343818	88343837-88343929
TU99001	6	88344082	88344643	QTL_ID=25257	535	4.17	2	88344082-88344171	88344199-88344643
TU99002	6	88345996	88346251	QTL_ID=25257	256	4.56	1	88345996-88346251
TU99003	6	88349691	88350777	QTL_ID=25257	1087	21.52	1	88349691-88350777
TU99004	6	88350813	88352907	QTL_ID=25257	1009	41.88	4	88350813-88351428	88351444-88351548	88351569-88351651	88352703-88352907
TU99005	6	88351671	88352564	QTL_ID=25257	860	6.22	4	88351671-88351770	88351779-88351933	88351958-88352066	88352069-88352564
TU99006	6	88352971	88353294	QTL_ID=25257	313	3.56	2	88352971-88353184	88353196-88353294
TU99007	6	88355863	88356092	QTL_ID=25257	230	4.7	1	88355863-88356092
TU99008	6	88356349	88356547	QTL_ID=25257	199	2.45	1	88356349-88356547
TU99009	6	88356574	88356986	QTL_ID=25257	382	3.85	3	88356574-88356678	88356698-88356882	88356895-88356986
TU99010	6	88357035	88357409	QTL_ID=25257	353	3.9	2	88357035-88357293	88357316-88357409
TU99011	6	88357491	88357698	QTL_ID=25257	180	2.88	2	88357491-88357580	88357609-88357698
TU99012	6	88357851	88358035	QTL_ID=25257	154	2	2	88357851-88357916	88357948-88358035
TU99013	6	88360603	88360819	QTL_ID=25257	179	2	2	88360603-88360691	88360730-88360819
TU99014	6	88360993	88361255	QTL_ID=25257	263	5.77	1	88360993-88361255
TU99015	6	88361383	88361573	QTL_ID=25257	172	2.2	2	88361383-88361464	88361484-88361573
TU99016	6	88361840	88362120	QTL_ID=25257	281	4.05	1	88361840-88362120
TU99017	6	88362710	88362891	QTL_ID=25257	165	2	2	88362710-88362784	88362802-88362891
TU99018	6	88363450	88363778	QTL_ID=25257	312	3.26	3	88363450-88363539	88363543-88363674	88363689-88363778
TU99019	6	88363872	88364091	QTL_ID=25257	180	2.18	2	88363872-88363961	88364002-88364091
TU99020	6	88364208	88364600	QTL_ID=25257	393	5.5	1	88364208-88364600
TU99021	6	88364817	88365016	QTL_ID=25257	199	4.07	2	88364817-88364920	88364922-88365016
TU99022	6	88365624	88365808	QTL_ID=25257	180	2.13	2	88365624-88365713	88365719-88365808
TU99023	6	88365919	88366116	QTL_ID=25257	189	5.41	2	88365919-88366008	88366018-88366116
TU99024	6	88366447	88366640	QTL_ID=25257	171	2.42	2	88366447-88366527	88366551-88366640
TU99025	6	88366851	88367054	QTL_ID=25257	204	3.5	1	88366851-88367054
TU99026	6	88367399	88367726	QTL_ID=25257	325	3.45	2	88367399-88367488	88367492-88367726
TU99027	6	88367871	88368084	QTL_ID=25257	212	6	2	88367871-88367992	88367995-88368084
TU99028	6	88368558	88369013	QTL_ID=25257	450	6.35	2	88368558-88368914	88368921-88369013
TU99029	6	88369115	88369530	QTL_ID=25257	380	9.14	2	88369115-88369199	88369236-88369530
TU99030	6	88370892	88371072	QTL_ID=25257	180	2.71	2	88370892-88370981	88370983-88371072
TU99031	6	88371216	88371525	QTL_ID=25257	274	2.51	3	88371216-88371293	88371317-88371422	88371436-88371525
TU99032	6	88371997	88372205	QTL_ID=25257	180	2	2	88371997-88372086	88372116-88372205
TU99033	6	88372256	88372689	QTL_ID=25257	410	3.04	3	88372256-88372339	88372350-88372585	88372600-88372689
TU99034	6	88372987	88373192	QTL_ID=25257	196	2.61	2	88372987-88373076	88373087-88373192
TU99035	6	88374139	88374332	QTL_ID=25257	180	2	2	88374139-88374228	88374243-88374332
TU99036	6	88428463	88428996	QTL_ID=25257	437	3.26	5	88428463-88428552	88428576-88428665	88428715-88428791	88428811-88428900	88428907-88428996
TU99037	6	88429492	88430609	QTL_ID=25257	1078	6.47	2	88429492-88430253	88430294-88430609
TU99038	6	88430615	88430819	QTL_ID=25257	203	3.86	2	88430615-88430722	88430725-88430819
TU99039	6	88430972	88431903	QTL_ID=25257	838	5.69	4	88430972-88431273	88431314-88431382	88431428-88431802	88431812-88431903
TU99040	6	88431941	88432325	QTL_ID=25257	373	7.42	2	88431941-88432035	88432048-88432325
TU99041	6	88432729	88432974	QTL_ID=25257	218	2.03	3	88432729-88432786	88432792-88432881	88432905-88432974
TU99042	6	88433053	88433261	QTL_ID=25257	196	4.71	2	88433053-88433154	88433168-88433261
TU99043	6	88434048	88434231	QTL_ID=25257	151	2	2	88434048-88434110	88434144-88434231
TU99044	6	88434470	88436386	QTL_ID=25257	920	5.82	4	88434470-88434564	88434577-88435074	88436039-88436271	88436293-88436386
TU99045	6	88435147	88435795	QTL_ID=25257	589	3.98	3	88435147-88435221	88435268-88435379	88435394-88435795
TU99046	6	88436486	88437221	QTL_ID=25257	722	4.77	2	88436486-88436575	88436590-88437221
TU99047	6	88437867	88438268	QTL_ID=25257	402	4.59	1	88437867-88438268
TU99048	6	88438434	88439218	QTL_ID=25257	727	3.67	4	88438434-88438653	88438676-88438765	88438798-88438895	88438900-88439218
TU99049	6	88440118	88440385	QTL_ID=25257	268	3.06	1	88440118-88440385
TU99050	6	88440448	88440657	QTL_ID=25257	204	5.61	2	88440448-88440555	88440562-88440657
TU99051	6	88440695	88440901	QTL_ID=25257	207	2.71	1	88440695-88440901
TU99052	6	88441881	88442293	QTL_ID=25257	303	5.58	2	88441881-88442082	88442193-88442293
TU99053	6	88442666	88443610	QTL_ID=25257	945	11.53	1	88442666-88443610
TU99054	6	88443692	88444210	QTL_ID=25257	519	5.88	1	88443692-88444210
TU99055	6	88444296	88444617	QTL_ID=25257	322	5.88	1	88444296-88444617
TU99056	6	88446225	88446616	QTL_ID=25257	362	2.57	2	88446225-88446496	88446527-88446616
TU99057	6	88446807	88447005	QTL_ID=25257	194	3.36	2	88446807-88446906	88446912-88447005
TU99058	6	88449071	88453298	QTL_ID=25257	687	3.48	7	88449071-88449160	88449185-88449277	88449294-88449390	88450059-88450150	88450159-88450293	88453107-88453196	88453209-88453298
TU99059	6	88450349	88450566	QTL_ID=25257	207	2.91	2	88450349-88450438	88450450-88450566
TU99060	6	88450763	88451047	QTL_ID=25257	224	3.19	2	88450763-88450809	88450871-88451047
TU99061	6	88452329	88452525	QTL_ID=25257	156	2	2	88452329-88452407	88452449-88452525
TU99062	6	88454758	88454951	QTL_ID=25257	180	2.17	2	88454758-88454847	88454862-88454951
TU99063	6	88455032	88455466	QTL_ID=25257	410	3.07	3	88455032-88455137	88455162-88455279	88455281-88455466
TU99064	6	88455587	88455775	QTL_ID=25257	173	2	2	88455587-88455670	88455687-88455775
TU99065	6	88455826	88456030	QTL_ID=25257	205	3.61	1	88455826-88456030
TU99066	6	88462404	88462601	QTL_ID=25257	180	2.46	2	88462404-88462493	88462512-88462601
TU99067	6	88503008	88503203	QTL_ID=25257	156	2	2	88503008-88503083	88503124-88503203
TU99068	6	88504494	88504688	QTL_ID=25257	157	2	2	88504494-88504568	88504607-88504688
TU99069	6	88535043	88535265	QTL_ID=25257	223	5.69	1	88535043-88535265
TU99070	6	88537013	88537220	QTL_ID=25257	204	3.45	2	88537013-88537102	88537107-88537220
TU99071	6	88537329	88537481	QTL_ID=25257	153	2.46	1	88537329-88537481
TU99072	6	88538027	88539291	QTL_ID=25257	1253	7.05	2	88538027-88538438	88538451-88539291
TU99073	6	88539442	88539967	QTL_ID=25257	514	4.03	3	88539442-88539531	88539543-88539641	88539643-88539967
TU99074	6	88540138	88540674	QTL_ID=25257	518	4.91	2	88540138-88540567	88540587-88540674
TU99075	6	88540844	88541044	QTL_ID=25257	201	3.66	1	88540844-88541044
TU99076	6	88541321	88541504	QTL_ID=25257	181	3.43	2	88541321-88541411	88541415-88541504
TU99077	6	88541637	88541823	QTL_ID=25257	186	8.6	2	88541637-88541728	88541730-88541823
TU99078	6	88541862	88542055	QTL_ID=25257	180	2.85	2	88541862-88541951	88541966-88542055
TU99079	6	88542744	88545898	QTL_ID=25257	2212	23.71	4	88542744-88542882	88542906-88542979	88543896-88545801	88545806-88545898
TU99080	6	88546138	88546921	QTL_ID=25257	719	4.69	4	88546138-88546302	88546318-88546664	88546688-88546788	88546816-88546921
TU99081	6	88547136	88547338	QTL_ID=25257	187	4.61	2	88547136-88547229	88547246-88547338
TU99082	6	88547348	88547779	QTL_ID=25257	432	7.91	1	88547348-88547779
TU99083	6	88547863	88549016	QTL_ID=25257	1139	7.61	2	88547863-88548840	88548856-88549016
TU99084	6	88549205	88549684	QTL_ID=25257	449	7.79	2	88549205-88549605	88549637-88549684
TU99085	6	88549968	88550356	QTL_ID=25257	375	9.43	2	88549968-88550057	88550072-88550356
TU99086	6	88550491	88550673	QTL_ID=25257	180	2.57	2	88550491-88550580	88550584-88550673
TU99087	6	88550768	88551044	QTL_ID=25257	277	6.36	1	88550768-88551044
TU99088	6	88552926	88553130	QTL_ID=25257	180	2.35	2	88552926-88553015	88553041-88553130
TU99089	6	88578665	88579052	QTL_ID=25257	346	2.6	3	88578665-88578754	88578780-88578945	88578963-88579052
TU99090	6	88796464	88796936	QTL_ID=25257	421	6.43	4	88796464-88796553	88796570-88796699	88796705-88796843	88796875-88796936
TU99091	6	88836863	88837050	QTL_ID=25257	180	2	2	88836863-88836952	88836961-88837050
TU99092	6	88884750	88885658	QTL_ID=25257	904	337.09	2	88884750-88884814	88884820-88885658
TU99093	6	88904153	88904689	QTL_ID=25257	525	7.67	2	88904153-88904242	88904255-88904689
TU99094	6	88914931	88915475	QTL_ID=25257	509	3.87	3	88914931-88915016	88915020-88915380	88915414-88915475
TU99095	6	88915898	88916136	QTL_ID=25257	239	4.05	1	88915898-88916136
TU99096	6	88916232	88916529	QTL_ID=25257	272	2.61	3	88916232-88916321	88916331-88916422	88916440-88916529
TU99097	6	88916681	88917029	QTL_ID=25257	298	2.82	3	88916681-88916770	88916796-88916913	88916940-88917029
TU99098	6	88917417	88917627	QTL_ID=25257	187	2.51	2	88917417-88917505	88917530-88917627
TU99099	6	88917631	88917824	QTL_ID=25257	181	3.18	2	88917631-88917720	88917734-88917824
TU99100	6	88918622	88918982	QTL_ID=25257	301	2.12	3	88918622-88918710	88918736-88918882	88918918-88918982
TU99101	6	88919167	88919365	QTL_ID=25257	184	2.94	2	88919167-88919256	88919272-88919365
TU99102	6	88919866	88920083	QTL_ID=25257	207	3.28	2	88919866-88919980	88919992-88920083
TU99103	6	88921164	88921373	QTL_ID=25257	210	3.32	1	88921164-88921373
TU99104	6	88922042	88927035	QTL_ID=25257	1035	4.37	5	88922042-88922256	88925948-88926140	88926165-88926309	88926326-88926415	88926644-88927035
TU99105	6	88922487	88922916	QTL_ID=25257	423	6.75	2	88922487-88922803	88922811-88922916
TU99106	6	88923806	88924066	QTL_ID=25257	259	3.32	2	88923806-88923895	88923898-88924066
TU99107	6	88925461	88925653	QTL_ID=25257	180	2.71	2	88925461-88925550	88925564-88925653
TU99108	6	88927180	88932474	QTL_ID=25257	3185	11.71	5	88927180-88928539	88928545-88928605	88930662-88931332	88931357-88931471	88931497-88932474
TU99109	6	88928641	88928878	QTL_ID=25257	238	8.7	1	88928641-88928878
TU99110	6	88929112	88929896	QTL_ID=25257	778	12.84	3	88929112-88929407	88929410-88929771	88929777-88929896
TU99111	6	88930328	88930578	QTL_ID=25257	251	8.53	1	88930328-88930578
TU99112	6	88932897	88933133	QTL_ID=25257	237	5.27	1	88932897-88933133
TU99113	6	88933189	88934124	QTL_ID=25257	851	6.03	4	88933189-88933278	88933308-88933397	88933430-88934038	88934063-88934124
TU99114	6	88934430	88935780	QTL_ID=25257	1139	5.98	5	88934430-88934617	88934664-88935017	88935074-88935171	88935275-88935381	88935389-88935780
TU99115	6	88936197	88937062	QTL_ID=25257	810	8.53	2	88936197-88936651	88936708-88937062
TU99116	6	88937945	88938141	QTL_ID=25257	182	3.37	2	88937945-88938036	88938052-88938141
TU99117	6	88938613	88938905	QTL_ID=25257	288	3.62	2	88938613-88938702	88938708-88938905
TU99118	6	88939311	88940710	QTL_ID=25257	805	3.89	6	88939311-88939378	88939440-88939529	88939549-88939795	88940234-88940453	88940481-88940570	88940621-88940710
TU99119	6	88941244	88941452	QTL_ID=25257	209	4.55	1	88941244-88941452
TU99120	6	88942012	88942254	QTL_ID=25257	243	4.29	1	88942012-88942254
TU99121	6	88942317	88942693	QTL_ID=25257	377	14.24	1	88942317-88942693
TU99122	6	88942757	88943348	QTL_ID=25257	576	4.63	2	88942757-88942859	88942876-88943348
TU99123	6	88958871	88959056	QTL_ID=25257	180	2	2	88958871-88958960	88958967-88959056
TU99124	6	88964225	88964438	QTL_ID=25257	195	3.59	2	88964225-88964327	88964347-88964438
TU99125	6	88964857	88965195	QTL_ID=25257	339	8.94	1	88964857-88965195
TU99126	6	88965198	88965437	QTL_ID=25257	240	15.62	1	88965198-88965437
TU99127	6	88966032	88966476	QTL_ID=25257	422	3.26	2	88966032-88966121	88966145-88966476
TU99128	6	88966620	88966827	QTL_ID=25257	201	5.29	2	88966620-88966727	88966735-88966827
TU99129	6	88967640	88967840	QTL_ID=25257	195	3.22	2	88967640-88967742	88967749-88967840
TU99130	6	88968205	88968399	QTL_ID=25257	166	2	2	88968205-88968282	88968312-88968399
TU99131	6	88968419	88968696	QTL_ID=25257	278	6.3	1	88968419-88968696
TU99132	6	88968759	88968988	QTL_ID=25257	230	3.07	1	88968759-88968988
TU99133	6	88969097	88969501	QTL_ID=25257	399	4.14	2	88969097-88969193	88969200-88969501
TU99134	6	88970032	88970467	QTL_ID=25257	399	4.1	2	88970032-88970093	88970131-88970467
TU99135	6	88970799	88970994	QTL_ID=25257	180	2.74	2	88970799-88970888	88970905-88970994
TU99136	6	88971104	88971292	QTL_ID=25257	184	2.95	2	88971104-88971196	88971202-88971292
TU99137	6	88971301	88971507	QTL_ID=25257	207	3.18	1	88971301-88971507
TU99138	6	88971691	88971862	QTL_ID=25257	172	3.13	1	88971691-88971862
TU99139	6	88971977	88972191	QTL_ID=25257	214	7.66	2	88971977-88972086	88972088-88972191
TU99140	6	88972193	88972662	QTL_ID=25257	444	3.75	2	88972193-88972546	88972573-88972662
TU99141	6	88973165	88973369	QTL_ID=25257	151	2.06	2	88973165-88973254	88973309-88973369
TU99142	6	88973624	88974179	QTL_ID=25257	449	3.21	4	88973624-88973721	88973737-88973863	88973898-88974031	88974090-88974179
TU99143	6	88974292	88974649	QTL_ID=25257	343	4.15	2	88974292-88974381	88974397-88974649
TU99144	6	88974733	88974941	QTL_ID=25257	194	8.32	2	88974733-88974834	88974850-88974941
TU99145	6	88975535	88975878	QTL_ID=25257	342	6.49	2	88975535-88975635	88975638-88975878
TU99146	6	88975889	88976084	QTL_ID=25257	192	2.44	2	88975889-88975990	88975995-88976084
TU99147	6	88976986	88977766	QTL_ID=25257	778	4.25	2	88976986-88977075	88977079-88977766
TU99148	6	88977884	88978133	QTL_ID=25257	250	7.91	1	88977884-88978133
TU99149	6	88978217	88978517	QTL_ID=25257	294	2.54	2	88978217-88978464	88978472-88978517
TU99150	6	88978657	88979064	QTL_ID=25257	408	8.03	1	88978657-88979064
TU99151	6	88979237	88979489	QTL_ID=25257	253	3.41	1	88979237-88979489
TU99152	6	88979556	88979765	QTL_ID=25257	180	2.85	2	88979556-88979645	88979676-88979765
TU99153	6	88980050	88980644	QTL_ID=25257	551	2.81	4	88980050-88980128	88980151-88980378	88980380-88980533	88980555-88980644
TU99154	6	88980680	88980862	QTL_ID=25257	168	2.23	2	88980680-88980757	88980773-88980862
TU99155	6	88981410	88981915	QTL_ID=25257	503	8.79	2	88981410-88981818	88981822-88981915
TU99156	6	88982032	88982227	QTL_ID=25257	150	2.33	2	88982032-88982121	88982168-88982227
TU99157	6	88982230	88982607	QTL_ID=25257	321	2.67	3	88982230-88982319	88982350-88982488	88982516-88982607
TU99158	6	88982835	88983071	QTL_ID=25257	173	2.29	2	88982835-88982959	88983024-88983071
TU99159	6	89053428	89062612	QTL_ID=25257	8224	18.2	8	89053428-89055880	89055888-89055997	89056003-89056593	89056596-89058718	89058723-89060032	89060051-89060253	89060337-89061295
TU99160	6	89061334	89062132	QTL_ID=25257	799	20.92	1	89061334-89062132
TU99161	6	89070631	89071000	QTL_ID=25257	370	30.3	1	89070631-89071000
TU99162	6	89071006	89071769	QTL_ID=25257	762	17.23	2	89071006-89071630	89071633-89071769
TU99163	6	89071999	89072704	QTL_ID=25257	706	8.51	1	89071999-89072704
TU99164	6	89094614	89095011	QTL_ID=25257	382	4.36	2	89094614-89094900	89094917-89095011
TU99165	6	89095268	89095798	QTL_ID=25257	531	4.81	1	89095268-89095798
TU99166	6	89095917	89097198	QTL_ID=25257	1210	4.22	5	89095917-89096019	89096061-89096284	89096301-89096575	89096585-89096721	89096728-89097198
TU99167	6	89097384	89097952	QTL_ID=25257	534	5.72	3	89097384-89097736	89097751-89097847	89097869-89097952
TU99168	6	89098430	89098649	QTL_ID=25257	214	4.19	2	89098430-89098524	89098531-89098649
TU99169	6	89098851	89099562	QTL_ID=25257	688	5.72	2	89098851-89099432	89099457-89099562
TU99170	6	89099570	89099794	QTL_ID=25257	225	4.64	1	89099570-89099794
TU99171	6	89099994	89100632	QTL_ID=25257	636	3.34	2	89099994-89100539	89100543-89100632
TU99172	6	89100669	89101128	QTL_ID=25257	460	5.99	1	89100669-89101128
TU99173	6	89101612	89101782	QTL_ID=25257	171	2.09	1	89101612-89101782
TU99174	6	89102266	89102481	QTL_ID=25257	214	2.21	2	89102266-89102326	89102329-89102481
TU99175	6	89102544	89102808	QTL_ID=25257	231	2.33	3	89102544-89102594	89102625-89102714	89102719-89102808
TU99176	6	89103062	89103454	QTL_ID=25257	363	4.93	2	89103062-89103151	89103182-89103454
TU99177	6	89103532	89103810	QTL_ID=25257	279	3.72	1	89103532-89103810
TU99178	6	89104306	89104499	QTL_ID=25257	180	2.79	2	89104306-89104395	89104410-89104499
TU99179	6	89104891	89105210	QTL_ID=25257	320	6.06	1	89104891-89105210
TU99180	6	89106701	89106993	QTL_ID=25257	293	4.91	1	89106701-89106993
TU99181	6	89108409	89108938	QTL_ID=25257	500	4.21	2	89108409-89108484	89108515-89108938
TU99182	6	89109029	89109638	QTL_ID=25257	555	3.7	2	89109029-89109313	89109369-89109638
TU99183	6	89109737	89110109	QTL_ID=25257	373	4.25	1	89109737-89110109
TU99184	6	89110184	89110719	QTL_ID=25257	517	3.14	2	89110184-89110516	89110536-89110719
TU99185	6	89111516	89111723	QTL_ID=25257	208	3.65	1	89111516-89111723
TU99186	6	89111898	89112826	QTL_ID=25257	851	4.06	3	89111898-89111987	89112017-89112106	89112156-89112826
TU99187	6	89113420	89114137	QTL_ID=25257	700	6.17	2	89113420-89113733	89113752-89114137
TU99188	6	89114549	89128169	QTL_ID=25257	1605	6.73	4	89114549-89115023	89119076-89119502	89120738-89121105	89127835-89128169
TU99189	6	89115796	89116448	QTL_ID=25257	510	3.2	4	89115796-89116066	89116123-89116180	89116239-89116329	89116359-89116448
TU99190	6	89116700	89116906	QTL_ID=25257	207	3.8	1	89116700-89116906
TU99191	6	89117479	89117700	QTL_ID=25257	222	4.36	1	89117479-89117700
TU99192	6	89117914	89118143	QTL_ID=25257	210	2.3	2	89117914-89118003	89118024-89118143
TU99193	6	89118227	89118861	QTL_ID=25257	598	5.17	3	89118227-89118321	89118354-89118467	89118473-89118861
TU99194	6	89119681	89119896	QTL_ID=25257	190	4.35	2	89119681-89119773	89119800-89119896
TU99195	6	89120475	89120675	QTL_ID=25257	155	2.23	2	89120475-89120564	89120611-89120675
TU99196	6	89121301	89121493	QTL_ID=25257	176	2.08	2	89121301-89121386	89121404-89121493
TU99197	6	89122212	89122401	QTL_ID=25257	152	2	2	89122212-89122293	89122332-89122401
TU99198	6	89123348	89123575	QTL_ID=25257	228	3.7	1	89123348-89123575
TU99199	6	89125082	89125370	QTL_ID=25257	241	2	3	89125082-89125152	89125186-89125274	89125290-89125370
TU99200	6	89125803	89126145	QTL_ID=25257	327	3.88	2	89125803-89125892	89125909-89126145
TU99201	6	89126438	89126627	QTL_ID=25257	180	2	2	89126438-89126527	89126538-89126627
TU99202	6	89126706	89126894	QTL_ID=25257	169	2.36	2	89126706-89126784	89126805-89126894
TU99203	6	89127062	89127324	QTL_ID=25257	263	2.7	1	89127062-89127324
TU99204	6	89178871	89180805	QTL_ID=25257	1935	48.14	1	89178871-89180805
TU99205	6	89181179	89182111	QTL_ID=25257	926	58.55	3	89181179-89181268	89181273-89181643	89181647-89182111
TU99206	6	89182140	89183033	QTL_ID=25257	894	50.6	1	89182140-89183033
TU99207	6	89223948	89224140	QTL_ID=25257	180	2.91	2	89223948-89224037	89224051-89224140
TU99208	6	89228238	89228437	QTL_ID=25257	180	2.49	2	89228238-89228327	89228348-89228437
TU99209	6	89321680	89321869	QTL_ID=25257	180	2	2	89321680-89321769	89321780-89321869
TU99210	6	89324358	89324728	QTL_ID=25257	343	3.01	3	89324358-89324506	89324525-89324620	89324631-89324728
TU99211	6	89723486	89723744	QTL_ID=25257	211	2.39	2	89723486-89723606	89723655-89723744
TU99212	6	89723921	89724953	QTL_ID=25257	1004	6.81	4	89723921-89724023	89724026-89724680	89724698-89724851	89724862-89724953
TU99213	6	89725550	89726361	QTL_ID=25257	802	7.87	2	89725550-89726261	89726272-89726361
TU99214	6	89726467	89727575	QTL_ID=25257	1055	10.18	5	89726467-89726854	89726876-89726993	89727001-89727105	89727124-89727477	89727486-89727575
TU99215	6	89735174	89735387	QTL_ID=25257	180	2	2	89735174-89735263	89735298-89735387
TU99216	6	89826334	89826654	QTL_ID=25257	304	89.28	2	89826334-89826447	89826465-89826654
TU99217	6	90344159	90344484	QTL_ID=25257	292	12.21	3	90344159-90344235	90344266-90344373	90344378-90344484
TU99218	6	90345053	90345275	QTL_ID=25257	217	6.61	2	90345053-90345157	90345164-90345275
TU99219	6	90345354	90345777	QTL_ID=25257	413	3.86	2	90345354-90345442	90345454-90345777
TU99220	6	90346048	90346246	QTL_ID=25257	160	2.21	2	90346048-90346117	90346157-90346246
TU99221	6	90950669	90950868	QTL_ID=25257	180	2	2	90950669-90950758	90950779-90950868
TU99222	6	91164334	91164628	QTL_ID=25257	295	8.04	1	91164334-91164628
TU99223	6	91255287	91255473	QTL_ID=25257	180	2.02	2	91255287-91255376	91255384-91255473
TU99224	6	91271709	91271906	QTL_ID=25257	188	3.82	2	91271709-91271800	91271811-91271906
TU99225	6	91284119	91284324	QTL_ID=25257	180	2	2	91284119-91284208	91284235-91284324
TU99226	6	91298482	91298697	QTL_ID=25257	180	2.31	2	91298482-91298571	91298608-91298697
TU99227	6	91300668	91300842	QTL_ID=25257	163	2	2	91300668-91300740	91300753-91300842
TU99228	6	91303173	91303490	QTL_ID=25257	297	5.1	3	91303173-91303263	91303274-91303385	91303397-91303490
TU99229	6	91303557	91303796	QTL_ID=25257	240	4.31	1	91303557-91303796
TU99230	6	91305279	91305785	QTL_ID=25257	458	3.03	4	91305279-91305372	91305382-91305487	91305495-91305662	91305696-91305785
TU99231	6	91306172	91306366	QTL_ID=25257	176	2	2	91306172-91306261	91306281-91306366
TU99232	6	91306622	91307130	QTL_ID=25257	384	2.46	3	91306622-91306882	91306932-91307005	91307082-91307130
TU99233	6	91307146	91307356	QTL_ID=25257	211	3.83	1	91307146-91307356
TU99234	6	91307663	91307954	QTL_ID=25257	292	3.07	1	91307663-91307954
TU99235	6	91308242	91308474	QTL_ID=25257	233	4.1	1	91308242-91308474
TU99236	6	91308529	91308729	QTL_ID=25257	180	2.21	2	91308529-91308618	91308640-91308729
TU99237	6	91309158	91309376	QTL_ID=25257	202	2.73	2	91309158-91309248	91309266-91309376
TU99238	6	91309456	91309856	QTL_ID=25257	389	3.74	2	91309456-91309549	91309562-91309856
[truncated: 2,324 more rows]

## Sheet: Table B
Table B. Novel transcripts harboring QTLs associated with clinical mastitis in the mastitic mammary gland tissue (HS8A)
Novel TU ID	Chromosome	Start	End	QTL	Length (bp)	Reads Number per bp	Exon Number	Exons coordinates
TU45011	2	45574972	45575182	QTL_ID=19004	180	2.22	2	45574972-45575061	45575093-45575182
TU45012	2	46189194	46189400	QTL_ID=19004	195	2.5	2	46189194-46189298	46189311-46189400
TU45013	2	46196229	46196453	QTL_ID=19004	224	3.91	2	46196229-46196357	46196359-46196453
TU45014	2	46197736	46197941	QTL_ID=19004	206	3.3	1	46197736-46197941
TU45015	2	46198345	46198534	QTL_ID=19004	182	2.39	2	46198345-46198434	46198443-46198534
TU45016	2	46199302	46199690	QTL_ID=19004	382	4.62	2	46199302-46199593	46199601-46199690
TU45017	2	46201280	46201464	QTL_ID=19004	180	2.86	2	46201280-46201369	46201375-46201464
TU45018	2	46211166	46211358	QTL_ID=19004	175	2	2	46211166-46211251	46211270-46211358
TU45019	2	46249419	46249602	QTL_ID=19004	180	2	2	46249419-46249508	46249513-46249602
TU45020	2	46401703	46401895	QTL_ID=19004	180	2	2	46401703-46401792	46401806-46401895
TU45021	2	46478659	46478860	QTL_ID=19004	180	2.12	2	46478659-46478748	46478771-46478860
TU45022	2	46479443	46479623	QTL_ID=19004	176	2	2	46479443-46479529	46479535-46479623
TU45023	2	46480132	46480326	QTL_ID=19004	180	2.63	2	46480132-46480221	46480237-46480326
TU45024	2	46487081	46487270	QTL_ID=19004	155	2	2	46487081-46487145	46487181-46487270
TU45025	2	46511012	46511163	QTL_ID=19004	152	17.06	1	46511012-46511163
TU45026	2	46540636	46543741	QTL_ID=19004	3092	40.9	3	46540636-46543272	46543283-46543642	46543647-46543741
TU45027	2	46543847	46544729	QTL_ID=19004	883	20.5	1	46543847-46544729
TU45028	2	46545330	46545538	QTL_ID=19004	191	2.46	2	46545330-46545430	46545449-46545538
TU45029	2	46545545	46545737	QTL_ID=19004	180	2.41	2	46545545-46545634	46545648-46545737
TU45030	2	46545804	46546592	QTL_ID=19004	637	3.03	4	46545804-46545893	46545909-46545986	46546067-46546114	46546172-46546592
TU45031	2	46554865	46555056	QTL_ID=19004	180	2.44	2	46554865-46554954	46554967-46555056
TU45032	2	46559265	46559462	QTL_ID=19004	174	2.45	2	46559265-46559347	46559372-46559462
TU45033	2	46560350	46560539	QTL_ID=19004	180	2	2	46560350-46560439	46560450-46560539
TU45034	2	46563363	46563644	QTL_ID=19004	282	3.48	1	46563363-46563644
TU45035	2	46806031	46806326	QTL_ID=19004	288	2.78	2	46806031-46806124	46806133-46806326
TU45036	2	46807524	46809502	QTL_ID=19004	1979	23.75	1	46807524-46809502
TU45037	2	46809539	46810090	QTL_ID=19004	552	4.61	1	46809539-46810090
TU45038	2	46810270	46811605	QTL_ID=19004	1319	22.87	2	46810270-46811498	46811516-46811605
TU45039	2	46811805	46812494	QTL_ID=19004	690	21.34	1	46811805-46812494
TU45040	2	46890063	46890250	QTL_ID=19004	180	2	2	46890063-46890152	46890161-46890250
TU45041	2	46897817	46898018	QTL_ID=19004	180	2	2	46897817-46897906	46897929-46898018
TU45042	2	47289586	47289922	QTL_ID=19004	337	56.42	1	47289586-47289922
TU45043	2	47557165	47557348	QTL_ID=19004	184	4.82	1	47557165-47557348
TU45044	2	47576745	47576937	QTL_ID=19004	180	2	2	47576745-47576834	47576848-47576937
TU45045	2	47602242	47602447	QTL_ID=19004	180	2	2	47602242-47602331	47602358-47602447
TU45046	2	47758948	47759123	QTL_ID=19004	176	2.05	1	47758948-47759123
TU45047	2	47814000	47814188	QTL_ID=19004	169	2	2	47814000-47814078	47814099-47814188
TU45048	2	47851492	47851650	QTL_ID=19004	158	2.39	2	47851492-47851592	47851594-47851650
TU45049	2	47926978	47927185	QTL_ID=19004	180	2	2	47926978-47927067	47927096-47927185
TU45050	2	48301471	48301653	QTL_ID=19004	180	2	2	48301471-48301560	48301564-48301653
TU45051	2	48307479	48307662	QTL_ID=19004	180	2	2	48307479-48307568	48307573-48307662
TU45052	2	48317331	48317514	QTL_ID=19004	180	2	2	48317331-48317420	48317425-48317514
TU45053	2	48724934	48725142	QTL_ID=19004	209	5.97	1	48724934-48725142
TU45054	2	48791691	48791887	QTL_ID=19004	168	2	2	48791691-48791780	48791810-48791887
TU45055	2	48798692	48798882	QTL_ID=19004	191	3.96	1	48798692-48798882
TU45056	2	48799250	48799609	QTL_ID=19004	358	2.64	2	48799250-48799309	48799312-48799609
TU45057	2	48800715	48801059	QTL_ID=19004	345	2.66	1	48800715-48801059
TU45058	2	48813728	48813915	QTL_ID=19004	180	2	2	48813728-48813817	48813826-48813915
TU45059	2	48822341	48822535	QTL_ID=19004	180	2	2	48822341-48822430	48822446-48822535
TU45060	2	48823836	48824038	QTL_ID=19004	180	2.49	2	48823836-48823925	48823949-48824038
TU45061	2	48824850	48825246	QTL_ID=19004	382	3.78	2	48824850-48825141	48825157-48825246
TU45062	2	48825777	48825952	QTL_ID=19004	157	2	2	48825777-48825856	48825876-48825952
TU45063	2	48827963	48828169	QTL_ID=19004	180	2.84	2	48827963-48828052	48828080-48828169
TU45064	2	48828578	48828775	QTL_ID=19004	180	2.1	2	48828578-48828667	48828686-48828775
TU45065	2	48829361	48829566	QTL_ID=19004	180	2	2	48829361-48829450	48829477-48829566
TU45066	2	48830841	48831027	QTL_ID=19004	180	2.86	2	48830841-48830930	48830938-48831027
TU45067	2	48834336	48834526	QTL_ID=19004	165	2	2	48834336-48834424	48834451-48834526
TU45068	2	48838484	48838737	QTL_ID=19004	254	3.4	1	48838484-48838737
TU45069	2	48840367	48840551	QTL_ID=19004	182	3.36	2	48840367-48840458	48840462-48840551
TU45070	2	48841601	48841927	QTL_ID=19004	321	3.96	2	48841601-48841834	48841841-48841927
TU45071	2	48841998	48842185	QTL_ID=19004	180	2.98	2	48841998-48842087	48842096-48842185
TU45072	2	48842633	48843293	QTL_ID=19004	650	4.88	2	48842633-48842722	48842734-48843293
TU45073	2	48843484	48843767	QTL_ID=19004	284	4.42	1	48843484-48843767
TU45074	2	48843843	48844040	QTL_ID=19004	180	2.43	2	48843843-48843932	48843951-48844040
TU45075	2	48844237	48845071	QTL_ID=19004	736	4.48	6	48844237-48844283	48844285-48844417	48844419-48844552	48844582-48844671	48844732-48844863
TU45076	2	48846110	48846436	QTL_ID=19004	311	2.31	3	48846110-48846199	48846208-48846338	48846347-48846436
TU45077	2	48846724	48846977	QTL_ID=19004	254	4.82	1	48846724-48846977
TU45078	2	48848059	48848283	QTL_ID=19004	225	5.87	1	48848059-48848283
TU45079	2	48850429	48850751	QTL_ID=19004	294	4.79	3	48850429-48850521	48850535-48850636	48850653-48850751
TU45080	2	48851043	48851342	QTL_ID=19004	278	2.51	2	48851043-48851243	48851266-48851342
TU45081	2	48914405	48914616	QTL_ID=19004	154	2.16	2	48914405-48914494	48914553-48914616
TU45082	2	48915922	48916110	QTL_ID=19004	164	2.23	2	48915922-48915995	48916021-48916110
TU45083	2	48918482	48918660	QTL_ID=19004	179	2.21	1	48918482-48918660
TU45084	2	48924912	48925107	QTL_ID=19004	180	2.28	2	48924912-48925001	48925018-48925107
TU45085	2	49084353	49084535	QTL_ID=19004	180	2	2	49084353-49084442	49084446-49084535
TU45086	2	49092208	49092395	QTL_ID=19004	188	4.16	1	49092208-49092395
TU45087	2	49402561	49402761	QTL_ID=19004	180	2	2	49402561-49402650	49402672-49402761
TU45088	2	49427105	49427287	QTL_ID=19004	168	2.25	2	49427105-49427193	49427209-49427287
TU45089	2	49429690	49430314	QTL_ID=19004	346	2.38	5	49429690-49429779	49429858-49429921	49429998-49430051	49430104-49430193	49430267-49430314
TU45090	2	49633200	49633410	QTL_ID=19004	211	8.49	1	49633200-49633410
TU45091	2	49763930	49764113	QTL_ID=19004	184	2.79	1	49763930-49764113
TU45092	2	49863153	49863344	QTL_ID=19004	180	2	2	49863153-49863242	49863255-49863344
TU45093	2	49865799	49866007	QTL_ID=19004	180	2	2	49865799-49865888	49865918-49866007
TU45094	2	49886820	49887008	QTL_ID=19004	180	2.32	2	49886820-49886909	49886919-49887008
TU45095	2	49889905	49890173	QTL_ID=19004	259	2.5	3	49889905-49889971	49889974-49890114	49890123-49890173
TU45096	2	49891548	49891961	QTL_ID=19004	414	5.58	1	49891548-49891961
TU45097	2	49964414	49964587	QTL_ID=19004	174	4.46	1	49964414-49964587
TU45098	2	49968463	49968736	QTL_ID=19004	257	2.1	2	49968463-49968629	49968647-49968736
TU45099	2	49980482	49980669	QTL_ID=19004	180	3.98	2	49980482-49980571	49980580-49980669
TU45100	2	50006918	50007255	QTL_ID=19004	289	3.82	3	50006918-50007037	50007047-50007148	50007189-50007255
TU45101	2	50008131	50008319	QTL_ID=19004	161	2	2	50008131-50008219	50008248-50008319
TU45102	2	50009516	50009764	QTL_ID=19004	225	2.44	2	50009516-50009605	50009630-50009764
TU45103	2	50009871	50010073	QTL_ID=19004	203	4.45	1	50009871-50010073
TU45104	2	50010358	50010551	QTL_ID=19004	180	2	2	50010358-50010447	50010462-50010551
TU45105	2	50011402	50011762	QTL_ID=19004	322	2.84	2	50011402-50011662	50011702-50011762
TU45106	2	50012061	50012588	QTL_ID=19004	512	4.24	2	50012061-50012482	50012499-50012588
TU45107	2	50013654	50013818	QTL_ID=19004	163	2.35	2	50013654-50013753	50013756-50013818
TU45108	2	50016196	50016381	QTL_ID=19004	180	2	2	50016196-50016285	50016292-50016381
TU45109	2	50019032	50019224	QTL_ID=19004	180	2	2	50019032-50019121	50019135-50019224
TU45110	2	50022537	50022732	QTL_ID=19004	180	2	2	50022537-50022626	50022643-50022732
TU45111	2	50023731	50023922	QTL_ID=19004	180	2.88	2	50023731-50023820	50023833-50023922
TU45112	2	50059855	50060053	QTL_ID=19004	180	2.44	2	50059855-50059944	50059964-50060053
TU45113	2	50065866	50066059	QTL_ID=19004	180	2	2	50065866-50065955	50065970-50066059
TU45114	2	50093579	50093770	QTL_ID=19004	180	2	2	50093579-50093668	50093681-50093770
TU45115	2	50121827	50122002	QTL_ID=19004	176	2.05	1	50121827-50122002
TU45116	2	50131906	50132110	QTL_ID=19004	180	2	2	50131906-50131995	50132021-50132110
TU45117	2	50174211	50174397	QTL_ID=19004	173	2	2	50174211-50174294	50174309-50174397
TU45118	2	50194446	50194632	QTL_ID=19004	177	2	2	50194446-50194532	50194543-50194632
TU45119	2	50195521	50195708	QTL_ID=19004	180	2.76	2	50195521-50195610	50195619-50195708
TU45120	2	50195986	50196178	QTL_ID=19004	180	2	2	50195986-50196075	50196089-50196178
TU45121	2	50234209	50234407	QTL_ID=19004	177	2.29	2	50234209-50234295	50234318-50234407
TU45122	2	50238528	50238724	QTL_ID=19004	180	2	2	50238528-50238617	50238635-50238724
TU45123	2	50253987	50254154	QTL_ID=19004	154	2	2	50253987-50254050	50254065-50254154
TU45124	2	50270630	50270824	QTL_ID=19004	180	3.5	2	50270630-50270719	50270735-50270824
TU45125	2	50313848	50314243	QTL_ID=19004	372	3.33	2	50313848-50313937	50313962-50314243
TU45126	2	50314396	50314559	QTL_ID=19004	157	2.08	2	50314396-50314485	50314493-50314559
TU45127	2	50314726	50314986	QTL_ID=19004	261	3.33	1	50314726-50314986
TU45128	2	50315440	50315615	QTL_ID=19004	172	2.48	2	50315440-50315529	50315534-50315615
TU45129	2	50315782	50316394	QTL_ID=19004	601	4.3	2	50315782-50316292	50316305-50316394
TU45130	2	50316877	50317066	QTL_ID=19004	190	2.99	1	50316877-50317066
TU45131	2	50318634	50318835	QTL_ID=19004	202	2.57	1	50318634-50318835
TU45132	2	50320116	50320324	QTL_ID=19004	169	2	2	50320116-50320205	50320246-50320324
TU45133	2	50320771	50320977	QTL_ID=19004	177	2.5	2	50320771-50320860	50320891-50320977
TU45134	2	50321077	50321287	QTL_ID=19004	211	3.85	1	50321077-50321287
TU45135	2	50321807	50322011	QTL_ID=19004	186	3.65	2	50321807-50321899	50321919-50322011
TU45136	2	50322067	50322264	QTL_ID=19004	175	2.42	2	50322067-50322151	50322175-50322264
TU45137	2	50322409	50322596	QTL_ID=19004	179	3.96	2	50322409-50322497	50322507-50322596
TU45138	2	50324616	50324812	QTL_ID=19004	197	2.55	1	50324616-50324812
TU45139	2	50326021	50326200	QTL_ID=19004	180	2.87	1	50326021-50326200
TU45140	2	50328006	50328362	QTL_ID=19004	310	2.18	3	50328006-50328095	50328121-50328254	50328277-50328362
TU45141	2	50330544	50330726	QTL_ID=19004	182	2.57	2	50330544-50330633	50330635-50330726
TU45142	2	50335877	50336059	QTL_ID=19004	150	2	2	50335877-50335949	50335983-50336059
TU45143	2	50336674	50336860	QTL_ID=19004	180	2	2	50336674-50336763	50336771-50336860
TU45144	2	50348404	50348608	QTL_ID=19004	195	2.45	2	50348404-50348494	50348505-50348608
TU45145	2	50366923	50367107	QTL_ID=19004	172	2	2	50366923-50367012	50367026-50367107
TU45146	2	50368534	50368741	QTL_ID=19004	187	2.47	2	50368534-50368623	50368645-50368741
TU45147	2	50368781	50369032	QTL_ID=19004	252	2.28	1	50368781-50369032
TU45148	2	50370861	50371057	QTL_ID=19004	180	2	2	50370861-50370950	50370968-50371057
TU45149	2	50375903	50376624	QTL_ID=19004	333	4.25	2	50375903-50376142	50376532-50376624
TU45150	2	50381868	50382208	QTL_ID=19004	264	2.19	3	50381868-50381951	50381996-50382085	50382119-50382208
TU45151	2	50382805	50383005	QTL_ID=19004	180	2.41	2	50382805-50382894	50382916-50383005
TU45152	2	50385480	50385756	QTL_ID=19004	213	2.36	3	50385480-50385538	50385554-50385644	50385694-50385756
TU45153	2	50387534	50387733	QTL_ID=19004	180	2.89	2	50387534-50387623	50387644-50387733
TU45154	2	50391554	50391755	QTL_ID=19004	188	4.57	2	50391554-50391651	50391666-50391755
TU45155	2	50394065	50394263	QTL_ID=19004	172	2	2	50394065-50394146	50394174-50394263
TU45156	2	50398963	50399152	QTL_ID=19004	180	2	2	50398963-50399052	50399063-50399152
TU45157	2	50410513	50410682	QTL_ID=19004	156	2.04	2	50410513-50410578	50410593-50410682
TU45158	2	50470237	50470578	QTL_ID=19004	342	6.84	1	50470237-50470578
TU45159	2	50470705	50472224	QTL_ID=19004	1513	12.89	2	50470705-50471699	50471707-50472224
TU45160	2	50568065	50568289	QTL_ID=19004	225	3.81	1	50568065-50568289
TU45161	2	50568484	50568676	QTL_ID=19004	181	2.92	2	50568484-50568574	50568587-50568676
TU45162	2	50587440	50587640	QTL_ID=19004	180	2.97	2	50587440-50587529	50587551-50587640
TU45163	2	50588344	50588541	QTL_ID=19004	180	2.81	2	50588344-50588433	50588452-50588541
TU45164	2	50894270	50894452	QTL_ID=19004	180	2	2	50894270-50894359	50894363-50894452
TU78828	4	45277078	45277359	QTL_ID=19008	277	3.25	2	45277078-45277264	45277270-45277359
TU78829	4	45279136	45279327	QTL_ID=19008	176	2	2	45279136-45279223	45279240-45279327
TU78830	4	45281067	45281268	QTL_ID=19008	180	2	2	45281067-45281156	45281179-45281268
TU78831	4	45281828	45282020	QTL_ID=19008	178	2.17	2	45281828-45281915	45281931-45282020
TU78832	4	45282875	45283280	QTL_ID=19008	406	4.41	1	45282875-45283280
TU78833	4	45283691	45284012	QTL_ID=19008	262	2.97	3	45283691-45283780	45283831-45283912	45283923-45284012
TU78834	4	45284443	45284639	QTL_ID=19008	191	4.37	2	45284443-45284533	45284540-45284639
TU78835	4	45285078	45285349	QTL_ID=19008	253	2.84	2	45285078-45285167	45285187-45285349
TU78836	4	45287146	45287342	QTL_ID=19008	175	2	2	45287146-45287232	45287255-45287342
TU78837	4	45287504	45287700	QTL_ID=19008	180	2	2	45287504-45287593	45287611-45287700
TU78838	4	45288402	45288743	QTL_ID=19008	293	3.41	3	45288402-45288491	45288523-45288622	45288641-45288743
TU78839	4	45309284	45309474	QTL_ID=19008	180	3	2	45309284-45309373	45309385-45309474
TU78840	4	45321680	45321881	QTL_ID=19008	180	2.2	2	45321680-45321769	45321792-45321881
TU78841	4	45325969	45326127	QTL_ID=19008	156	2.12	2	45325969-45326034	45326038-45326127
TU78842	4	45352878	45353065	QTL_ID=19008	180	2.47	2	45352878-45352967	45352976-45353065
TU78843	4	45362932	45363124	QTL_ID=19008	157	2	2	45362932-45363011	45363048-45363124
TU78844	4	45368221	45368415	QTL_ID=19008	169	2	2	45368221-45368299	45368326-45368415
TU78845	4	45373521	45373709	QTL_ID=19008	180	2	2	45373521-45373610	45373620-45373709
TU78846	4	45423936	45424130	QTL_ID=19008	179	2	2	45423936-45424024	45424041-45424130
TU78847	4	45520061	45520735	QTL_ID=19008	675	22.73	1	45520061-45520735
TU78848	4	45611255	45611552	QTL_ID=19008	298	5.35	1	45611255-45611552
TU78849	4	45611618	45611983	QTL_ID=19008	290	16.7	2	45611618-45611661	45611738-45611983
TU78850	4	45612122	45612319	QTL_ID=19008	174	2	2	45612122-45612205	45612230-45612319
TU78851	4	45612375	45612627	QTL_ID=19008	253	35.76	1	45612375-45612627
TU78852	4	45612772	45613142	QTL_ID=19008	371	44.76	1	45612772-45613142
TU78853	4	45613382	45613664	QTL_ID=19008	273	3.61	2	45613382-45613564	45613575-45613664
TU78854	4	45638940	45639136	QTL_ID=19008	180	2	2	45638940-45639029	45639047-45639136
TU78855	4	45750767	45752330	QTL_ID=19008	1564	19.72	1	45750767-45752330
TU78856	4	45755728	45755939	QTL_ID=19008	180	2.36	2	45755728-45755817	45755850-45755939
TU78857	4	45756768	45756983	QTL_ID=19008	206	4.24	2	45756768-45756880	45756891-45756983
TU78858	4	45757028	45757201	QTL_ID=19008	158	2.03	2	45757028-45757095	45757112-45757201
TU78859	4	45767033	45767352	QTL_ID=19008	262	2.59	3	45767033-45767122	45767150-45767251	45767283-45767352
TU78860	4	45771854	45772049	QTL_ID=19008	180	2.23	2	45771854-45771943	45771960-45772049
TU78861	4	46099305	46099653	QTL_ID=19008	301	2.6	3	46099305-46099394	46099411-46099532	46099565-46099653
TU78862	4	46101756	46101936	QTL_ID=19008	180	2.84	2	46101756-46101845	46101847-46101936
TU78863	4	46170338	46171048	QTL_ID=19008	641	4.39	4	46170338-46170478	46170489-46170788	46170835-46170927	46170942-46171048
TU78864	4	46171277	46171647	QTL_ID=19008	363	4.62	2	46171277-46171548	46171557-46171647
TU78865	4	46171685	46171901	QTL_ID=19008	217	4.65	1	46171685-46171901
TU78866	4	46172464	46172954	QTL_ID=19008	491	7.9	1	46172464-46172954
TU78867	4	46173036	46173299	QTL_ID=19008	264	6.2	1	46173036-46173299
TU78868	4	46174526	46174690	QTL_ID=19008	154	2	2	46174526-46174615	46174627-46174690
TU78869	4	46288885	46289292	QTL_ID=19008	388	16.34	2	46288885-46289182	46289203-46289292
TU78870	4	46844093	46844291	QTL_ID=19008	180	2	2	46844093-46844182	46844202-46844291
TU78871	4	46944143	46944341	QTL_ID=19008	180	3	2	46944143-46944232	46944252-46944341
TU78872	4	46947852	46948031	QTL_ID=19008	180	2	1	46947852-46948031
TU78873	4	47023561	47023768	QTL_ID=19008	180	2.18	2	47023561-47023650	47023679-47023768
TU78874	4	47035656	47035841	QTL_ID=19008	180	2.69	2	47035656-47035745	47035752-47035841
TU78875	4	47038001	47038204	QTL_ID=19008	180	2.14	2	47038001-47038090	47038115-47038204
TU78876	4	47193761	47193958	QTL_ID=19008	180	2	2	47193761-47193850	47193869-47193958
TU78877	4	47216764	47216948	QTL_ID=19008	158	2	2	47216764-47216837	47216865-47216948
TU78878	4	47217496	47217694	QTL_ID=19008	199	2.46	1	47217496-47217694
TU78879	4	47218014	47218214	QTL_ID=19008	178	2.06	2	47218014-47218101	47218125-47218214
TU78880	4	47222390	47222597	QTL_ID=19008	202	2.41	2	47222390-47222479	47222486-47222597
TU78881	4	47229620	47229802	QTL_ID=19008	180	2.02	2	47229620-47229709	47229713-47229802
TU78882	4	47246071	47246278	QTL_ID=19008	180	2.08	2	47246071-47246160	47246189-47246278
TU78883	4	47250583	47250825	QTL_ID=19008	211	2.55	2	47250583-47250671	47250704-47250825
TU78884	4	48034169	48034336	QTL_ID=19008	150	2.04	2	48034169-48034258	48034277-48034336
TU78885	4	48034858	48035170	QTL_ID=19008	311	5.12	2	48034858-48035075	48035078-48035170
TU78886	4	48035807	48036011	QTL_ID=19008	180	3.47	2	48035807-48035896	48035922-48036011
TU78887	4	48078321	48078555	QTL_ID=19008	235	2.98	1	48078321-48078555
TU78888	4	48078827	48079014	QTL_ID=19008	167	2	2	48078827-48078916	48078938-48079014
TU78889	4	48079466	48079661	QTL_ID=19008	183	2.43	2	48079466-48079558	48079572-48079661
TU78890	4	48080648	48080823	QTL_ID=19008	150	2	2	48080648-48080726	48080753-48080823
TU78891	4	48081350	48081548	QTL_ID=19008	199	3.62	1	48081350-48081548
TU78892	4	48082416	48082618	QTL_ID=19008	181	4.14	2	48082416-48082506	48082529-48082618
TU78893	4	48083110	48083487	QTL_ID=19008	366	4.43	2	48083110-48083385	48083398-48083487
TU78894	4	48083878	48084086	QTL_ID=19008	182	2.81	2	48083878-48083966	48083994-48084086
TU78895	4	48084400	48084585	QTL_ID=19008	162	2	2	48084400-48084473	48084498-48084585
TU78896	4	48085460	48085655	QTL_ID=19008	180	2.06	2	48085460-48085549	48085566-48085655
TU78897	4	48086565	48086752	QTL_ID=19008	180	2	2	48086565-48086654	48086663-48086752
TU78898	4	48086918	48087229	QTL_ID=19008	264	2.59	3	48086918-48087002	48087026-48087122	48087148-48087229
TU78899	4	48087262	48087462	QTL_ID=19008	176	2.16	2	48087262-48087347	48087373-48087462
TU78900	4	48096400	48103209	QTL_ID=19008	6800	32.01	2	48096400-48097305	48097316-48103209
TU78901	4	48103220	48104712	QTL_ID=19008	1493	21.01	1	48103220-48104712
TU78902	4	48105139	48108559	QTL_ID=19008	3410	20.24	3	48105139-48105844	48105854-48107342	48107345-48108559
TU78903	4	48108630	48110346	QTL_ID=19008	1685	12.54	3	48108630-48108734	48108748-48108864	48108884-48110346
TU78904	4	48110533	48111222	QTL_ID=19008	690	19.4	1	48110533-48111222
TU78905	4	48111482	48112997	QTL_ID=19008	1477	11.53	4	48111482-48112723	48112730-48112820	48112838-48112927	48112944-48112997
TU78906	4	48113110	48119238	QTL_ID=19008	3038	14.95	2	48113110-48114570	48117662-48119238
TU78907	4	48114596	48114942	QTL_ID=19008	347	5.76	1	48114596-48114942
TU78908	4	48115016	48115403	QTL_ID=19008	388	15.18	1	48115016-48115403
TU78909	4	48115695	48116869	QTL_ID=19008	1042	10.17	4	48115695-48115783	48115824-48115895	48115936-48116016	48116070-48116869
TU78910	4	48117029	48117462	QTL_ID=19008	417	4.93	2	48117029-48117118	48117136-48117462
TU78911	4	48211321	48211508	QTL_ID=19008	180	4.28	2	48211321-48211410	48211419-48211508
TU78912	4	48211787	48212215	QTL_ID=19008	429	7.01	1	48211787-48212215
TU78913	4	48212230	48213401	QTL_ID=19008	1161	5.41	2	48212230-48213300	48213312-48213401
TU78914	4	48339065	48339265	QTL_ID=19008	180	2	2	48339065-48339154	48339176-48339265
TU78915	4	48369680	48369854	QTL_ID=19008	157	2	2	48369680-48369763	48369782-48369854
TU78916	4	48390111	48390311	QTL_ID=19008	180	2	2	48390111-48390200	48390222-48390311
TU78917	4	48442334	48442541	QTL_ID=19008	180	2	2	48442334-48442423	48442452-48442541
TU78918	4	48448748	48448928	QTL_ID=19008	152	2	2	48448748-48448837	48448867-48448928
TU78919	4	48450224	48450400	QTL_ID=19008	160	2.01	2	48450224-48450293	48450311-48450400
TU78920	4	48456790	48456994	QTL_ID=19008	180	2	2	48456790-48456879	48456905-48456994
TU78921	4	48465090	48465289	QTL_ID=19008	180	2.39	2	48465090-48465179	48465200-48465289
TU78922	4	48477716	48477916	QTL_ID=19008	180	2	2	48477716-48477805	48477827-48477916
TU78923	4	48480786	48480968	QTL_ID=19008	165	2	2	48480786-48480875	48480894-48480968
TU78924	4	48486592	48486791	QTL_ID=19008	190	2.55	2	48486592-48486681	48486692-48486791
TU78925	4	48488445	48488852	QTL_ID=19008	366	4.15	4	48488445-48488534	48488542-48488635	48488641-48488732	48488763-48488852
TU78926	4	48488930	48489130	QTL_ID=19008	200	3.51	2	48488930-48489022	48489024-48489130
TU78927	4	48490013	48490402	QTL_ID=19008	390	3.71	1	48490013-48490402
TU78928	4	48490470	48490806	QTL_ID=19008	317	3.3	2	48490470-48490559	48490580-48490806
TU78929	4	48490847	48491165	QTL_ID=19008	277	3.27	3	48490847-48490936	48490963-48491059	48491076-48491165
TU78930	4	48493237	48493456	QTL_ID=19008	215	3.54	2	48493237-48493326	48493332-48493456
TU78931	4	48493634	48493829	QTL_ID=19008	194	4.24	2	48493634-48493726	48493729-48493829
TU78932	4	48495056	48495351	QTL_ID=19008	255	3.51	2	48495056-48495107	48495149-48495351
TU78933	4	48495491	48495700	QTL_ID=19008	210	3.59	1	48495491-48495700
TU78934	4	48495769	48496012	QTL_ID=19008	230	2.57	2	48495769-48495908	48495923-48496012
TU78935	4	48496028	48496348	QTL_ID=19008	301	2.24	3	48496028-48496104	48496109-48496242	48496259-48496348
TU78936	4	48498155	48498337	QTL_ID=19008	180	2	2	48498155-48498244	48498248-48498337
TU78937	4	48499443	48499649	QTL_ID=19008	192	3.31	2	48499443-48499542	48499558-48499649
TU78938	4	48500524	48500704	QTL_ID=19008	157	2	2	48500524-48500608	48500633-48500704
TU78939	4	48501323	48501574	QTL_ID=19008	252	3.54	1	48501323-48501574
TU78940	4	48502222	48502486	QTL_ID=19008	264	2.38	2	48502222-48502395	48502397-48502486
TU78941	4	48502547	48502752	QTL_ID=19008	186	5.72	2	48502547-48502637	48502658-48502752
TU78942	4	48502768	48503048	QTL_ID=19008	277	3.18	2	48502768-48502954	48502959-48503048
TU78943	4	48615566	48616812	QTL_ID=19008	1247	17.45	1	48615566-48616812
TU78944	4	48669143	48669335	QTL_ID=19008	180	2	2	48669143-48669232	48669246-48669335
TU78945	4	48682264	48682457	QTL_ID=19008	180	3.32	2	48682264-48682353	48682368-48682457
TU78946	4	48685451	48685634	QTL_ID=19008	180	2	2	48685451-48685540	48685545-48685634
TU78947	4	48690760	48690943	QTL_ID=19008	180	2.71	2	48690760-48690849	48690854-48690943
TU78948	4	48691064	48691257	QTL_ID=19008	180	2	2	48691064-48691153	48691168-48691257
TU78949	4	48691969	48692164	QTL_ID=19008	180	2.76	2	48691969-48692058	48692075-48692164
TU78950	4	48692636	48692999	QTL_ID=19008	318	2.22	3	48692636-48692722	48692753-48692893	48692910-48692999
TU78951	4	48693043	48693294	QTL_ID=19008	243	3.08	2	48693043-48693139	48693149-48693294
TU78952	4	48693773	48693986	QTL_ID=19008	180	3	2	48693773-48693862	48693897-48693986
TU78953	4	48694059	48694424	QTL_ID=19008	366	4.15	1	48694059-48694424
TU78954	4	48695010	48695198	QTL_ID=19008	180	2.83	2	48695010-48695099	48695109-48695198
TU78955	4	48695325	48695553	QTL_ID=19008	229	5.57	1	48695325-48695553
TU78956	4	48695672	48695864	QTL_ID=19008	180	2	2	48695672-48695761	48695775-48695864
TU78957	4	48696130	48696596	QTL_ID=19008	402	3.91	2	48696130-48696472	48696538-48696596
TU78958	4	48696816	48697045	QTL_ID=19008	230	3.07	1	48696816-48697045
TU78959	4	48697189	48697716	QTL_ID=19008	401	3.05	5	48697189-48697237	48697310-48697378	48697410-48697501	48697513-48697611	48697625-48697716
TU78960	4	48698284	48698643	QTL_ID=19008	296	3.23	3	48698284-48698373	48698406-48698521	48698554-48698643
TU78961	4	48698802	48699118	QTL_ID=19008	276	3.03	3	48698802-48698891	48698915-48699020	48699039-48699118
TU78962	4	48699245	48699561	QTL_ID=19008	298	2.38	3	48699245-48699334	48699345-48699462	48699472-48699561
TU78963	4	48701760	48701965	QTL_ID=19008	206	3.17	1	48701760-48701965
TU78964	4	48711341	48711515	QTL_ID=19008	154	2.21	2	48711341-48711448	48711470-48711515
TU78965	4	48719236	48719426	QTL_ID=19008	180	2	2	48719236-48719325	48719337-48719426
TU78966	4	48893568	48893754	QTL_ID=19008	180	2	2	48893568-48893657	48893665-48893754
TU78967	4	49060787	49060991	QTL_ID=19008	180	2.32	2	49060787-49060876	49060902-49060991
TU78968	4	49061260	49061452	QTL_ID=19008	180	2.83	2	49061260-49061349	49061363-49061452
TU78969	4	49062144	49062332	QTL_ID=19008	180	2.93	2	49062144-49062233	49062243-49062332
TU78970	4	49154294	49154540	QTL_ID=19008	247	12	1	49154294-49154540
TU78971	4	49240672	49241105	QTL_ID=19008	412	6.53	2	49240672-49240993	49241016-49241105
TU78972	4	49241463	49242870	QTL_ID=19008	1388	24.92	3	49241463-49242155	49242171-49242313	49242319-49242870
TU78973	4	49243044	49243430	QTL_ID=19008	387	24.19	1	49243044-49243430
TU78974	4	49282206	49282397	QTL_ID=19008	159	2	2	49282206-49282275	49282309-49282397
TU78975	4	49283854	49284041	QTL_ID=19008	169	2.01	2	49283854-49283943	49283963-49284041
TU78976	4	49284056	49284269	QTL_ID=19008	176	2	2	49284056-49284141	49284180-49284269
TU78977	4	49285324	49285509	QTL_ID=19008	167	2	2	49285324-49285401	49285421-49285509
TU78978	4	49287905	49288097	QTL_ID=19008	180	2.73	2	49287905-49287994	49288008-49288097
TU78979	4	49294637	49294835	QTL_ID=19008	180	3	2	49294637-49294726	49294746-49294835
TU78980	4	49295637	49295829	QTL_ID=19008	172	2	2	49295637-49295722	49295744-49295829
TU78981	4	49296114	49296312	QTL_ID=19008	180	2	2	49296114-49296203	49296223-49296312
TU78982	4	49304974	49305165	QTL_ID=19008	179	2	2	49304974-49305063	49305077-49305165
TU78983	4	49306311	49306500	QTL_ID=19008	180	2.46	2	49306311-49306400	49306411-49306500
TU78984	4	49308848	49309941	QTL_ID=19008	873	2.36	9	49308848-49308923	49308993-49309048	49309108-49309187	49309203-49309285	49309326-49309415	49309421-49309608	49309611-49309730	49309742-49309831
TU78985	4	49310117	49310316	QTL_ID=19008	180	2	2	49310117-49310206	49310227-49310316
TU78986	4	49310405	49310604	QTL_ID=19008	180	2.66	2	49310405-49310494	49310515-49310604
TU78987	4	49311604	49311788	QTL_ID=19008	185	2.52	1	49311604-49311788
TU78988	4	49321954	49322160	QTL_ID=19008	180	3	2	49321954-49322043	49322071-49322160
TU78989	4	49344123	49344325	QTL_ID=19008	180	2	2	49344123-49344212	49344236-49344325
TU78990	4	49388743	49388944	QTL_ID=19008	180	2	2	49388743-49388832	49388855-49388944
TU78991	4	49656554	49656746	QTL_ID=19008	180	2.68	2	49656554-49656643	49656657-49656746
TU78992	4	49671812	49672017	QTL_ID=19008	180	2.86	2	49671812-49671901	49671928-49672017
TU78993	4	49729271	49730677	QTL_ID=19008	1407	21.95	1	49729271-49730677
TU78994	4	49730786	49731668	QTL_ID=19008	883	24.85	1	49730786-49731668
TU78995	4	49732542	49732807	QTL_ID=19008	266	21.29	1	49732542-49732807
TU78996	4	49734226	49734439	QTL_ID=19008	162	2.01	2	49734226-49734315	49734368-49734439
TU78997	4	49750951	49751153	QTL_ID=19008	180	2	2	49750951-49751040	49751064-49751153
TU78998	4	49852520	49852717	QTL_ID=19008	195	3.49	2	49852520-49852618	49852622-49852717
TU78999	4	49947084	49947486	QTL_ID=19008	403	9.99	1	49947084-49947486
TU79000	4	49947571	49948691	QTL_ID=19008	1121	16.32	1	49947571-49948691
TU79001	4	49948798	49949137	QTL_ID=19008	340	11.41	1	49948798-49949137
TU79002	4	50067315	50067506	QTL_ID=19008	167	2	2	50067315-50067394	50067420-50067506
TU79003	4	50285006	50285198	QTL_ID=19008	185	2.7	2	50285006-50285095	50285104-50285198
TU79004	4	50285753	50285959	QTL_ID=19008	160	2	2	50285753-50285829	50285877-50285959
TU79005	4	50286741	50286934	QTL_ID=19008	171	2.13	2	50286741-50286830	50286854-50286934
TU79006	4	50287634	50287848	QTL_ID=19008	215	4.53	1	50287634-50287848
TU79007	4	50287924	50288184	QTL_ID=19008	261	4	1	50287924-50288184
TU79008	4	50613962	50614203	QTL_ID=19008	227	3.31	3	50613962-50614051	50614055-50614144	50614157-50614203
TU79009	4	50615104	50615284	QTL_ID=19008	180	2.17	2	50615104-50615193	50615195-50615284
TU79010	4	50668168	50668723	QTL_ID=19008	531	2.94	3	50668168-50668547	50668567-50668656	50668663-50668723
TU79011	4	50668834	50669017	QTL_ID=19008	180	2	2	50668834-50668923	50668928-50669017
TU79012	4	50760615	50760808	QTL_ID=19008	180	3.98	2	50760615-50760704	50760719-50760808
TU79013	4	50777243	50777791	QTL_ID=19008	524	4.05	2	50777243-50777678	50777704-50777791
TU79014	4	50777878	50778241	QTL_ID=19008	336	2.45	3	50777878-50777969	50777988-50778142	50778153-50778241
TU79015	4	50778702	50779090	QTL_ID=19008	381	5.43	2	50778702-50778791	50778800-50779090
TU79016	4	50779484	50779923	QTL_ID=19008	419	4.32	2	50779484-50779812	50779834-50779923
TU79017	4	50780238	50780434	QTL_ID=19008	180	3.3	2	50780238-50780327	50780345-50780434
TU79018	4	50781655	50782232	QTL_ID=19008	493	4.4	5	50781655-50781759	50781766-50781855	50781881-50781970	50782010-50782124	50782140-50782232
TU79019	4	50782333	50782796	QTL_ID=19008	376	2.7	3	50782333-50782422	50782463-50782658	50782707-50782796
TU79020	4	50786713	50786906	QTL_ID=19008	173	2	2	50786713-50786795	50786817-50786906
TU79021	4	50797404	50797886	QTL_ID=19008	483	29.88	1	50797404-50797886
TU79022	4	50797931	50799748	QTL_ID=19008	1763	15.58	3	50797931-50798017	50798030-50798119	50798163-50799748
TU79023	4	50799795	50800193	QTL_ID=19008	345	7.1	2	50799795-50799864	50799919-50800193
TU79024	4	50802075	50802277	QTL_ID=19008	180	2.18	2	50802075-50802164	50802188-50802277
TU79025	4	50803075	50803278	QTL_ID=19008	204	3.93	1	50803075-50803278
TU79026	4	50963456	50963669	QTL_ID=19008	180	2	2	50963456-50963545	50963580-50963669
TU79027	4	51002406	51003102	QTL_ID=19008	682	15.16	2	51002406-51002497	51002513-51003102
TU79028	4	51003467	51003864	QTL_ID=19008	398	13.83	1	51003467-51003864
TU79029	4	51003899	51004072	QTL_ID=19008	174	2.79	1	51003899-51004072
TU79030	4	51004218	51004414	QTL_ID=19008	184	3.58	2	51004218-51004310	51004324-51004414
TU79031	4	51264527	51264758	QTL_ID=19008	232	4.8	1	51264527-51264758
TU79032	4	51267417	51267601	QTL_ID=19008	180	2.44	2	51267417-51267506	51267512-51267601
TU79033	4	51463960	51464152	QTL_ID=19008	180	2	2	51463960-51464049	51464063-51464152
TU79034	4	51597672	51597872	QTL_ID=19008	180	2	2	51597672-51597761	51597783-51597872
TU79035	4	51599659	51599861	QTL_ID=19008	180	2	2	51599659-51599748	51599772-51599861
TU79036	4	51603720	51604492	QTL_ID=19008	726	3.91	4	51603720-51603798	51603816-51604100	51604128-51604399	51604403-51604492
TU79037	4	51604576	51604871	QTL_ID=19008	292	2.86	2	51604576-51604665	51604670-51604871
TU79038	4	51604956	51605180	QTL_ID=19008	222	2.26	2	51604956-51605045	51605049-51605180
TU79039	4	51609526	51610155	QTL_ID=19008	630	11.24	1	51609526-51610155
TU79040	4	51651485	51651672	QTL_ID=19008	180	2.92	2	51651485-51651574	51651583-51651672
TU79041	4	51654528	51654722	QTL_ID=19008	180	2	2	51654528-51654617	51654633-51654722
TU79042	4	51656049	51656229	QTL_ID=19008	153	2	2	51656049-51656134	51656163-51656229
TU79043	4	51689411	51689615	QTL_ID=19008	194	3.71	2	51689411-51689500	51689512-51689615
TU79044	4	51689944	51690151	QTL_ID=19008	180	2.83	2	51689944-51690033	51690062-51690151
TU79045	4	51690955	51691148	QTL_ID=19008	180	2.79	2	51690955-51691044	51691059-51691148
TU79046	4	51691464	51691653	QTL_ID=19008	180	2	2	51691464-51691553	51691564-51691653
TU79047	4	51693115	51693459	QTL_ID=19008	302	4.14	2	51693115-51693190	51693234-51693459
TU79048	4	51693881	51694250	QTL_ID=19008	267	2.4	3	51693881-51693928	51694004-51694148	51694177-51694250
TU79049	4	51694643	51694836	QTL_ID=19008	180	2.06	2	51694643-51694732	51694747-51694836
TU79050	4	51695417	51695604	QTL_ID=19008	186	3.25	2	51695417-51695506	51695509-51695604
TU79051	4	51697312	51697525	QTL_ID=19008	195	4.59	2	51697312-51697405	51697425-51697525
TU79052	4	51743849	51744042	QTL_ID=19008	163	2	2	51743849-51743926	51743958-51744042
TU79053	4	51744120	51744311	QTL_ID=19008	180	2	2	51744120-51744209	51744222-51744311
TU79054	4	51746723	51746896	QTL_ID=19008	174	2.28	1	51746723-51746896
TU79055	4	51748625	51748814	QTL_ID=19008	190	4.14	1	51748625-51748814
TU79056	4	51749229	51750662	QTL_ID=19008	628	6.76	2	51749229-51749474	51750281-51750662
TU79057	4	51819002	51819218	QTL_ID=19008	204	3.88	2	51819002-51819095	51819109-51819218
TU79058	4	51826827	51827008	QTL_ID=19008	180	2	2	51826827-51826916	51826919-51827008
TU79059	4	51827755	51827943	QTL_ID=19008	180	2	2	51827755-51827844	51827854-51827943
TU79060	4	51829617	51829802	QTL_ID=19008	180	2	2	51829617-51829706	51829713-51829802
TU79061	4	51834383	51834575	QTL_ID=19008	180	2	2	51834383-51834472	51834486-51834575
TU79062	4	51839941	51840145	QTL_ID=19008	180	2	2	51839941-51840030	51840056-51840145
TU79063	4	51852940	51853127	QTL_ID=19008	180	2	2	51852940-51853029	51853038-51853127
TU79064	4	51854834	51855036	QTL_ID=19008	180	2.92	2	51854834-51854923	51854947-51855036
TU79065	4	51945333	51945553	QTL_ID=19008	180	2.53	2	51945333-51945422	51945464-51945553
TU79066	4	51968003	51968197	QTL_ID=19008	180	3	2	51968003-51968092	51968108-51968197
TU79067	4	51976095	51976286	QTL_ID=19008	180	2	2	51976095-51976184	51976197-51976286
TU79068	4	51977509	51977685	QTL_ID=19008	176	2.01	2	51977509-51977598	51977600-51977685
TU79069	4	51983586	51983766	QTL_ID=19008	171	2	2	51983586-51983670	51983681-51983766
TU79070	4	51985449	51985771	QTL_ID=19008	323	4.34	1	51985449-51985771
TU79071	4	51991585	51991768	QTL_ID=19008	180	2.49	2	51991585-51991674	51991679-51991768
TU79072	4	51994487	51994686	QTL_ID=19008	180	2	2	51994487-51994576	51994597-51994686
TU79073	4	52003245	52005194	QTL_ID=19008	219	3.06	3	52003245-52003299	52004555-52004644	52005121-52005194
TU79074	4	52067606	52068874	QTL_ID=19008	1189	5.95	5	52067606-52067695	52067703-52067886	52067889-52068406	52068460-52068766	52068785-52068874
TU79075	4	52069029	52069552	QTL_ID=19008	484	5.69	3	52069029-52069133	52069162-52069272	52069285-52069552
TU79076	4	52069576	52069774	QTL_ID=19008	177	2.04	2	52069576-52069665	52069688-52069774
TU79077	4	52074069	52074672	QTL_ID=19008	604	41.83	1	52074069-52074672
TU79078	4	52074792	52074983	QTL_ID=19008	192	2.98	1	52074792-52074983
TU79079	4	52075641	52076047	QTL_ID=19008	348	3.17	3	52075641-52075717	52075748-52075819	52075849-52076047
TU79080	4	52076164	52076362	QTL_ID=19008	182	2.72	2	52076164-52076255	52076273-52076362
TU79081	4	52077228	52077506	QTL_ID=19008	279	4.9	1	52077228-52077506
TU79082	4	52077543	52077725	QTL_ID=19008	183	3.44	1	52077543-52077725
TU79083	4	52077746	52077926	QTL_ID=19008	181	2.62	1	52077746-52077926
TU79084	4	52084570	52084832	QTL_ID=19008	263	8.85	1	52084570-52084832
TU79085	4	52084856	52085217	QTL_ID=19008	362	4.97	1	52084856-52085217
TU79086	4	52085272	52085898	QTL_ID=19008	627	8.76	1	52085272-52085898
TU79087	4	52086075	52086315	QTL_ID=19008	241	3.26	1	52086075-52086315
TU79088	4	52087372	52087573	QTL_ID=19008	180	2.84	2	52087372-52087461	52087484-52087573
TU79089	4	52087622	52087843	QTL_ID=19008	222	4.28	1	52087622-52087843
TU79090	4	52092091	52092389	QTL_ID=19008	276	3.26	3	52092091-52092180	52092190-52092285	52092300-52092389
TU79091	4	52092749	52092938	QTL_ID=19008	180	2.99	2	52092749-52092838	52092849-52092938
TU79092	4	52093728	52094268	QTL_ID=19008	469	15.1	2	52093728-52094038	52094111-52094268
TU88855	6	40855993	40858692	QTL_ID=25257	155	2.94	2	40855993-40856082	40858628-40858692
TU88856	6	40884998	40885193	QTL_ID=25257	196	56.94	1	40884998-40885193
TU88857	6	40893083	40893248	QTL_ID=25257	164	2.82	2	40893083-40893172	40893175-40893248
TU88858	6	40947526	40948082	QTL_ID=25257	505	4.25	3	40947526-40947882	40947916-40948010	40948030-40948082
TU88859	6	40948129	40948718	QTL_ID=25257	553	3.52	3	40948129-40948448	40948474-40948604	40948617-40948718
TU88860	6	41008697	41008875	QTL_ID=25257	177	2	2	41008697-41008783	41008786-41008875
TU88861	6	41010237	41010431	QTL_ID=25257	180	2	2	41010237-41010326	41010342-41010431
TU88862	6	41015930	41016131	QTL_ID=25257	180	2	2	41015930-41016019	41016042-41016131
TU88863	6	41022836	41023029	QTL_ID=25257	180	2	2	41022836-41022925	41022940-41023029
TU88864	6	41044519	41044720	QTL_ID=25257	202	2.52	1	41044519-41044720
TU88865	6	41044839	41045049	QTL_ID=25257	180	2.91	2	41044839-41044928	41044960-41045049
TU88866	6	41045195	41045392	QTL_ID=25257	198	3.47	1	41045195-41045392
TU88867	6	41047622	41047838	QTL_ID=25257	180	2	2	41047622-41047711	41047749-41047838
TU88868	6	41120683	41120873	QTL_ID=25257	180	2	2	41120683-41120772	41120784-41120873
TU88869	6	41121138	41121340	QTL_ID=25257	182	2.81	2	41121138-41121227	41121249-41121340
TU88870	6	41121474	41121697	QTL_ID=25257	224	4.86	1	41121474-41121697
TU88871	6	41121889	41122060	QTL_ID=25257	172	3.51	1	41121889-41122060
TU88872	6	41122459	41122658	QTL_ID=25257	174	2.13	2	41122459-41122548	41122575-41122658
TU88873	6	41163262	41163442	QTL_ID=25257	162	2	2	41163262-41163351	41163371-41163442
TU88874	6	41353670	41354375	QTL_ID=25257	706	9.87	1	41353670-41354375
TU88875	6	41878103	41878304	QTL_ID=25257	180	2	2	41878103-41878192	41878215-41878304
TU88876	6	41983025	41983209	QTL_ID=25257	180	2	2	41983025-41983114	41983120-41983209
TU88877	6	41985722	41985912	QTL_ID=25257	180	2.02	2	41985722-41985811	41985823-41985912
TU88878	6	42134801	42134997	QTL_ID=25257	180	2	2	42134801-42134890	42134908-42134997
TU88879	6	42144205	42144400	QTL_ID=25257	180	2	2	42144205-42144294	42144311-42144400
TU88880	6	42192690	42192875	QTL_ID=25257	180	2	2	42192690-42192779	42192786-42192875
TU88881	6	42195331	42195522	QTL_ID=25257	180	2	2	42195331-42195420	42195433-42195522
TU88882	6	42200414	42200615	QTL_ID=25257	180	2	2	42200414-42200503	42200526-42200615
TU88883	6	42240034	42240231	QTL_ID=25257	180	2	2	42240034-42240123	42240142-42240231
TU88884	6	42295551	42295750	QTL_ID=25257	197	4.03	2	42295551-42295640	42295644-42295750
TU88885	6	42298324	42298520	QTL_ID=25257	192	2.42	2	42298324-42298413	42298419-42298520
TU88886	6	42318882	42319078	QTL_ID=25257	180	2	2	42318882-42318971	42318989-42319078
TU88887	6	42474637	42474844	QTL_ID=25257	208	3.38	1	42474637-42474844
TU88888	6	42475299	42475503	QTL_ID=25257	199	3.45	2	42475299-42475388	42475395-42475503
TU88889	6	42528356	42528563	QTL_ID=25257	180	2	2	42528356-42528445	42528474-42528563
TU88890	6	42551774	42551978	QTL_ID=25257	180	2	2	42551774-42551863	42551889-42551978
TU88891	6	42661132	42661335	QTL_ID=25257	201	4.44	2	42661132-42661225	42661229-42661335
TU88892	6	43055476	43055711	QTL_ID=25257	217	3.62	2	43055476-43055602	43055622-43055711
TU88893	6	43198711	43198903	QTL_ID=25257	190	4.36	2	43198711-43198804	43198808-43198903
TU88894	6	43199311	43199522	QTL_ID=25257	178	2.4	2	43199311-43199398	43199433-43199522
TU88895	6	43199676	43199881	QTL_ID=25257	197	3.29	2	43199676-43199766	43199776-43199881
TU88896	6	43303419	43303617	QTL_ID=25257	177	2	2	43303419-43303505	43303528-43303617
TU88897	6	43304457	43304646	QTL_ID=25257	180	2	2	43304457-43304546	43304557-43304646
TU88898	6	43305544	43305741	QTL_ID=25257	195	2.72	2	43305544-43305633	43305637-43305741
TU88899	6	43311652	43311842	QTL_ID=25257	180	2	2	43311652-43311741	43311753-43311842
TU88900	6	43315017	43315221	QTL_ID=25257	180	2	2	43315017-43315106	43315132-43315221
TU88901	6	43321232	43321434	QTL_ID=25257	187	2.63	2	43321232-43321321	43321338-43321434
TU88902	6	43323359	43323556	QTL_ID=25257	163	2	2	43323359-43323447	43323483-43323556
TU88903	6	43333391	43333574	QTL_ID=25257	180	2.34	2	43333391-43333480	43333485-43333574
TU88904	6	44457347	44457535	QTL_ID=25257	180	2	2	44457347-44457436	44457446-44457535
TU88905	6	45273316	45273519	QTL_ID=25257	180	2	2	45273316-45273405	45273430-45273519
TU88906	6	45380009	45380182	QTL_ID=25257	174	2.64	1	45380009-45380182
TU88907	6	45381244	45381447	QTL_ID=25257	180	2	2	45381244-45381333	45381358-45381447
TU88908	6	45385552	45385745	QTL_ID=25257	182	3.68	2	45385552-45385641	45385654-45385745
TU88909	6	45428634	45428830	QTL_ID=25257	180	2	2	45428634-45428723	45428741-45428830
TU88910	6	45476426	45476641	QTL_ID=25257	216	23.32	1	45476426-45476641
TU88911	6	45476777	45476972	QTL_ID=25257	196	2.57	1	45476777-45476972
TU88912	6	45477246	45477673	QTL_ID=25257	352	6.58	2	45477246-45477291	45477368-45477673
TU88913	6	45477757	45477988	QTL_ID=25257	232	4.08	1	45477757-45477988
TU88914	6	45478208	45478838	QTL_ID=25257	575	6.55	2	45478208-45478428	45478485-45478838
TU88915	6	45478923	45479508	QTL_ID=25257	570	8.12	2	45478923-45479181	45479198-45479508
TU88916	6	45479799	45480011	QTL_ID=25257	213	8.3	1	45479799-45480011
TU88917	6	45480043	45480236	QTL_ID=25257	180	2.85	2	45480043-45480132	45480147-45480236
TU88918	6	45480342	45480644	QTL_ID=25257	303	4.87	1	45480342-45480644
TU88919	6	45480804	45481056	QTL_ID=25257	253	8.69	1	45480804-45481056
TU88920	6	45481281	45481539	QTL_ID=25257	259	3.11	1	45481281-45481539
TU88921	6	45481741	45482273	QTL_ID=25257	495	5.91	5	45481741-45481834	45481842-45481964	45481975-45482072	45482092-45482190	45482193-45482273
TU88922	6	45482305	45482759	QTL_ID=25257	432	5.34	2	45482305-45482387	45482411-45482759
TU88923	6	45482876	45483077	QTL_ID=25257	188	3.89	2	45482876-45482973	45482988-45483077
TU88924	6	45483170	45483383	QTL_ID=25257	211	12.54	2	45483170-45483264	45483268-45483383
TU88925	6	45483801	45484139	QTL_ID=25257	339	5.75	1	45483801-45484139
TU88926	6	45751847	45753089	QTL_ID=25257	1243	25.55	1	45751847-45753089
TU88927	6	45758636	45758834	QTL_ID=25257	199	4.32	1	45758636-45758834
TU88928	6	45759436	45759644	QTL_ID=25257	209	5.41	1	45759436-45759644
TU88929	6	45759817	45760010	QTL_ID=25257	180	2.96	2	45759817-45759906	45759921-45760010
TU88930	6	45760968	45761361	QTL_ID=25257	337	2.54	3	45760968-45761054	45761100-45761247	45761260-45761361
TU88931	6	45761570	45761853	QTL_ID=25257	284	4.47	1	45761570-45761853
TU88932	6	45764450	45764643	QTL_ID=25257	180	2.32	2	45764450-45764539	45764554-45764643
TU88933	6	45764652	45764851	QTL_ID=25257	200	3.27	1	45764652-45764851
TU88934	6	45766294	45766568	QTL_ID=25257	275	3.13	1	45766294-45766568
TU88935	6	45766958	45767565	QTL_ID=25257	495	3.98	3	45766958-45767042	45767083-45767139	45767213-45767565
TU88936	6	45871181	45871362	QTL_ID=25257	170	2	2	45871181-45871261	45871274-45871362
TU88937	6	45871567	45871775	QTL_ID=25257	180	2	2	45871567-45871656	45871686-45871775
TU88938	6	45902692	45902900	QTL_ID=25257	180	2	2	45902692-45902781	45902811-45902900
TU88939	6	46055724	46058231	QTL_ID=25257	2496	24.48	2	46055724-46056819	46056832-46058231
TU88940	6	46273062	46273252	QTL_ID=25257	180	2.44	2	46273062-46273151	46273163-46273252
TU88941	6	46275943	46276134	QTL_ID=25257	177	2.42	2	46275943-46276032	46276048-46276134
TU88942	6	46277498	46277681	QTL_ID=25257	180	2	2	46277498-46277587	46277592-46277681
TU88943	6	46313421	46313619	QTL_ID=25257	199	3.01	1	46313421-46313619
TU88944	6	46403620	46403812	QTL_ID=25257	180	2.31	2	46403620-46403709	46403723-46403812
TU88945	6	46408139	46408331	QTL_ID=25257	180	2.57	2	46408139-46408228	46408242-46408331
TU88946	6	46412891	46413087	QTL_ID=25257	180	2	2	46412891-46412980	46412998-46413087
TU88947	6	46434127	46442181	QTL_ID=25257	529	2.8	5	46434127-46434216	46434232-46434370	46434397-46434486	46441906-46442025	46442092-46442181
TU88948	6	46436901	46437091	QTL_ID=25257	178	2.49	2	46436901-46436988	46437002-46437091
TU88949	6	46448929	46449119	QTL_ID=25257	178	2	2	46448929-46449016	46449030-46449119
TU88950	6	46450216	46450714	QTL_ID=25257	482	4.05	2	46450216-46450488	46450506-46450714
TU88951	6	46451117	46451443	QTL_ID=25257	327	3.9	1	46451117-46451443
TU88952	6	46452183	46452387	QTL_ID=25257	184	2.67	2	46452183-46452277	46452299-46452387
TU88953	6	46452512	46452842	QTL_ID=25257	304	4.65	3	46452512-46452612	46452622-46452732	46452751-46452842
TU88954	6	46454319	46454689	QTL_ID=25257	355	3.43	2	46454319-46454583	46454600-46454689
TU88955	6	46455630	46455877	QTL_ID=25257	248	4.92	1	46455630-46455877
TU88956	6	46457148	46457320	QTL_ID=25257	173	3.6	1	46457148-46457320
TU88957	6	46457396	46460043	QTL_ID=25257	607	5.22	3	46457396-46457499	46459534-46459943	46459951-46460043
TU88958	6	46460058	46460254	QTL_ID=25257	166	2	2	46460058-46460133	46460165-46460254
TU88959	6	46460323	46461453	QTL_ID=25257	1114	5.86	4	46460323-46460418	46460424-46460751	46460753-46461053	46461065-46461453
TU88960	6	46461685	46462228	QTL_ID=25257	496	3.85	4	46461685-46461787	46461802-46461947	46461974-46462128	46462137-46462228
TU88961	6	46462513	46462898	QTL_ID=25257	352	3.51	3	46462513-46462719	46462748-46462837	46462844-46462898
TU88962	6	46463038	46463354	QTL_ID=25257	251	2.47	3	46463038-46463127	46463150-46463239	46463284-46463354
TU88963	6	46463521	46464029	QTL_ID=25257	465	6.49	3	46463521-46463603	46463632-46463923	46463940-46464029
TU88964	6	46464513	46464791	QTL_ID=25257	279	6.45	1	46464513-46464791
TU88965	6	46465809	46466037	QTL_ID=25257	210	3.29	2	46465809-46465928	46465948-46466037
TU88966	6	46466229	46466435	QTL_ID=25257	207	2.39	1	46466229-46466435
TU88967	6	46466565	46467423	QTL_ID=25257	859	6.35	1	46466565-46467423
TU88968	6	46467504	46468154	QTL_ID=25257	642	4.23	2	46467504-46467912	46467922-46468154
TU88969	6	46468159	46468343	QTL_ID=25257	180	3.87	2	46468159-46468248	46468254-46468343
TU88970	6	46468704	46468905	QTL_ID=25257	192	2.49	2	46468704-46468805	46468816-46468905
TU88971	6	46472049	46472234	QTL_ID=25257	180	2.78	2	46472049-46472138	46472145-46472234
TU88972	6	46473703	46473903	QTL_ID=25257	197	3.63	2	46473703-46473807	46473812-46473903
TU88973	6	46484671	46484872	QTL_ID=25257	180	2	2	46484671-46484760	46484783-46484872
TU88974	6	46487420	46487609	QTL_ID=25257	180	2	2	46487420-46487509	46487520-46487609
TU88975	6	46489588	46489774	QTL_ID=25257	160	2	2	46489588-46489658	46489686-46489774
TU88976	6	46549904	46550118	QTL_ID=25257	180	2	2	46549904-46549993	46550029-46550118
TU88977	6	46735793	46736174	QTL_ID=25257	359	3.22	2	46735793-46735884	46735908-46736174
TU88978	6	46736318	46736846	QTL_ID=25257	518	6.04	2	46736318-46736748	46736760-46736846
TU88979	6	46737007	46737196	QTL_ID=25257	189	2.6	2	46737007-46737105	46737107-46737196
TU88980	6	46737234	46737440	QTL_ID=25257	207	3.67	1	46737234-46737440
TU88981	6	46737691	46737934	QTL_ID=25257	244	5.1	1	46737691-46737934
TU88982	6	46738230	46738877	QTL_ID=25257	643	3.61	2	46738230-46738595	46738601-46738877
TU88983	6	46780376	46785569	QTL_ID=25257	190	5.64	2	46780376-46780471	46785476-46785569
TU88984	6	46971212	46980260	QTL_ID=25257	1542	3.84	6	46971212-46971348	46971355-46971623	46979112-46979363	46979371-46979557	46979561-46980191	46980195-46980260
TU88985	6	46973637	46973979	QTL_ID=25257	343	4.33	1	46973637-46973979
TU88986	6	46974073	46974279	QTL_ID=25257	180	2.17	2	46974073-46974162	46974190-46974279
TU88987	6	46975686	46975960	QTL_ID=25257	275	5.13	1	46975686-46975960
TU88988	6	46976278	46976476	QTL_ID=25257	180	2	2	46976278-46976367	46976387-46976476
TU88989	6	46976582	46976780	QTL_ID=25257	182	3.42	2	46976582-46976671	46976689-46976780
TU88990	6	46977114	46977469	QTL_ID=25257	352	3.85	2	46977114-46977375	46977380-46977469
TU88991	6	46980433	46980677	QTL_ID=25257	245	4.25	1	46980433-46980677
TU88992	6	46980757	46980964	QTL_ID=25257	180	2.94	2	46980757-46980846	46980875-46980964
TU88993	6	46981758	46981970	QTL_ID=25257	201	2.22	2	46981758-46981825	46981838-46981970
TU88994	6	46983274	46983483	QTL_ID=25257	180	2	2	46983274-46983363	46983394-46983483
TU88995	6	46983622	46983813	QTL_ID=25257	180	2.87	2	46983622-46983711	46983724-46983813
TU88996	6	46985408	46985636	QTL_ID=25257	229	3.47	1	46985408-46985636
TU88997	6	46985639	46985840	QTL_ID=25257	190	3.23	2	46985639-46985737	46985750-46985840
TU88998	6	46989866	46990072	QTL_ID=25257	180	2	2	46989866-46989955	46989983-46990072
TU88999	6	46990744	46990939	QTL_ID=25257	180	2	2	46990744-46990833	46990850-46990939
TU89000	6	46991682	46991896	QTL_ID=25257	180	2	2	46991682-46991771	46991807-46991896
TU89001	6	46992064	46992257	QTL_ID=25257	180	2	2	46992064-46992153	46992168-46992257
TU89002	6	46993421	46993608	QTL_ID=25257	180	2.79	2	46993421-46993510	46993519-46993608
TU89003	6	46994569	46994769	QTL_ID=25257	180	2.96	2	46994569-46994658	46994680-46994769
TU89004	6	46995488	46995684	QTL_ID=25257	157	2.16	2	46995488-46995577	46995618-46995684
TU89005	6	47000544	47000733	QTL_ID=25257	177	2	2	47000544-47000631	47000645-47000733
TU89006	6	47005746	47005932	QTL_ID=25257	180	2	2	47005746-47005835	47005843-47005932
TU89007	6	47007918	47008098	QTL_ID=25257	180	2.97	2	47007918-47008007	47008009-47008098
TU89008	6	47013642	47013843	QTL_ID=25257	179	2.11	2	47013642-47013730	47013754-47013843
TU89009	6	47016411	47016610	QTL_ID=25257	180	2.43	2	47016411-47016500	47016521-47016610
TU89010	6	47021027	47021223	QTL_ID=25257	180	2.73	2	47021027-47021116	47021134-47021223
TU89011	6	47024005	47024213	QTL_ID=25257	180	2.65	2	47024005-47024094	47024124-47024213
TU89012	6	47026029	47026208	QTL_ID=25257	165	2	2	47026029-47026117	47026133-47026208
TU89013	6	47028046	47028504	QTL_ID=25257	361	3.6	3	47028046-47028105	47028138-47028227	47028294-47028504
TU89014	6	47029392	47029593	QTL_ID=25257	180	2.65	2	47029392-47029481	47029504-47029593
TU89015	6	47030986	47031181	QTL_ID=25257	180	4.93	2	47030986-47031075	47031092-47031181
TU89016	6	47033281	47033465	QTL_ID=25257	180	2.76	2	47033281-47033370	47033376-47033465
TU89017	6	47033790	47033982	QTL_ID=25257	180	2	2	47033790-47033879	47033893-47033982
TU89018	6	47034498	47034796	QTL_ID=25257	292	3.23	2	47034498-47034587	47034595-47034796
TU89019	6	47036025	47036228	QTL_ID=25257	185	3.28	2	47036025-47036114	47036134-47036228
TU89020	6	47037038	47037247	QTL_ID=25257	180	2.62	2	47037038-47037127	47037158-47037247
TU89021	6	47037622	47037834	QTL_ID=25257	213	4.22	1	47037622-47037834
TU89022	6	47038597	47039116	QTL_ID=25257	406	2.63	4	47038597-47038656	47038720-47038867	47038910-47039017	47039027-47039116
TU89023	6	47039132	47039390	QTL_ID=25257	259	8.73	1	47039132-47039390
TU89024	6	47039445	47039648	QTL_ID=25257	195	9.03	2	47039445-47039547	47039557-47039648
TU89025	6	47039699	47039902	QTL_ID=25257	164	3.9	2	47039699-47039794	47039835-47039902
TU89026	6	47039918	47040116	QTL_ID=25257	180	2.43	2	47039918-47040007	47040027-47040116
TU89027	6	47040162	47040471	QTL_ID=25257	293	3.67	2	47040162-47040235	47040253-47040471
TU89028	6	47041107	47041830	QTL_ID=25257	617	3.97	4	47041107-47041205	47041218-47041337	47041410-47041499	47041523-47041830
TU89029	6	47043176	47043410	QTL_ID=25257	235	3.63	1	47043176-47043410
TU89030	6	47045655	47045853	QTL_ID=25257	193	3.49	2	47045655-47045745	47045752-47045853
TU89031	6	47046608	47046795	QTL_ID=25257	176	2.5	2	47046608-47046693	47046706-47046795
TU89032	6	47047528	47047822	QTL_ID=25257	286	3.95	2	47047528-47047723	47047733-47047822
TU89033	6	47048174	47048583	QTL_ID=25257	382	4.21	3	47048174-47048242	47048257-47048471	47048486-47048583
TU89034	6	47048677	47049016	QTL_ID=25257	280	3.23	2	47048677-47048743	47048804-47049016
TU89035	6	47049882	47050093	QTL_ID=25257	190	3.4	2	47049882-47049973	47049996-47050093
TU89036	6	47050263	47050483	QTL_ID=25257	197	2.95	2	47050263-47050369	47050394-47050483
TU89037	6	47050802	47050990	QTL_ID=25257	183	2.98	2	47050802-47050891	47050898-47050990
TU89038	6	47051570	47051777	QTL_ID=25257	191	2.52	2	47051570-47051670	47051688-47051777
TU89039	6	47051854	47052150	QTL_ID=25257	252	2.26	3	47051854-47051931	47051962-47052051	47052067-47052150
TU89040	6	47052267	47052450	QTL_ID=25257	180	2	2	47052267-47052356	47052361-47052450
TU89041	6	47053810	47054131	QTL_ID=25257	322	4.12	1	47053810-47054131
TU89042	6	47054919	47055301	QTL_ID=25257	285	2.45	3	47054919-47055008	47055012-47055156	47055252-47055301
TU89043	6	47056813	47057097	QTL_ID=25257	239	2.48	3	47056813-47056867	47056912-47057001	47057004-47057097
TU89044	6	47058155	47058378	QTL_ID=25257	212	2.67	2	47058155-47058244	47058257-47058378
TU89045	6	47062354	47062556	QTL_ID=25257	180	2.24	2	47062354-47062443	47062467-47062556
TU89046	6	47073381	47073577	QTL_ID=25257	180	2.95	2	47073381-47073470	47073488-47073577
TU89047	6	47079324	47079527	QTL_ID=25257	171	2	2	47079324-47079405	47079439-47079527
TU89048	6	47079893	47080096	QTL_ID=25257	204	2.32	1	47079893-47080096
TU89049	6	47095150	47095354	QTL_ID=25257	187	3.75	2	47095150-47095246	47095265-47095354
TU89050	6	47215757	47215965	QTL_ID=25257	195	2.32	2	47215757-47215861	47215876-47215965
TU89051	6	47216355	47216546	QTL_ID=25257	180	3.05	2	47216355-47216444	47216457-47216546
TU89052	6	47217599	47217800	QTL_ID=25257	176	2	2	47217599-47217684	47217711-47217800
TU89053	6	47218725	47218916	QTL_ID=25257	182	3.34	2	47218725-47218814	47218825-47218916
TU89054	6	47219943	47220125	QTL_ID=25257	170	2	2	47219943-47220031	47220045-47220125
TU89055	6	47221331	47221543	QTL_ID=25257	213	4.54	1	47221331-47221543
TU89056	6	47222434	47222616	QTL_ID=25257	180	2.89	2	47222434-47222523	47222527-47222616
TU89057	6	47222801	47223122	QTL_ID=25257	209	2	3	47222801-47222856	47222937-47223012	47223046-47223122
TU89058	6	47230543	47230742	QTL_ID=25257	180	2	2	47230543-47230632	47230653-47230742
TU89059	6	47231117	47231319	QTL_ID=25257	180	2	2	47231117-47231206	47231230-47231319
TU89060	6	47280828	47280996	QTL_ID=25257	150	2	2	47280828-47280917	47280937-47280996
TU89061	6	47542865	47543025	QTL_ID=25257	161	3.43	1	47542865-47543025
TU89062	6	47545045	47545231	QTL_ID=25257	166	2	2	47545045-47545120	47545142-47545231
TU89063	6	47545383	47545573	QTL_ID=25257	170	2	2	47545383-47545463	47545485-47545573
TU89064	6	47545721	47546190	QTL_ID=25257	402	4.25	2	47545721-47546012	47546081-47546190
TU89065	6	47550591	47550789	QTL_ID=25257	199	17.31	1	47550591-47550789
TU89066	6	47555424	47555613	QTL_ID=25257	180	2	2	47555424-47555513	47555524-47555613
TU89067	6	47639636	47639837	QTL_ID=25257	180	2.56	2	47639636-47639725	47639748-47639837
TU89068	6	47643146	47643415	QTL_ID=25257	270	3.39	1	47643146-47643415
TU89069	6	47643432	47643645	QTL_ID=25257	211	4.08	2	47643432-47643539	47643543-47643645
TU89070	6	47671055	47671244	QTL_ID=25257	162	2	2	47671055-47671137	47671166-47671244
TU89071	6	47717750	47717939	QTL_ID=25257	159	2	2	47717750-47717820	47717852-47717939
TU89072	6	47719861	47720030	QTL_ID=25257	161	2.07	2	47719861-47719920	47719930-47720030
TU89073	6	47723448	47723637	QTL_ID=25257	180	2	2	47723448-47723537	47723548-47723637
TU89074	6	47758808	47759005	QTL_ID=25257	181	3.86	2	47758808-47758898	47758916-47759005
TU89075	6	47759115	47759304	QTL_ID=25257	155	2	2	47759115-47759181	47759217-47759304
TU89076	6	47781009	47781203	QTL_ID=25257	180	2	2	47781009-47781098	47781114-47781203
TU89077	6	47801789	47801993	QTL_ID=25257	180	2.26	2	47801789-47801878	47801904-47801993
TU89078	6	47802509	47806529	QTL_ID=25257	207	6.47	2	47802509-47802625	47806440-47806529
TU89079	6	47804043	47804391	QTL_ID=25257	293	2.19	3	47804043-47804113	47804135-47804268	47804304-47804391
TU89080	6	47807727	47807909	QTL_ID=25257	182	4.07	2	47807727-47807817	47807819-47807909
TU89081	6	47829077	47829417	QTL_ID=25257	335	2.68	2	47829077-47829166	47829173-47829417
TU89082	6	47831043	47831452	QTL_ID=25257	410	3.21	1	47831043-47831452
TU89083	6	47831911	47832568	QTL_ID=25257	581	3.99	4	47831911-47831969	47832002-47832137	47832175-47832467	47832476-47832568
TU89084	6	47832837	47833066	QTL_ID=25257	228	2.95	2	47832837-47832950	47832953-47833066
TU89085	6	48069782	48069978	QTL_ID=25257	180	2	2	48069782-48069871	48069889-48069978
TU89086	6	48085640	48085832	QTL_ID=25257	180	2	2	48085640-48085729	48085743-48085832
TU89087	6	48094536	48094746	QTL_ID=25257	180	2	2	48094536-48094625	48094657-48094746
TU89088	6	48424485	48424686	QTL_ID=25257	180	2	2	48424485-48424574	48424597-48424686
TU89089	6	51060344	51060543	QTL_ID=25257	180	2	2	51060344-51060433	51060454-51060543
TU89090	6	51229575	51229764	QTL_ID=25257	180	2	2	51229575-51229664	51229675-51229764
TU89091	6	51513472	51513654	QTL_ID=25257	180	2	2	51513472-51513561	51513565-51513654
TU89092	6	51513874	51514417	QTL_ID=25257	402	2.59	4	51513874-51513954	51513989-51514152	51514160-51514249	51514351-51514417
TU89093	6	51526789	51527083	QTL_ID=25257	197	2	3	51526789-51526849	51526902-51526969	51527016-51527083
TU89094	6	51530036	51530278	QTL_ID=25257	227	2.28	2	51530036-51530118	51530135-51530278
TU89095	6	51531807	51531991	QTL_ID=25257	151	2	2	51531807-51531867	51531902-51531991
TU89096	6	51533860	51534046	QTL_ID=25257	180	3	2	51533860-51533949	51533957-51534046
TU89097	6	51537557	51537748	QTL_ID=25257	180	2	2	51537557-51537646	51537659-51537748
TU89098	6	51541630	51541940	QTL_ID=25257	202	2.16	3	51541630-51541681	51541746-51541835	51541881-51541940
TU89099	6	51548042	51548248	QTL_ID=25257	180	2	2	51548042-51548131	51548159-51548248
TU89100	6	51555528	51555738	QTL_ID=25257	180	2.29	2	51555528-51555617	51555649-51555738
TU89101	6	51572932	51573133	QTL_ID=25257	202	3.76	1	51572932-51573133
TU89102	6	51577263	51577443	QTL_ID=25257	180	2.66	2	51577263-51577352	51577354-51577443
TU89103	6	51578955	51579149	QTL_ID=25257	180	2.53	2	51578955-51579044	51579060-51579149
TU89104	6	51579834	51580022	QTL_ID=25257	180	2	2	51579834-51579923	51579933-51580022
TU89105	6	51580452	51580632	QTL_ID=25257	180	2.79	2	51580452-51580541	51580543-51580632
TU89106	6	51581945	51582148	QTL_ID=25257	176	2.15	2	51581945-51582030	51582059-51582148
TU89107	6	51585523	51585721	QTL_ID=25257	163	2.11	2	51585523-51585595	51585632-51585721
TU89108	6	51588355	51588546	QTL_ID=25257	171	2.01	2	51588355-51588435	51588457-51588546
TU89109	6	51589038	51589431	QTL_ID=25257	321	2.87	3	51589038-51589127	51589194-51589334	51589342-51589431
TU89110	6	51590805	51590996	QTL_ID=25257	180	2	2	51590805-51590894	51590907-51590996
TU89111	6	51591447	51591635	QTL_ID=25257	161	2	2	51591447-51591521	51591550-51591635
TU89112	6	51611898	51612114	QTL_ID=25257	180	2	2	51611898-51611987	51612025-51612114
TU89113	6	51624014	51624239	QTL_ID=25257	226	3.8	1	51624014-51624239
TU89114	6	51630855	51631060	QTL_ID=25257	180	2.98	2	51630855-51630944	51630971-51631060
TU89115	6	51674901	51675102	QTL_ID=25257	202	3.2	1	51674901-51675102
TU89116	6	51676491	51676689	QTL_ID=25257	167	2	2	51676491-51676569	51676602-51676689
TU89117	6	51742027	51742245	QTL_ID=25257	219	12.33	1	51742027-51742245
TU89118	6	51767642	51767841	QTL_ID=25257	180	2.03	2	51767642-51767731	51767752-51767841
TU89119	6	51770360	51770740	QTL_ID=25257	381	3.93	1	51770360-51770740
TU89120	6	51771392	51771616	QTL_ID=25257	180	2.31	2	51771392-51771481	51771527-51771616
TU89121	6	51772220	51772424	QTL_ID=25257	190	2.36	2	51772220-51772321	51772337-51772424
TU89122	6	51772636	51772982	QTL_ID=25257	340	5.15	2	51772636-51772728	51772736-51772982
TU89123	6	51773094	51773272	QTL_ID=25257	179	3.5	1	51773094-51773272
TU89124	6	51778204	51778383	QTL_ID=25257	164	2	2	51778204-51778277	51778294-51778383
TU89125	6	51780796	51780976	QTL_ID=25257	159	2	2	51780796-51780869	51780892-51780976
TU89126	6	51781014	51781193	QTL_ID=25257	180	2	1	51781014-51781193
TU89127	6	51784340	51784531	QTL_ID=25257	180	2.14	2	51784340-51784429	51784442-51784531
TU89128	6	51787709	51787910	QTL_ID=25257	180	2	2	51787709-51787798	51787821-51787910
TU89129	6	51789735	51789941	QTL_ID=25257	175	2	2	51789735-51789821	51789854-51789941
TU89130	6	51791999	51792200	QTL_ID=25257	180	3	2	51791999-51792088	51792111-51792200
TU89131	6	51793967	51794224	QTL_ID=25257	258	2.98	1	51793967-51794224
TU89132	6	51794887	51795071	QTL_ID=25257	180	2	2	51794887-51794976	51794982-51795071
TU89133	6	51795439	51795665	QTL_ID=25257	227	3.85	1	51795439-51795665
TU89134	6	51885077	51885268	QTL_ID=25257	180	2.98	2	51885077-51885166	51885179-51885268
TU89135	6	51889169	51889572	QTL_ID=25257	404	4.03	1	51889169-51889572
TU89136	6	51933418	51933617	QTL_ID=25257	180	2	2	51933418-51933507	51933528-51933617
TU89137	6	51941275	51941476	QTL_ID=25257	180	3	2	51941275-51941364	51941387-51941476
TU89138	6	51981311	51981508	QTL_ID=25257	180	2	2	51981311-51981400	51981419-51981508
TU89139	6	51998968	52000302	QTL_ID=25257	1305	11.39	2	51998968-51999300	51999331-52000302
TU89140	6	52000351	52000939	QTL_ID=25257	588	5.18	2	52000351-52000460	52000462-52000939
TU89141	6	52001359	52002036	QTL_ID=25257	609	8.35	4	52001359-52001412	52001461-52001799	52001801-52001926	52001947-52002036
TU89142	6	52002247	52003078	QTL_ID=25257	832	16.74	1	52002247-52003078
TU89143	6	52055552	52055742	QTL_ID=25257	180	2	2	52055552-52055641	52055653-52055742
TU89144	6	52134217	52134567	QTL_ID=25257	328	109.6	3	52134217-52134321	52134327-52134440	52134459-52134567
TU89145	6	52134895	52135804	QTL_ID=25257	893	69.44	2	52134895-52135149	52135167-52135804
TU89146	6	52135845	52136172	QTL_ID=25257	328	70.52	1	52135845-52136172
TU89147	6	55494119	55494305	QTL_ID=25257	180	2	2	55494119-55494208	55494216-55494305
TU89148	6	55938026	55938223	QTL_ID=25257	180	2	2	55938026-55938115	55938134-55938223
TU89149	6	57432164	57432351	QTL_ID=25257	180	2	2	57432164-57432253	57432262-57432351
TU89150	6	57450636	57450827	QTL_ID=25257	180	2	2	57450636-57450725	57450738-57450827
TU89151	6	57481878	57482070	QTL_ID=25257	180	2	2	57481878-57481967	57481981-57482070
TU89152	6	57536970	57537171	QTL_ID=25257	176	2.53	2	57536970-57537062	57537089-57537171
TU89153	6	57537704	57538344	QTL_ID=25257	555	3.47	5	57537704-57537804	57537818-57537915	57537923-57538038	57538099-57538188	57538195-57538344
TU89154	6	57539082	57539284	QTL_ID=25257	174	2.09	2	57539082-57539165	57539195-57539284
TU89155	6	57791069	57791252	QTL_ID=25257	180	2	2	57791069-57791158	57791163-57791252
TU89156	6	57795198	57795498	QTL_ID=25257	273	2.61	2	57795198-57795287	57795316-57795498
TU89157	6	57798287	57798536	QTL_ID=25257	250	3.7	1	57798287-57798536
TU89158	6	57800028	57801083	QTL_ID=25257	1056	10.35	1	57800028-57801083
TU89159	6	57816596	57816895	QTL_ID=25257	285	7.85	2	57816596-57816790	57816806-57816895
TU89160	6	57946841	57947049	QTL_ID=25257	180	2	2	57946841-57946930	57946960-57947049
TU89161	6	57996806	57997003	QTL_ID=25257	180	2.82	2	57996806-57996895	57996914-57997003
TU89162	6	57997652	57997850	QTL_ID=25257	173	2	2	57997652-57997740	57997767-57997850
TU89163	6	58092531	58092725	QTL_ID=25257	162	2	2	58092531-58092617	58092651-58092725
TU89164	6	58094928	58095145	QTL_ID=25257	199	2.82	2	58094928-58095015	58095035-58095145
TU89165	6	58137050	58137239	QTL_ID=25257	180	3	2	58137050-58137139	58137150-58137239
TU89166	6	58239598	58239796	QTL_ID=25257	199	2.43	1	58239598-58239796
TU89167	6	58826732	58826928	QTL_ID=25257	180	2	2	58826732-58826821	58826839-58826928
TU89168	6	58853111	58853295	QTL_ID=25257	180	2	2	58853111-58853200	58853206-58853295
TU89169	6	58876580	58876766	QTL_ID=25257	187	2.47	1	58876580-58876766
TU89170	6	58906495	58906677	QTL_ID=25257	180	2	2	58906495-58906584	58906588-58906677
TU89171	6	59042647	59042834	QTL_ID=25257	180	2	2	59042647-59042736	59042745-59042834
TU89172	6	59148018	59148301	QTL_ID=25257	268	2.15	2	59148018-59148195	59148212-59148301
TU89173	6	59148309	59148521	QTL_ID=25257	202	3.92	2	59148309-59148413	59148425-59148521
TU89174	6	59148536	59148719	QTL_ID=25257	180	2.81	2	59148536-59148625	59148630-59148719
TU89175	6	59148763	59150506	QTL_ID=25257	630	5.58	2	59148763-59149338	59150453-59150506
TU89176	6	59149538	59149776	QTL_ID=25257	239	3.94	1	59149538-59149776
TU89177	6	59150118	59150451	QTL_ID=25257	244	2.13	3	59150118-59150181	59150243-59150332	59150362-59150451
TU89178	6	59150691	59150857	QTL_ID=25257	153	2.03	2	59150691-59150780	59150795-59150857
TU89179	6	59150905	59151100	QTL_ID=25257	180	2.97	2	59150905-59150994	59151011-59151100
TU89180	6	59151169	59151352	QTL_ID=25257	181	2.71	2	59151169-59151259	59151263-59151352
TU89181	6	59152625	59152797	QTL_ID=25257	153	2	2	59152625-59152706	59152727-59152797
TU89182	6	59155099	59155304	QTL_ID=25257	180	3.04	2	59155099-59155188	59155215-59155304
TU89183	6	59157342	59157545	QTL_ID=25257	180	2.89	2	59157342-59157431	59157456-59157545
TU89184	6	59159168	59159364	QTL_ID=25257	185	2.65	2	59159168-59159259	59159272-59159364
TU89185	6	59162269	59162454	QTL_ID=25257	169	2	2	59162269-59162356	59162374-59162454
TU89186	6	59163599	59164756	QTL_ID=25257	1158	58.03	1	59163599-59164756
TU89187	6	59165756	59166311	QTL_ID=25257	536	6.23	3	59165756-59165936	59165946-59166058	59166070-59166311
TU89188	6	59166445	59166654	QTL_ID=25257	184	3.46	2	59166445-59166534	59166561-59166654
TU89189	6	59166739	59167680	QTL_ID=25257	907	8.61	4	59166739-59167144	59167160-59167343	59167355-59167510	59167520-59167680
TU89190	6	59167749	59167941	QTL_ID=25257	183	3.87	2	59167749-59167841	59167852-59167941
TU89191	6	59168309	59168681	QTL_ID=25257	367	3.41	2	59168309-59168572	59168579-59168681
TU89192	6	59168862	59169254	QTL_ID=25257	343	2.14	3	59168862-59168951	59168963-59169125	59169165-59169254
TU89193	6	59169258	59169615	QTL_ID=25257	358	7.44	1	59169258-59169615
TU89194	6	59169861	59170145	QTL_ID=25257	285	8.78	1	59169861-59170145
TU89195	6	59170229	59170412	QTL_ID=25257	152	2.15	2	59170229-59170318	59170351-59170412
TU89196	6	59170465	59170671	QTL_ID=25257	185	3.67	2	59170465-59170557	59170580-59170671
TU89197	6	59170852	59172188	QTL_ID=25257	1321	5.55	4	59170852-59171188	59171191-59171324	59171326-59171429	59171443-59172188
TU89198	6	59172389	59172568	QTL_ID=25257	180	2.5	1	59172389-59172568
TU89199	6	59172937	59173183	QTL_ID=25257	247	3.64	1	59172937-59173183
TU89200	6	59173759	59173958	QTL_ID=25257	200	3.1	1	59173759-59173958
TU89201	6	59174046	59174231	QTL_ID=25257	181	2.86	2	59174046-59174136	59174142-59174231
TU89202	6	59174667	59174820	QTL_ID=25257	154	2.58	1	59174667-59174820
TU89203	6	59176379	59176579	QTL_ID=25257	180	3	2	59176379-59176468	59176490-59176579
TU89204	6	59177368	59177562	QTL_ID=25257	182	2.46	2	59177368-59177459	59177473-59177562
TU89205	6	59181179	59181377	QTL_ID=25257	180	2.46	2	59181179-59181268	59181288-59181377
TU89206	6	59243999	59244196	QTL_ID=25257	180	2.48	2	59243999-59244088	59244107-59244196
TU89207	6	59245007	59245199	QTL_ID=25257	180	2	2	59245007-59245096	59245110-59245199
TU89208	6	59269355	59269543	QTL_ID=25257	180	2	2	59269355-59269444	59269454-59269543
TU89209	6	59270542	59270749	QTL_ID=25257	180	2.86	2	59270542-59270631	59270660-59270749
TU89210	6	59441900	59442100	QTL_ID=25257	169	2	2	59441900-59441979	59442012-59442100
TU89211	6	59443328	59443493	QTL_ID=25257	160	2	2	59443328-59443417	59443424-59443493
TU89212	6	59446372	59446558	QTL_ID=25257	180	2	2	59446372-59446461	59446469-59446558
TU89213	6	59448106	59448321	QTL_ID=25257	180	2	2	59448106-59448195	59448232-59448321
TU89214	6	59448540	59448743	QTL_ID=25257	204	2.87	1	59448540-59448743
TU89215	6	59449701	59449912	QTL_ID=25257	199	2.65	2	59449701-59449808	59449822-59449912
TU89216	6	59824342	59824542	QTL_ID=25257	180	2	2	59824342-59824431	59824453-59824542
TU89217	6	59825172	59825378	QTL_ID=25257	180	3	2	59825172-59825261	59825289-59825378
TU89218	6	59835290	59835495	QTL_ID=25257	180	2	2	59835290-59835379	59835406-59835495
TU89219	6	59843691	59843892	QTL_ID=25257	180	2	2	59843691-59843780	59843803-59843892
TU89220	6	59925354	59928268	QTL_ID=25257	1112	7.75	3	59925354-59925744	59927530-59928160	59928179-59928268
TU89221	6	59928820	59929018	QTL_ID=25257	176	2.39	2	59928820-59928905	59928929-59929018
TU89222	6	59929286	59929526	QTL_ID=25257	241	3.96	1	59929286-59929526
TU89223	6	59962877	59963083	QTL_ID=25257	180	2	2	59962877-59962966	59962994-59963083
TU89224	6	59964497	59964691	QTL_ID=25257	180	4	2	59964497-59964586	59964602-59964691
TU89225	6	59968805	59969005	QTL_ID=25257	180	2	2	59968805-59968894	59968916-59969005
TU89226	6	59974214	59974406	QTL_ID=25257	180	2.54	2	59974214-59974303	59974317-59974406
TU89227	6	59975717	59975911	QTL_ID=25257	180	2.85	2	59975717-59975806	59975822-59975911
TU89228	6	59976052	59976261	QTL_ID=25257	180	2.57	2	59976052-59976141	59976172-59976261
TU89229	6	59980102	59980299	QTL_ID=25257	180	2.43	2	59980102-59980191	59980210-59980299
TU89230	6	59982583	59982878	QTL_ID=25257	289	2.91	2	59982583-59982670	59982678-59982878
TU89231	6	59983907	59984102	QTL_ID=25257	163	2.02	2	59983907-59983996	59984030-59984102
TU89232	6	59985245	59985427	QTL_ID=25257	180	2.54	2	59985245-59985334	59985338-59985427
TU89233	6	59988176	59988376	QTL_ID=25257	180	2.58	2	59988176-59988265	59988287-59988376
TU89234	6	59988556	59988880	QTL_ID=25257	259	2.28	3	59988556-59988640	59988688-59988777	59988797-59988880
TU89235	6	59991836	59992026	QTL_ID=25257	180	2	2	59991836-59991925	59991937-59992026
TU89236	6	60001170	60001354	QTL_ID=25257	180	2	2	60001170-60001259	60001265-60001354
TU89237	6	60007599	60007802	QTL_ID=25257	180	2	2	60007599-60007688	60007713-60007802
TU89238	6	60011163	60011357	QTL_ID=25257	185	2.7	2	60011163-60011257	60011268-60011357
TU89239	6	60011388	60011583	QTL_ID=25257	180	2.68	2	60011388-60011477	60011494-60011583
TU89240	6	60014069	60014911	QTL_ID=25257	468	4.74	3	60014069-60014115	60014126-60014456	60014822-60014911
TU89241	6	60014598	60014794	QTL_ID=25257	193	2.29	2	60014598-60014700	60014705-60014794
TU89242	6	60015108	60015304	QTL_ID=25257	188	3.11	2	60015108-60015205	60015215-60015304
TU89243	6	60018639	60018838	QTL_ID=25257	180	2	2	60018639-60018728	60018749-60018838
TU89244	6	60025327	60025521	QTL_ID=25257	180	2	2	60025327-60025416	60025432-60025521
TU89245	6	60029059	60029249	QTL_ID=25257	180	4.03	2	60029059-60029148	60029160-60029249
TU89246	6	60029387	60029583	QTL_ID=25257	180	2.69	2	60029387-60029476	60029494-60029583
TU89247	6	60029821	60030019	QTL_ID=25257	180	2.61	2	60029821-60029910	60029930-60030019
TU89248	6	60031043	60031245	QTL_ID=25257	180	2.94	2	60031043-60031132	60031156-60031245
TU89249	6	60038385	60038577	QTL_ID=25257	180	2	2	60038385-60038474	60038488-60038577
TU89250	6	60041684	60041882	QTL_ID=25257	180	2	2	60041684-60041773	60041793-60041882
TU89251	6	60042339	60042526	QTL_ID=25257	180	2	2	60042339-60042428	60042437-60042526
TU89252	6	60047875	60048062	QTL_ID=25257	173	2	2	60047875-60047964	60047980-60048062
TU89253	6	60050399	60050605	QTL_ID=25257	180	2	2	60050399-60050488	60050516-60050605
TU89254	6	60052194	60052396	QTL_ID=25257	180	3	2	60052194-60052283	60052307-60052396
TU89255	6	60057562	60057765	QTL_ID=25257	180	2	2	60057562-60057651	60057676-60057765
TU89256	6	60076525	60076709	QTL_ID=25257	180	2	2	60076525-60076614	60076620-60076709
TU89257	6	60106623	60106823	QTL_ID=25257	201	2.34	1	60106623-60106823
TU89258	6	60114261	60114440	QTL_ID=25257	180	2.84	1	60114261-60114440
TU89259	6	60115256	60115461	QTL_ID=25257	183	3.36	2	60115256-60115348	60115372-60115461
TU89260	6	60126273	60126602	QTL_ID=25257	267	2.48	3	60126273-60126358	60126397-60126487	60126513-60126602
TU89261	6	60144464	60144673	QTL_ID=25257	180	2	2	60144464-60144553	60144584-60144673
TU89262	6	60147290	60147484	QTL_ID=25257	180	2	2	60147290-60147379	60147395-60147484
TU89263	6	60159071	60159270	QTL_ID=25257	189	2.43	2	60159071-60159160	60159172-60159270
TU89264	6	60160603	60160798	QTL_ID=25257	180	3.18	2	60160603-60160692	60160709-60160798
TU89265	6	60161361	60161587	QTL_ID=25257	227	3.85	1	60161361-60161587
TU89266	6	60161821	60162021	QTL_ID=25257	180	2.68	2	60161821-60161910	60161932-60162021
TU89267	6	60163778	60164111	QTL_ID=25257	284	3.64	2	60163778-60164010	60164061-60164111
TU89268	6	60164647	60165055	QTL_ID=25257	394	2.45	2	60164647-60164736	60164752-60165055
TU89269	6	60166345	60166526	QTL_ID=25257	166	2	2	60166345-60166430	60166447-60166526
TU89270	6	60167161	60167358	QTL_ID=25257	180	2	2	60167161-60167250	60167269-60167358
TU89271	6	60168251	60168443	QTL_ID=25257	150	2	2	60168251-60168335	60168379-60168443
TU89272	6	60169684	60170039	QTL_ID=25257	289	2.6	3	60169684-60169773	60169798-60169906	60169950-60170039
TU89273	6	60172035	60172223	QTL_ID=25257	180	2.92	2	60172035-60172124	60172134-60172223
TU89274	6	60172379	60172575	QTL_ID=25257	180	3	2	60172379-60172468	60172486-60172575
TU89275	6	60172763	60172945	QTL_ID=25257	155	2	2	60172763-60172828	60172857-60172945
TU89276	6	60174515	60174703	QTL_ID=25257	189	3.37	1	60174515-60174703
TU89277	6	60180408	60180602	QTL_ID=25257	194	2.42	2	60180408-60180497	60180499-60180602
TU89278	6	60182716	60182905	QTL_ID=25257	166	2.16	2	60182716-60182805	60182830-60182905
TU89279	6	60183751	60183941	QTL_ID=25257	180	2	2	60183751-60183840	60183852-60183941
TU89280	6	60184116	60184299	QTL_ID=25257	161	2	2	60184116-60184204	60184228-60184299
TU89281	6	60186508	60186709	QTL_ID=25257	180	2.09	2	60186508-60186597	60186620-60186709
TU89282	6	60187383	60187582	QTL_ID=25257	180	2	2	60187383-60187472	60187493-60187582
TU89283	6	60187648	60188079	QTL_ID=25257	429	3.55	3	60187648-60187737	60187739-60187852	60187855-60188079
TU89284	6	60188270	60188874	QTL_ID=25257	600	4.59	2	60188270-60188672	60188678-60188874
TU89285	6	60190910	60191165	QTL_ID=25257	256	4.51	1	60190910-60191165
TU89286	6	60192272	60192469	QTL_ID=25257	180	2	2	60192272-60192361	60192380-60192469
TU89287	6	60192792	60192988	QTL_ID=25257	182	2.49	2	60192792-60192881	60192897-60192988
TU89288	6	60194562	60194787	QTL_ID=25257	226	3.3	1	60194562-60194787
TU89289	6	60195958	60196166	QTL_ID=25257	182	3.3	2	60195958-60196049	60196077-60196166
TU89290	6	60201722	60201977	QTL_ID=25257	194	2.03	3	60201722-60201766	60201826-60201915	60201919-60201977
TU89291	6	60202956	60203148	QTL_ID=25257	166	2.26	2	60202956-60203031	60203059-60203148
TU89292	6	60204099	60204373	QTL_ID=25257	275	3.25	1	60204099-60204373
TU89293	6	60208106	60208285	QTL_ID=25257	180	2	1	60208106-60208285
TU89294	6	60211323	60211524	QTL_ID=25257	202	3.81	1	60211323-60211524
TU89295	6	60211650	60211852	QTL_ID=25257	183	2.49	2	60211650-60211739	60211760-60211852
TU89296	6	60212061	60212242	QTL_ID=25257	167	2	2	60212061-60212141	60212157-60212242
TU89297	6	60217371	60217653	QTL_ID=25257	250	2.38	2	60217371-60217545	60217579-60217653
TU89298	6	60220488	60220689	QTL_ID=25257	191	6.04	2	60220488-60220579	60220591-60220689
TU89299	6	60220895	60221075	QTL_ID=25257	168	2.46	2	60220895-60220972	60220986-60221075
TU89300	6	60224598	60224795	QTL_ID=25257	180	2.99	2	60224598-60224687	60224706-60224795
TU89301	6	60230034	60230232	QTL_ID=25257	191	3.23	2	60230034-60230134	60230143-60230232
TU89302	6	60234765	60235075	QTL_ID=25257	276	2.71	3	60234765-60234837	60234857-60234969	60234986-60235075
TU89303	6	60236407	60236611	QTL_ID=25257	180	3	2	60236407-60236496	60236522-60236611
TU89304	6	60241658	60241854	QTL_ID=25257	180	2	2	60241658-60241747	60241765-60241854
TU89305	6	60244172	60244359	QTL_ID=25257	180	2	2	60244172-60244261	60244270-60244359
TU89306	6	60247189	60247394	QTL_ID=25257	180	2	2	60247189-60247278	60247305-60247394
TU89307	6	60247569	60247952	QTL_ID=25257	344	2.69	2	60247569-60247640	60247681-60247952
TU89308	6	60248328	60248629	QTL_ID=25257	302	10.12	1	60248328-60248629
TU89309	6	60248743	60249011	QTL_ID=25257	269	5.29	1	60248743-60249011
TU89310	6	60249039	60249247	QTL_ID=25257	209	3.9	1	60249039-60249247
TU89311	6	60249890	60250086	QTL_ID=25257	180	2.36	2	60249890-60249979	60249997-60250086
TU89312	6	60250464	60250653	QTL_ID=25257	179	2	2	60250464-60250553	60250565-60250653
TU89313	6	60250713	60250893	QTL_ID=25257	181	2.66	1	60250713-60250893
TU89314	6	60251753	60251953	QTL_ID=25257	179	2.44	2	60251753-60251842	60251865-60251953
TU89315	6	60252218	60252440	QTL_ID=25257	223	4.01	1	60252218-60252440
TU89316	6	60252520	60252704	QTL_ID=25257	180	2.87	2	60252520-60252609	60252615-60252704
TU89317	6	60253333	60253537	QTL_ID=25257	191	3.71	2	60253333-60253430	60253445-60253537
TU89318	6	60253576	60254044	QTL_ID=25257	442	3.97	2	60253576-60253665	60253693-60254044
TU89319	6	60254069	60254551	QTL_ID=25257	449	2.49	3	60254069-60254158	60254169-60254451	60254476-60254551
TU89320	6	60254721	60254926	QTL_ID=25257	190	4.68	2	60254721-60254820	60254837-60254926
TU89321	6	60255278	60255443	QTL_ID=25257	166	2.18	1	60255278-60255443
TU89322	6	60255529	60255718	QTL_ID=25257	190	2.41	1	60255529-60255718
TU89323	6	60255754	60255936	QTL_ID=25257	180	2.12	2	60255754-60255843	60255847-60255936
TU89324	6	60256812	60257373	QTL_ID=25257	532	2.97	3	60256812-60256901	60256913-60257074	60257094-60257373
TU89325	6	60257602	60257888	QTL_ID=25257	287	3.37	1	60257602-60257888
TU89326	6	60258541	60258818	QTL_ID=25257	278	4.75	1	60258541-60258818
TU89327	6	60259625	60259822	QTL_ID=25257	198	3.48	1	60259625-60259822
TU89328	6	60260846	60261736	QTL_ID=25257	864	5.56	4	60260846-60260932	60260958-60261073	60261075-60261419	60261421-60261736
TU89329	6	60261866	60262057	QTL_ID=25257	150	2.66	2	60261866-60261918	60261961-60262057
TU89330	6	60283251	60283445	QTL_ID=25257	182	3.88	2	60283251-60283340	60283354-60283445
TU89331	6	60328416	60328722	QTL_ID=25257	269	2.72	2	60328416-60328505	60328544-60328722
TU89332	6	60331230	60331410	QTL_ID=25257	180	2	2	60331230-60331319	60331321-60331410
TU89333	6	60331788	60332644	QTL_ID=25257	810	3.59	3	60331788-60331986	60332019-60332196	60332212-60332644
TU89334	6	60332670	60332862	QTL_ID=25257	177	2	2	60332670-60332756	60332773-60332862
TU89335	6	60348290	60348542	QTL_ID=25257	252	5.21	2	60348290-60348382	60348384-60348542
TU89336	6	60348922	60349126	QTL_ID=25257	195	2.75	2	60348922-60349012	60349023-60349126
TU89337	6	60349239	60349436	QTL_ID=25257	194	3.48	2	60349239-60349328	60349333-60349436
TU89338	6	60350500	60350684	QTL_ID=25257	176	2.03	2	60350500-60350585	60350595-60350684
TU89339	6	60350689	60350933	QTL_ID=25257	245	4.22	1	60350689-60350933
TU89340	6	60351276	60351460	QTL_ID=25257	185	2.65	1	60351276-60351460
TU89341	6	60351539	60351845	QTL_ID=25257	301	5.34	2	60351539-60351628	60351635-60351845
TU89342	6	60352211	60352791	QTL_ID=25257	574	3.09	2	60352211-60352694	60352702-60352791
TU89343	6	60352884	60353570	QTL_ID=25257	539	3.17	4	60352884-60352979	60353011-60353101	60353189-60353278	60353309-60353570
TU89344	6	60353722	60354082	QTL_ID=25257	343	2.24	3	60353722-60353811	60353828-60353988	60353991-60354082
TU89345	6	60529687	60529873	QTL_ID=25257	184	2.65	2	60529687-60529780	60529784-60529873
TU89346	6	60530177	60530355	QTL_ID=25257	156	2	2	60530177-60530266	60530290-60530355
TU89347	6	60530808	60530995	QTL_ID=25257	182	2.52	2	60530808-60530899	60530906-60530995
TU89348	6	60534179	60534407	QTL_ID=25257	229	8.48	1	60534179-60534407
TU89349	6	60534449	60534782	QTL_ID=25257	309	6.94	3	60534449-60534540	60534558-60534680	60534689-60534782
TU89350	6	60534922	60535341	QTL_ID=25257	355	2.65	3	60534922-60535100	60535143-60535232	60535256-60535341
TU89351	6	60535721	60536201	QTL_ID=25257	412	5.5	3	60535721-60535810	60535828-60535917	60535970-60536201
TU89352	6	60536234	60536428	QTL_ID=25257	180	3.31	2	60536234-60536323	60536339-60536428
TU89353	6	60536555	60536765	QTL_ID=25257	208	3.19	2	60536555-60536644	60536648-60536765
TU89354	6	60537223	60537768	QTL_ID=25257	546	5.09	1	60537223-60537768
TU89355	6	60537800	60537986	QTL_ID=25257	183	3.2	2	60537800-60537880	60537885-60537986
TU89356	6	60538045	60539823	QTL_ID=25257	1664	3.96	5	60538045-60538134	60538164-60538261	60538289-60538945	60538954-60539574	60539626-60539823
TU89357	6	60550160	60550353	QTL_ID=25257	191	3.67	2	60550160-60550253	60550257-60550353
TU89358	6	60550476	60550672	QTL_ID=25257	183	3.37	2	60550476-60550568	60550583-60550672
TU89359	6	60552653	60552858	QTL_ID=25257	180	2.76	2	60552653-60552742	60552769-60552858
TU89360	6	60556081	60556280	QTL_ID=25257	180	2.51	2	60556081-60556170	60556191-60556280
TU89361	6	60557094	60557283	QTL_ID=25257	184	2.78	2	60557094-60557187	60557194-60557283
TU89362	6	60558365	60558566	QTL_ID=25257	195	3.12	2	60558365-60558469	60558477-60558566
TU89363	6	60561613	60562001	QTL_ID=25257	389	5.15	1	60561613-60562001
TU89364	6	60564269	60564479	QTL_ID=25257	177	2.27	2	60564269-60564358	60564393-60564479
TU89365	6	60565269	60565964	QTL_ID=25257	614	4.59	6	60565269-60565369	60565378-60565477	60565507-60565618	60565634-60565725	60565754-60565870	60565873-60565964
TU89366	6	60632437	60632692	QTL_ID=25257	256	3.7	1	60632437-60632692
TU89367	6	60632722	60633031	QTL_ID=25257	310	5.81	1	60632722-60633031
TU89368	6	60707175	60707393	QTL_ID=25257	219	16.44	1	60707175-60707393
TU89369	6	60708235	60708589	QTL_ID=25257	325	2.94	2	60708235-60708474	60708505-60708589
TU89370	6	60786027	60786227	QTL_ID=25257	190	3.27	2	60786027-60786116	60786128-60786227
TU89371	6	60787421	60787623	QTL_ID=25257	203	6.03	1	60787421-60787623
TU89372	6	60787731	60792567	QTL_ID=25257	2249	10.68	6	60787731-60788689	60788748-60789426	60789461-60789550	60790681-60790772	60790780-60790967	60792327-60792567
TU89373	6	60790024	60790287	QTL_ID=25257	259	3.41	2	60790024-60790178	60790184-60790287
TU89374	6	60791007	60791282	QTL_ID=25257	231	2.63	2	60791007-60791052	60791098-60791282
TU89375	6	60791361	60791752	QTL_ID=25257	372	3.59	2	60791361-60791648	60791669-60791752
TU89376	6	60791812	60792010	QTL_ID=25257	180	2.17	2	60791812-60791901	60791921-60792010
TU89377	6	60792649	60799296	QTL_ID=25257	1475	11.22	4	60792649-60792701	60792744-60793142	60798273-60798968	60798970-60799296
TU89378	6	60793245	60793953	QTL_ID=25257	608	2.93	5	60793245-60793346	60793363-60793546	60793596-60793685	60793715-60793856	60793864-60793953
TU89379	6	60793985	60794181	QTL_ID=25257	180	2.36	2	60793985-60794074	60794092-60794181
TU89380	6	60794640	60794836	QTL_ID=25257	190	2.71	2	60794640-60794739	60794747-60794836
TU89381	6	60795235	60797079	QTL_ID=25257	1816	6.15	5	60795235-60795638	60795640-60795747	60795769-60796011	60796016-60796986	60796990-60797079
TU89382	6	60797195	60798249	QTL_ID=25257	921	5.89	6	60797195-60797297	60797317-60797412	60797416-60797647	60797726-60797807	60797834-60798151	60798160-60798249
TU89383	6	60799506	60799814	QTL_ID=25257	301	3.48	2	60799506-60799595	60799604-60799814
TU89384	6	60865321	60865496	QTL_ID=25257	156	2.47	2	60865321-60865371	60865392-60865496
TU89385	6	60866083	60866264	QTL_ID=25257	180	2.98	2	60866083-60866172	60866175-60866264
TU89386	6	60870087	60870287	QTL_ID=25257	180	3.94	2	60870087-60870176	60870198-60870287
TU89387	6	60938269	60938629	QTL_ID=25257	338	4.26	2	60938269-60938516	60938540-60938629
TU89388	6	60939177	60939529	QTL_ID=25257	353	5.32	1	60939177-60939529
TU89389	6	61128368	61128604	QTL_ID=25257	231	2.65	2	61128368-61128457	61128464-61128604
TU89390	6	61130384	61130541	QTL_ID=25257	151	2.14	2	61130384-61130473	61130481-61130541
TU89391	6	61131241	61131568	QTL_ID=25257	168	2	3	61131241-61131306	61131379-61131425	61131514-61131568
TU89392	6	61132090	61133240	QTL_ID=25257	1094	12.39	3	61132090-61132727	61132772-61132877	61132891-61133240
TU89393	6	61133337	61134833	QTL_ID=25257	1476	5.58	4	61133337-61133775	61133782-61134357	61134372-61134720	61134722-61134833
TU89394	6	61135528	61135745	QTL_ID=25257	218	3.52	1	61135528-61135745
TU89395	6	61135755	61141840	QTL_ID=25257	1093	3.71	4	61135755-61136122	61136191-61136401	61136404-61136827	61141751-61141840
TU89396	6	61136887	61137101	QTL_ID=25257	215	3.92	1	61136887-61137101
TU89397	6	61137133	61137519	QTL_ID=25257	387	5.04	1	61137133-61137519
TU89398	6	61137529	61137878	QTL_ID=25257	328	4.43	2	61137529-61137615	61137638-61137878
TU89399	6	61137952	61138377	QTL_ID=25257	414	9.05	2	61137952-61138302	61138315-61138377
TU89400	6	61138955	61139127	QTL_ID=25257	173	2.38	1	61138955-61139127
TU89401	6	61139345	61139536	QTL_ID=25257	183	3.24	2	61139345-61139434	61139444-61139536
TU89402	6	61139545	61139727	QTL_ID=25257	181	2.5	2	61139545-61139635	61139638-61139727
TU89403	6	61139978	61140237	QTL_ID=25257	251	2.96	2	61139978-61140067	61140077-61140237
TU89404	6	61143561	61144104	QTL_ID=25257	486	3.46	4	61143561-61143650	61143677-61143766	61143789-61143878	61143889-61144104
TU89405	6	61144365	61144717	QTL_ID=25257	315	2.36	3	61144365-61144454	61144478-61144616	61144632-61144717
TU89406	6	61144788	61145548	QTL_ID=25257	706	4.2	4	61144788-61145095	61145097-61145323	61145359-61145448	61145468-61145548
TU89407	6	61145840	61146044	QTL_ID=25257	205	2.46	1	61145840-61146044
TU89408	6	61146287	61146471	QTL_ID=25257	159	2.01	2	61146287-61146376	61146403-61146471
TU89409	6	61147329	61147515	QTL_ID=25257	187	2.55	1	61147329-61147515
TU89410	6	61147631	61148037	QTL_ID=25257	359	2.43	3	61147631-61147720	61147742-61147921	61147949-61148037
TU89411	6	61148219	61148448	QTL_ID=25257	230	3.73	1	61148219-61148448
TU89412	6	61148648	61148887	QTL_ID=25257	235	3.29	2	61148648-61148790	61148796-61148887
TU89413	6	61149168	61149377	QTL_ID=25257	210	4.41	1	61149168-61149377
TU89414	6	61149394	61149742	QTL_ID=25257	335	4.67	2	61149394-61149483	61149498-61149742
TU89415	6	61149930	61150117	QTL_ID=25257	177	2.22	2	61149930-61150016	61150028-61150117
TU89416	6	61150497	61150816	QTL_ID=25257	320	3.73	1	61150497-61150816
TU89417	6	61150997	61151184	QTL_ID=25257	180	2.92	2	61150997-61151086	61151095-61151184
TU89418	6	61152086	61152416	QTL_ID=25257	289	3.84	3	61152086-61152149	61152190-61152288	61152291-61152416
TU89419	6	61152761	61152948	QTL_ID=25257	158	2	2	61152761-61152849	61152880-61152948
TU89420	6	61153447	61153641	QTL_ID=25257	185	3.04	2	61153447-61153541	61153552-61153641
TU89421	6	61153752	61154016	QTL_ID=25257	265	3.43	1	61153752-61154016
TU89422	6	61154074	61154440	QTL_ID=25257	349	3.99	3	61154074-61154166	61154181-61154333	61154338-61154440
TU89423	6	61154985	61155165	QTL_ID=25257	180	2.87	2	61154985-61155074	61155076-61155165
TU89424	6	61231593	61232074	QTL_ID=25257	472	16.74	2	61231593-61231974	61231985-61232074
TU89425	6	61232364	61234972	QTL_ID=25257	2609	33.72	1	61232364-61234972
TU89426	6	61239030	61239235	QTL_ID=25257	180	2.25	2	61239030-61239119	61239146-61239235
TU89427	6	61239920	61240125	QTL_ID=25257	180	2.44	2	61239920-61240009	61240036-61240125
TU89428	6	61240385	61240706	QTL_ID=25257	301	3.5	3	61240385-61240477	61240486-61240603	61240617-61240706
TU89429	6	61242067	61242394	QTL_ID=25257	321	3.65	2	61242067-61242260	61242268-61242394
TU89430	6	61400290	61400483	QTL_ID=25257	180	2	2	61400290-61400379	61400394-61400483
TU89431	6	61401285	61401487	QTL_ID=25257	180	2	2	61401285-61401374	61401398-61401487
TU89432	6	61474556	61474728	QTL_ID=25257	152	2	2	61474556-61474629	61474651-61474728
TU89433	6	61474891	61475075	QTL_ID=25257	158	2	2	61474891-61474962	61474990-61475075
TU89434	6	61483375	61483824	QTL_ID=25257	450	4.81	1	61483375-61483824
TU89435	6	61539560	61539899	QTL_ID=25257	339	7.34	2	61539560-61539649	61539651-61539899
TU89436	6	61540233	61540656	QTL_ID=25257	413	3.42	2	61540233-61540555	61540567-61540656
TU89437	6	61541076	61541274	QTL_ID=25257	175	2	2	61541076-61541162	61541187-61541274
TU89438	6	61541373	61541726	QTL_ID=25257	341	2.86	2	61541373-61541655	61541669-61541726
TU89439	6	61541889	61542157	QTL_ID=25257	251	2.91	3	61541889-61541953	61541959-61542054	61542068-61542157
TU89440	6	61542919	61543226	QTL_ID=25257	243	2.4	3	61542919-61543008	61543028-61543117	61543164-61543226
TU89441	6	61543594	61543775	QTL_ID=25257	155	2.58	2	61543594-61543658	61543686-61543775
TU89442	6	61543883	61544077	QTL_ID=25257	185	4.75	2	61543883-61543977	61543988-61544077
TU89443	6	61544212	61544494	QTL_ID=25257	269	2.78	3	61544212-61544301	61544315-61544448	61544450-61544494
TU89444	6	61544730	61544922	QTL_ID=25257	168	2	2	61544730-61544814	61544840-61544922
TU89445	6	61545799	61545992	QTL_ID=25257	194	3.96	1	61545799-61545992
TU89446	6	61546133	61546998	QTL_ID=25257	839	3.71	3	61546133-61546213	61546232-61546508	61546518-61546998
TU89447	6	61547466	61547940	QTL_ID=25257	459	6.15	2	61547466-61547834	61547851-61547940
TU89448	6	61548097	61548285	QTL_ID=25257	189	2.81	1	61548097-61548285
TU89449	6	61548443	61549060	QTL_ID=25257	595	6.9	3	61548443-61548532	61548552-61548642	61548647-61549060
TU89450	6	61549187	61549414	QTL_ID=25257	228	5.46	1	61549187-61549414
TU89451	6	61549519	61549764	QTL_ID=25257	246	6.38	1	61549519-61549764
TU89452	6	61549879	61551475	QTL_ID=25257	1502	4.57	7	61549879-61549991	61549996-61550188	61550193-61550512	61550520-61550850	61550894-61551164	61551173-61551356	61551386-61551475
TU89453	6	61551690	61551865	QTL_ID=25257	176	2.66	1	61551690-61551865
TU89454	6	61552053	61552699	QTL_ID=25257	647	9.6	1	61552053-61552699
TU89455	6	61552721	61553282	QTL_ID=25257	562	9.37	1	61552721-61553282
TU89456	6	61553337	61553569	QTL_ID=25257	233	3.76	1	61553337-61553569
TU89457	6	61553664	61554490	QTL_ID=25257	827	7.5	1	61553664-61554490
TU89458	6	61554751	61554926	QTL_ID=25257	172	2.27	2	61554751-61554812	61554817-61554926
TU89459	6	61555326	61555758	QTL_ID=25257	275	2.1	4	61555326-61555376	61555433-61555503	61555562-61555651	61555696-61555758
TU89460	6	61555827	61556248	QTL_ID=25257	420	6.09	2	61555827-61555935	61555938-61556248
TU89461	6	61556652	61556892	QTL_ID=25257	180	2.36	2	61556652-61556741	61556803-61556892
TU89462	6	61557229	61558071	QTL_ID=25257	811	5.61	4	61557229-61557677	61557683-61557822	61557839-61557969	61557981-61558071
TU89463	6	61558203	61559155	QTL_ID=25257	851	3.44	4	61558203-61558695	61558757-61558934	61558952-61559041	61559066-61559155
TU89464	6	61559808	61560008	QTL_ID=25257	185	2.59	2	61559808-61559902	61559919-61560008
TU89465	6	61560251	61560617	QTL_ID=25257	353	10.15	2	61560251-61560340	61560355-61560617
TU89466	6	61560648	61561474	QTL_ID=25257	827	13.38	1	61560648-61561474
TU89467	6	61561594	61563236	QTL_ID=25257	1576	8.03	5	61561594-61562708	61562747-61562836	61562840-61562938	61562958-61563134	61563142-61563236
TU89468	6	61563454	61564356	QTL_ID=25257	903	8.73	1	61563454-61564356
TU89469	6	61564433	61567022	QTL_ID=25257	2452	10.71	4	61564433-61565371	61565447-61565515	61565538-61566723	61566765-61567022
TU89470	6	61567144	61567410	QTL_ID=25257	267	26.6	1	61567144-61567410
TU89471	6	61567709	61567919	QTL_ID=25257	211	7.48	1	61567709-61567919
TU89472	6	61568474	61568668	QTL_ID=25257	190	7.01	2	61568474-61568567	61568573-61568668
TU89473	6	61568760	61569208	QTL_ID=25257	446	5	2	61568760-61568830	61568834-61569208
TU89474	6	61569386	61569586	QTL_ID=25257	188	6.72	2	61569386-61569480	61569494-61569586
TU89475	6	61569589	61569814	QTL_ID=25257	226	5.5	1	61569589-61569814
TU89476	6	61570171	61570773	QTL_ID=25257	593	4.57	4	61570171-61570288	61570292-61570414	61570417-61570525	61570531-61570773
TU89477	6	61571200	61571453	QTL_ID=25257	254	3.07	1	61571200-61571453
TU89478	6	61571590	61571782	QTL_ID=25257	180	2.98	2	61571590-61571679	61571693-61571782
TU89479	6	61571914	61572110	QTL_ID=25257	180	2.83	2	61571914-61572003	61572021-61572110
TU89480	6	61572640	61572914	QTL_ID=25257	250	2.68	2	61572640-61572804	61572830-61572914
TU89481	6	61573391	61573574	QTL_ID=25257	174	2	2	61573391-61573475	61573486-61573574
TU89482	6	61576613	61576814	QTL_ID=25257	180	2.85	2	61576613-61576702	61576725-61576814
TU89483	6	61628525	61629046	QTL_ID=25257	497	3.33	3	61628525-61628614	61628632-61628782	61628791-61629046
TU89484	6	61629650	61629847	QTL_ID=25257	184	3.84	2	61629650-61629739	61629754-61629847
TU89485	6	61646664	61646858	QTL_ID=25257	180	2	2	61646664-61646753	61646769-61646858
TU89486	6	61735883	61736078	QTL_ID=25257	184	4.27	2	61735883-61735972	61735985-61736078
TU89487	6	61751077	61751261	QTL_ID=25257	180	2	2	61751077-61751166	61751172-61751261
TU89488	6	61764981	61765274	QTL_ID=25257	294	3.23	1	61764981-61765274
TU89489	6	61765384	61765828	QTL_ID=25257	426	4.27	2	61765384-61765474	61765494-61765828
TU89490	6	61766032	61766397	QTL_ID=25257	366	6.08	1	61766032-61766397
TU89491	6	61766731	61768809	QTL_ID=25257	2079	124.06	1	61766731-61768809
TU89492	6	61769814	61770648	QTL_ID=25257	790	5.72	3	61769814-61770352	61770373-61770494	61770520-61770648
TU89493	6	61770801	61771324	QTL_ID=25257	516	7.72	2	61770801-61770848	61770857-61771324
TU89494	6	61771530	61771726	QTL_ID=25257	180	2	2	61771530-61771619	61771637-61771726
TU89495	6	61772361	61772562	QTL_ID=25257	202	6.06	1	61772361-61772562
TU89496	6	61772650	61772910	QTL_ID=25257	255	3.84	2	61772650-61772740	61772747-61772910
TU89497	6	61773221	61773999	QTL_ID=25257	701	6.17	2	61773221-61773485	61773564-61773999
TU89498	6	61803139	61803327	QTL_ID=25257	172	2	2	61803139-61803228	61803246-61803327
TU89499	6	61805855	61806044	QTL_ID=25257	168	2	2	61805855-61805936	61805959-61806044
TU89500	6	61808238	61808424	QTL_ID=25257	180	2.42	2	61808238-61808327	61808335-61808424
TU89501	6	61812351	61812559	QTL_ID=25257	181	2.73	2	61812351-61812440	61812469-61812559
TU89502	6	61814216	61814894	QTL_ID=25257	620	4.23	3	61814216-61814306	61814330-61814426	61814463-61814894
TU89503	6	61815114	61815314	QTL_ID=25257	180	2.51	2	61815114-61815203	61815225-61815314
TU89504	6	61816079	61816285	QTL_ID=25257	180	2.93	2	61816079-61816168	61816196-61816285
TU89505	6	61817706	61818257	QTL_ID=25257	512	4.54	3	61817706-61817939	61817951-61818142	61818172-61818257
TU89506	6	61818523	61818927	QTL_ID=25257	378	4.11	2	61818523-61818602	61818630-61818927
TU89507	6	61819755	61820487	QTL_ID=25257	692	3.92	4	61819755-61819848	61819861-61820020	61820034-61820338	61820355-61820487
TU89508	6	61820497	61821739	QTL_ID=25257	1195	5.8	3	61820497-61820915	61820958-61821050	61821057-61821739
TU89509	6	61821743	61822233	QTL_ID=25257	412	5.21	4	61821743-61821832	61821897-61821974	61821989-61822124	61822126-61822233
TU89510	6	61822251	61822443	QTL_ID=25257	180	2.86	2	61822251-61822340	61822354-61822443
TU89511	6	61822963	61823288	QTL_ID=25257	326	4.77	1	61822963-61823288
TU89512	6	61823374	61823561	QTL_ID=25257	180	2	2	61823374-61823463	61823472-61823561
TU89513	6	61823567	61824608	QTL_ID=25257	1002	8.47	4	61823567-61824051	61824060-61824355	61824361-61824491	61824519-61824608
TU89514	6	61824705	61825561	QTL_ID=25257	845	6.13	2	61824705-61824797	61824810-61825561
TU89515	6	61826447	61826705	QTL_ID=25257	245	2.62	2	61826447-61826536	61826551-61826705
TU89516	6	61826818	61827106	QTL_ID=25257	285	3.08	2	61826818-61827012	61827017-61827106
TU89517	6	61827293	61827517	QTL_ID=25257	212	2.6	2	61827293-61827382	61827396-61827517
TU89518	6	61827787	61827992	QTL_ID=25257	180	2	2	61827787-61827876	61827903-61827992
TU89519	6	61830265	61830573	QTL_ID=25257	238	2.55	3	61830265-61830336	61830372-61830469	61830506-61830573
TU89520	6	61831517	61831699	QTL_ID=25257	180	2.12	2	61831517-61831606	61831610-61831699
TU89521	6	61832064	61832246	QTL_ID=25257	180	2.91	2	61832064-61832153	61832157-61832246
TU89522	6	61833476	61833656	QTL_ID=25257	181	2.49	1	61833476-61833656
TU89523	6	61834277	61834487	QTL_ID=25257	180	2.88	2	61834277-61834366	61834398-61834487
TU89524	6	61834498	61834721	QTL_ID=25257	224	4.02	1	61834498-61834721
TU89525	6	61834834	61835060	QTL_ID=25257	192	2.81	2	61834834-61834923	61834959-61835060
TU89526	6	61840118	61840336	QTL_ID=25257	218	3.67	2	61840118-61840208	61840210-61840336
TU89527	6	61840556	61840745	QTL_ID=25257	190	3.22	1	61840556-61840745
TU89528	6	61840769	61841009	QTL_ID=25257	241	2.95	1	61840769-61841009
TU89529	6	61841586	61841787	QTL_ID=25257	180	2.46	2	61841586-61841675	61841698-61841787
TU89530	6	61843117	61843311	QTL_ID=25257	180	3.02	2	61843117-61843206	61843222-61843311
TU89531	6	61843459	61843762	QTL_ID=25257	273	3.34	3	61843459-61843548	61843554-61843646	61843673-61843762
TU89532	6	61846544	61846737	QTL_ID=25257	163	2.38	2	61846544-61846616	61846648-61846737
TU89533	6	61849661	61849863	QTL_ID=25257	189	4.28	2	61849661-61849750	61849765-61849863
TU89534	6	61850039	61850223	QTL_ID=25257	161	2.17	2	61850039-61850109	61850134-61850223
TU89535	6	61851249	61851444	QTL_ID=25257	180	2	2	61851249-61851338	61851355-61851444
TU89536	6	61854091	61854440	QTL_ID=25257	350	4.79	1	61854091-61854440
TU89537	6	61858147	61858348	QTL_ID=25257	199	2.88	2	61858147-61858249	61858253-61858348
TU89538	6	61858623	61858825	QTL_ID=25257	180	2	2	61858623-61858712	61858736-61858825
TU89539	6	61858853	61859193	QTL_ID=25257	274	2.47	3	61858853-61858934	61858980-61859081	61859104-61859193
TU89540	6	61861219	61861425	QTL_ID=25257	207	3.3	1	61861219-61861425
TU89541	6	61862309	61862577	QTL_ID=25257	269	3.35	1	61862309-61862577
TU89542	6	61862728	61862957	QTL_ID=25257	230	2.97	1	61862728-61862957
TU89543	6	61863761	61863955	QTL_ID=25257	195	3.15	1	61863761-61863955
TU89544	6	61865513	61865785	QTL_ID=25257	227	2.3	2	61865513-61865564	61865611-61865785
TU89545	6	61865922	61866181	QTL_ID=25257	260	4.07	1	61865922-61866181
TU89546	6	61866594	61866799	QTL_ID=25257	203	2.84	2	61866594-61866683	61866687-61866799
TU89547	6	61866917	61867259	QTL_ID=25257	274	2.38	2	61866917-61867006	61867076-61867259
TU89548	6	61867305	61867911	QTL_ID=25257	595	6.63	2	61867305-61867589	61867602-61867911
TU89549	6	61868419	61868707	QTL_ID=25257	289	7	1	61868419-61868707
TU89550	6	61869387	61869661	QTL_ID=25257	274	3.59	2	61869387-61869570	61869572-61869661
TU89551	6	61871204	61871392	QTL_ID=25257	180	2.64	2	61871204-61871293	61871303-61871392
TU89552	6	61873600	61873928	QTL_ID=25257	302	3.6	3	61873600-61873689	61873706-61873827	61873839-61873928
TU89553	6	61874887	61875186	QTL_ID=25257	279	3.37	3	61874887-61874976	61874987-61875085	61875097-61875186
TU89554	6	61876637	61877102	QTL_ID=25257	449	3.25	2	61876637-61877004	61877022-61877102
TU89555	6	61877200	61877407	QTL_ID=25257	204	5.98	2	61877200-61877289	61877294-61877407
TU89556	6	61885417	61885616	QTL_ID=25257	180	2	2	61885417-61885506	61885527-61885616
TU89557	6	61887571	61887760	QTL_ID=25257	180	2.93	2	61887571-61887660	61887671-61887760
TU89558	6	61888635	61888847	QTL_ID=25257	180	2.24	2	61888635-61888724	61888758-61888847
TU89559	6	61895385	61895587	QTL_ID=25257	180	2	2	61895385-61895474	61895498-61895587
TU89560	6	61901707	61901914	QTL_ID=25257	178	2	2	61901707-61901794	61901825-61901914
TU89561	6	61904436	61904666	QTL_ID=25257	231	2.89	1	61904436-61904666
TU89562	6	61908144	61908335	QTL_ID=25257	180	2	2	61908144-61908233	61908246-61908335
TU89563	6	61909341	61909541	QTL_ID=25257	180	2	2	61909341-61909430	61909452-61909541
TU89564	6	61911427	61911710	QTL_ID=25257	263	2.62	3	61911427-61911513	61911520-61911614	61911630-61911710
TU89565	6	61912165	61912364	QTL_ID=25257	163	2	2	61912165-61912253	61912291-61912364
TU89566	6	61915895	61916223	QTL_ID=25257	246	2.31	3	61915895-61915984	61916014-61916103	61916158-61916223
TU89567	6	61916643	61916832	QTL_ID=25257	180	2	2	61916643-61916732	61916743-61916832
TU89568	6	61919069	61919347	QTL_ID=25257	179	2	3	61919069-61919122	61919173-61919246	61919297-61919347
TU89569	6	61919541	61919726	QTL_ID=25257	180	2.81	2	61919541-61919630	61919637-61919726
TU89570	6	61921914	61922092	QTL_ID=25257	154	2	2	61921914-61921993	61922019-61922092
TU89571	6	61923516	61923836	QTL_ID=25257	294	4.18	2	61923516-61923719	61923747-61923836
TU89572	6	61924289	61924478	QTL_ID=25257	180	2	2	61924289-61924378	61924389-61924478
TU89573	6	61926967	61927161	QTL_ID=25257	180	2.72	2	61926967-61927056	61927072-61927161
TU89574	6	61928520	61928795	QTL_ID=25257	276	4.18	1	61928520-61928795
TU89575	6	61928938	61929140	QTL_ID=25257	179	2.39	2	61928938-61929026	61929051-61929140
TU89576	6	61930327	61930524	QTL_ID=25257	185	3.54	2	61930327-61930419	61930433-61930524
TU89577	6	61930957	61931155	QTL_ID=25257	174	2.16	2	61930957-61931040	61931066-61931155
TU89578	6	61931397	61931607	QTL_ID=25257	211	2.89	1	61931397-61931607
TU89579	6	61942794	61942971	QTL_ID=25257	169	2	2	61942794-61942878	61942888-61942971
TU89580	6	61943852	61944043	QTL_ID=25257	174	2	2	61943852-61943939	61943958-61944043
TU89581	6	61946006	61946204	QTL_ID=25257	180	2.49	2	61946006-61946095	61946115-61946204
TU89582	6	61947986	61948196	QTL_ID=25257	172	2.17	2	61947986-61948067	61948107-61948196
TU89583	6	61949209	61949705	QTL_ID=25257	497	38.22	1	61949209-61949705
TU89584	6	61949820	61950171	QTL_ID=25257	352	7.43	1	61949820-61950171
TU89585	6	61950250	61950769	QTL_ID=25257	466	7.51	3	61950250-61950339	61950348-61950614	61950661-61950769
TU89586	6	61950806	61951016	QTL_ID=25257	180	2	2	61950806-61950895	61950927-61951016
TU89587	6	61953661	61953844	QTL_ID=25257	169	2	2	61953661-61953741	61953757-61953844
TU89588	6	61956793	61956996	QTL_ID=25257	177	2.19	2	61956793-61956879	61956907-61956996
TU89589	6	61957082	61957280	QTL_ID=25257	158	2.01	2	61957082-61957149	61957191-61957280
TU89590	6	61958395	61958634	QTL_ID=25257	240	4.52	1	61958395-61958634
TU89591	6	61959216	61959549	QTL_ID=25257	301	2.78	3	61959216-61959305	61959338-61959427	61959429-61959549
TU89592	6	61960417	61961170	QTL_ID=25257	585	2.65	6	61960417-61960465	61960519-61960617	61960626-61960745	61960805-61960927	61960950-61961055	61961083-61961170
TU89593	6	61963032	61963221	QTL_ID=25257	190	3.15	1	61963032-61963221
TU89594	6	61967755	61967950	QTL_ID=25257	180	2.47	2	61967755-61967844	61967861-61967950
TU89595	6	61968952	61969153	QTL_ID=25257	180	3.02	2	61968952-61969041	61969064-61969153
TU89596	6	61971503	61971707	QTL_ID=25257	186	3.8	2	61971503-61971598	61971618-61971707
TU89597	6	61971873	61972058	QTL_ID=25257	153	2.11	2	61971873-61971935	61971969-61972058
TU89598	6	61972270	61972472	QTL_ID=25257	180	2.09	2	61972270-61972359	61972383-61972472
TU89599	6	61972854	61973048	QTL_ID=25257	179	2	2	61972854-61972943	61972960-61973048
TU89600	6	61973309	61973508	QTL_ID=25257	180	2.89	2	61973309-61973398	61973419-61973508
TU89601	6	61976380	61976588	QTL_ID=25257	180	2.29	2	61976380-61976469	61976499-61976588
TU89602	6	62031590	62031784	QTL_ID=25257	180	2.99	2	62031590-62031679	62031695-62031784
TU89603	6	62099946	62100160	QTL_ID=25257	191	2.93	2	62099946-62100046	62100071-62100160
TU89604	6	62100926	62101280	QTL_ID=25257	355	11.32	1	62100926-62101280
TU89605	6	62102205	62104634	QTL_ID=25257	2430	59.06	1	62102205-62104634
TU89606	6	62487034	62487219	QTL_ID=25257	179	2	2	62487034-62487123	62487131-62487219
TU89607	6	62978467	62978871	QTL_ID=25257	348	3.39	3	62978467-62978559	62978596-62978705	62978727-62978871
TU89608	6	62978963	62979415	QTL_ID=25257	453	8.71	1	62978963-62979415
TU89609	6	62979668	62980855	QTL_ID=25257	1183	9.18	2	62979668-62980653	62980659-62980855
TU89610	6	63027265	63027557	QTL_ID=25257	264	3.88	3	63027265-63027335	63027354-63027453	63027465-63027557
TU89611	6	63325792	63327355	QTL_ID=25257	1525	16.82	2	63325792-63326694	63326734-63327355
TU89612	6	63342046	63342254	QTL_ID=25257	180	2	2	63342046-63342135	63342165-63342254
TU89613	6	63359041	63359229	QTL_ID=25257	179	2.22	2	63359041-63359129	63359140-63359229
TU89614	6	63360311	63360497	QTL_ID=25257	165	2	2	63360311-63360400	63360423-63360497
TU89615	6	63360654	63360852	QTL_ID=25257	163	2.31	2	63360654-63360726	63360763-63360852
TU89616	6	63360897	63361065	QTL_ID=25257	166	2.92	2	63360897-63360968	63360972-63361065
TU89617	6	63443518	63443685	QTL_ID=25257	165	4.27	2	63443518-63443614	63443618-63443685
TU89618	6	63444697	63444886	QTL_ID=25257	190	3.14	1	63444697-63444886
TU89619	6	63444987	63445174	QTL_ID=25257	168	2	2	63444987-63445076	63445097-63445174
TU89620	6	63446164	63446468	QTL_ID=25257	279	5.32	2	63446164-63446247	63446274-63446468
TU89621	6	63460644	63460842	QTL_ID=25257	180	2	2	63460644-63460733	63460753-63460842
TU89622	6	63461512	63461685	QTL_ID=25257	174	2.07	1	63461512-63461685
TU89623	6	63464837	63465022	QTL_ID=25257	161	2	2	63464837-63464909	63464935-63465022
TU89624	6	63470532	63470735	QTL_ID=25257	174	2	2	63470532-63470619	63470650-63470735
TU89625	6	63470967	63471157	QTL_ID=25257	184	4.76	2	63470967-63471060	63471068-63471157
TU89626	6	63506847	63507016	QTL_ID=25257	170	2.86	1	63506847-63507016
TU89627	6	63507192	63507513	QTL_ID=25257	322	17.43	1	63507192-63507513
TU89628	6	63507598	63507940	QTL_ID=25257	272	2.25	3	63507598-63507678	63507716-63507842	63507877-63507940
TU89629	6	63514302	63514498	QTL_ID=25257	180	2.81	2	63514302-63514391	63514409-63514498
TU89630	6	63514652	63514830	QTL_ID=25257	179	2.01	1	63514652-63514830
TU89631	6	63515383	63517934	QTL_ID=25257	163	14.44	2	63515383-63515452	63517842-63517934
TU89632	6	63823961	63825278	QTL_ID=25257	1318	9.23	1	63823961-63825278
TU89633	6	63825280	63825777	QTL_ID=25257	498	11.58	1	63825280-63825777
TU89634	6	63825929	63826213	QTL_ID=25257	285	11.64	1	63825929-63826213
TU89635	6	63826388	63826749	QTL_ID=25257	362	15.46	1	63826388-63826749
TU89636	6	64160776	64161122	QTL_ID=25257	344	16.21	2	64160776-64160896	64160900-64161122
TU89637	6	64161154	64161618	QTL_ID=25257	420	14.3	2	64161154-64161245	64161291-64161618
TU89638	6	64832353	64832608	QTL_ID=25257	256	53.3	1	64832353-64832608
TU89639	6	64832821	64833104	QTL_ID=25257	284	62.09	1	64832821-64833104
TU89640	6	65863732	65863924	QTL_ID=25257	180	2.95	2	65863732-65863821	65863835-65863924
TU89641	6	66059384	66059594	QTL_ID=25257	180	2	2	66059384-66059473	66059505-66059594
TU89642	6	66085096	66085967	QTL_ID=25257	872	12.92	1	66085096-66085967
TU89643	6	66086132	66086778	QTL_ID=25257	547	6	3	66086132-66086534	66086545-66086634	66086725-66086778
TU89644	6	66140651	66140842	QTL_ID=25257	175	2	2	66140651-66140740	66140758-66140842
TU89645	6	66238437	66238633	QTL_ID=25257	180	2.03	2	66238437-66238526	66238544-66238633
TU89646	6	66257565	66257770	QTL_ID=25257	180	2	2	66257565-66257654	66257681-66257770
TU89647	6	66320666	66320852	QTL_ID=25257	180	2	2	66320666-66320755	66320763-66320852
TU89648	6	66368837	66369041	QTL_ID=25257	180	2	2	66368837-66368926	66368952-66369041
TU89649	6	66949305	66949494	QTL_ID=25257	178	2	2	66949305-66949392	66949405-66949494
TU89650	6	67193494	67193699	QTL_ID=25257	177	2	2	67193494-67193583	67193613-67193699
TU89651	6	67193889	67194067	QTL_ID=25257	179	2.73	1	67193889-67194067
TU89652	6	68560630	68560836	QTL_ID=25257	180	2	2	68560630-68560719	68560747-68560836
TU89653	6	68569185	68569368	QTL_ID=25257	173	2	2	68569185-68569271	68569283-68569368
TU89654	6	68583249	68583452	QTL_ID=25257	180	2	2	68583249-68583338	68583363-68583452
TU89655	6	69116553	69116748	QTL_ID=25257	180	2	2	69116553-69116642	69116659-69116748
TU89656	6	69118322	69118540	QTL_ID=25257	219	2.75	1	69118322-69118540
TU89657	6	69182072	69182262	QTL_ID=25257	180	2.98	2	69182072-69182161	69182173-69182262
TU89658	6	69271335	69271779	QTL_ID=25257	445	7.94	1	69271335-69271779
TU89659	6	69271935	69272260	QTL_ID=25257	326	5.69	1	69271935-69272260
TU89660	6	69272264	69272477	QTL_ID=25257	214	9.91	1	69272264-69272477
TU89661	6	69272547	69272920	QTL_ID=25257	374	11.87	1	69272547-69272920
TU89662	6	69273084	69273736	QTL_ID=25257	632	6.19	2	69273084-69273515	69273537-69273736
TU89663	6	69273866	69274116	QTL_ID=25257	251	2.81	1	69273866-69274116
TU89664	6	69276402	69276584	QTL_ID=25257	154	2	2	69276402-69276490	69276520-69276584
TU89665	6	69276942	69277130	QTL_ID=25257	166	2.14	2	69276942-69277017	69277041-69277130
TU89666	6	69277311	69277617	QTL_ID=25257	287	2.86	3	69277311-69277400	69277411-69277519	69277530-69277617
TU89667	6	69278522	69278671	QTL_ID=25257	150	2.26	1	69278522-69278671
TU89668	6	69279018	69279290	QTL_ID=25257	273	3.74	1	69279018-69279290
TU89669	6	69280537	69280725	QTL_ID=25257	183	2.54	2	69280537-69280629	69280636-69280725
TU89670	6	69344795	69344988	QTL_ID=25257	180	2	2	69344795-69344884	69344899-69344988
TU89671	6	69411890	69412079	QTL_ID=25257	180	2	2	69411890-69411979	69411990-69412079
TU89672	6	69413381	69413568	QTL_ID=25257	180	2	2	69413381-69413470	69413479-69413568
TU89673	6	69417570	69417769	QTL_ID=25257	180	2.23	2	69417570-69417659	69417680-69417769
TU89674	6	69419807	69420010	QTL_ID=25257	191	2.77	2	69419807-69419896	69419910-69420010
TU89675	6	69422874	69423064	QTL_ID=25257	180	2	2	69422874-69422963	69422975-69423064
TU89676	6	69425918	69426118	QTL_ID=25257	176	2.47	2	69425918-69426007	69426033-69426118
TU89677	6	69427448	69427649	QTL_ID=25257	180	2	2	69427448-69427537	69427560-69427649
TU89678	6	69428604	69428808	QTL_ID=25257	180	2.85	2	69428604-69428693	69428719-69428808
TU89679	6	69437909	69438087	QTL_ID=25257	156	2.01	2	69437909-69437998	69438022-69438087
TU89680	6	69449223	69449411	QTL_ID=25257	180	2	2	69449223-69449312	69449322-69449411
TU89681	6	69451058	69451212	QTL_ID=25257	155	3.99	1	69451058-69451212
TU89682	6	69454711	69454905	QTL_ID=25257	180	2	2	69454711-69454800	69454816-69454905
TU89683	6	69465425	69465610	QTL_ID=25257	180	2	2	69465425-69465514	69465521-69465610
TU89684	6	69497342	69497530	QTL_ID=25257	174	2	2	69497342-69497427	69497443-69497530
TU89685	6	69500658	69500933	QTL_ID=25257	276	3.5	1	69500658-69500933
TU89686	6	69506666	69506852	QTL_ID=25257	165	2	2	69506666-69506753	69506776-69506852
TU89687	6	69615776	69615965	QTL_ID=25257	178	2	2	69615776-69615864	69615877-69615965
TU89688	6	69662976	69663170	QTL_ID=25257	176	2	2	69662976-69663063	69663083-69663170
TU89689	6	69669415	69669622	QTL_ID=25257	197	4.3	2	69669415-69669511	69669523-69669622
TU89690	6	69669890	69670097	QTL_ID=25257	196	5.48	2	69669890-69669993	69670006-69670097
TU89691	6	69670915	69671299	QTL_ID=25257	329	2.67	3	69670915-69671004	69671037-69671185	69671210-69671299
TU89692	6	69671962	69672150	QTL_ID=25257	182	2.85	2	69671962-69672053	69672061-69672150
TU89693	6	69673206	69673659	QTL_ID=25257	419	2.5	3	69673206-69673363	69673385-69673555	69673570-69673659
TU89694	6	69673786	69674113	QTL_ID=25257	316	3.94	2	69673786-69674011	69674024-69674113
TU89695	6	69674164	69674343	QTL_ID=25257	180	2	1	69674164-69674343
TU89696	6	69674345	69674586	QTL_ID=25257	242	7.3	1	69674345-69674586
TU89697	6	69674957	69675332	QTL_ID=25257	337	3.34	2	69674957-69675046	69675086-69675332
TU89698	6	69675365	69675565	QTL_ID=25257	196	3.67	2	69675365-69675470	69675476-69675565
TU89699	6	69676243	69676544	QTL_ID=25257	302	4.92	1	69676243-69676544
TU89700	6	69678272	69678480	QTL_ID=25257	187	6.19	2	69678272-69678367	69678390-69678480
TU89701	6	69680113	69680378	QTL_ID=25257	266	5.17	1	69680113-69680378
TU89702	6	69680395	69680629	QTL_ID=25257	235	2.55	1	69680395-69680629
TU89703	6	69758982	69760139	QTL_ID=25257	1158	41.23	1	69758982-69760139
TU89704	6	69906254	69906454	QTL_ID=25257	180	2	2	69906254-69906343	69906365-69906454
TU89705	6	69916721	69916903	QTL_ID=25257	167	2	2	69916721-69916810	69916827-69916903
TU89706	6	69919980	69920178	QTL_ID=25257	179	2	2	69919980-69920069	69920090-69920178
TU89707	6	69920616	69920948	QTL_ID=25257	281	2.34	3	69920616-69920695	69920717-69920844	69920876-69920948
TU89708	6	69926013	69926262	QTL_ID=25257	247	2.42	2	69926013-69926169	69926173-69926262
TU89709	6	69926441	69926633	QTL_ID=25257	180	2.51	2	69926441-69926530	69926544-69926633
TU89710	6	69928394	69928589	QTL_ID=25257	180	2.34	2	69928394-69928483	69928500-69928589
TU89711	6	69929664	69929866	QTL_ID=25257	180	4.09	2	69929664-69929753	69929777-69929866
TU89712	6	69930785	69930986	QTL_ID=25257	180	2	2	69930785-69930874	69930897-69930986
TU89713	6	69934704	69934909	QTL_ID=25257	206	4.71	1	69934704-69934909
TU89714	6	69935124	69935303	QTL_ID=25257	180	2	1	69935124-69935303
TU89715	6	69936438	69936641	QTL_ID=25257	201	3.45	2	69936438-69936527	69936531-69936641
TU89716	6	69936735	69937024	QTL_ID=25257	280	3.85	2	69936735-69936810	69936821-69937024
TU89717	6	69937285	69937471	QTL_ID=25257	170	2.36	2	69937285-69937364	69937382-69937471
TU89718	6	69938302	69938649	QTL_ID=25257	300	4.24	3	69938302-69938396	69938407-69938521	69938560-69938649
TU89719	6	69938669	69939111	QTL_ID=25257	416	2.74	4	69938669-69938810	69938817-69938923	69938938-69939027	69939035-69939111
TU89720	6	69939299	69939491	QTL_ID=25257	185	2.62	2	69939299-69939388	69939397-69939491
TU89721	6	69940297	69940501	QTL_ID=25257	205	8.46	1	69940297-69940501
TU89722	6	69940646	69941049	QTL_ID=25257	368	3.6	2	69940646-69940731	69940768-69941049
TU89723	6	69941136	69941331	QTL_ID=25257	193	3.21	2	69941136-69941235	69941239-69941331
TU89724	6	69941454	69941965	QTL_ID=25257	496	3.28	3	69941454-69941543	69941557-69941673	69941677-69941965
TU89725	6	69942104	69942307	QTL_ID=25257	204	5.45	1	69942104-69942307
TU89726	6	69942504	69943922	QTL_ID=25257	1352	6.65	9	69942504-69942576	69942601-69942689	69942701-69943120	69943129-69943247	69943249-69943443	69943446-69943552	69943557-69943695	69943707-69943801
TU89727	6	69944011	69944328	QTL_ID=25257	318	7.44	1	69944011-69944328
TU89728	6	69944412	69944899	QTL_ID=25257	408	3.24	4	69944412-69944503	69944541-69944651	69944688-69944802	69944810-69944899
TU89729	6	69945058	69945726	QTL_ID=25257	669	7.05	1	69945058-69945726
TU89730	6	69945796	69946225	QTL_ID=25257	430	6.49	1	69945796-69946225
TU89731	6	69946238	69946754	QTL_ID=25257	508	8	2	69946238-69946655	69946665-69946754
TU89732	6	69946909	69947255	QTL_ID=25257	347	8.65	1	69946909-69947255
TU89733	6	69947800	69948371	QTL_ID=25257	500	2.96	4	69947800-69947889	69947908-69948144	69948165-69948266	69948301-69948371
TU89734	6	69948499	69948700	QTL_ID=25257	180	2.93	2	69948499-69948588	69948611-69948700
TU89735	6	69948867	69949264	QTL_ID=25257	393	2.5	2	69948867-69948956	69948962-69949264
TU89736	6	69951082	69951639	QTL_ID=25257	534	3.97	2	69951082-69951525	69951550-69951639
TU89737	6	69952969	69953187	QTL_ID=25257	206	4.06	2	69952969-69953067	69953081-69953187
TU89738	6	69953330	69953990	QTL_ID=25257	618	4.59	3	69953330-69953419	69953447-69953611	69953628-69953990
TU89739	6	69954648	69954851	QTL_ID=25257	193	6.33	2	69954648-69954739	69954751-69954851
TU89740	6	69955997	69956282	QTL_ID=25257	286	5.3	1	69955997-69956282
TU89741	6	69956529	69956727	QTL_ID=25257	195	3.88	2	69956529-69956618	69956623-69956727
TU89742	6	69956845	69957139	QTL_ID=25257	283	4.25	3	69956845-69956934	69956946-69957046	69957048-69957139
TU89743	6	69957256	69957443	QTL_ID=25257	188	6.38	1	69957256-69957443
TU89744	6	69973608	69973807	QTL_ID=25257	180	2	2	69973608-69973697	69973718-69973807
TU89745	6	69982209	69982397	QTL_ID=25257	180	2.92	2	69982209-69982298	69982308-69982397
TU89746	6	69984506	69984658	QTL_ID=25257	153	3.99	1	69984506-69984658
TU89747	6	70013311	70013507	QTL_ID=25257	166	2	2	70013311-70013400	70013432-70013507
TU89748	6	70019655	70019840	QTL_ID=25257	180	2	2	70019655-70019744	70019751-70019840
TU89749	6	70028550	70028771	QTL_ID=25257	222	7.99	1	70028550-70028771
TU89750	6	70354587	70357167	QTL_ID=25257	2561	16.12	3	70354587-70354680	70354689-70355153	70355166-70357167
TU89751	6	70373186	70373376	QTL_ID=25257	180	2	2	70373186-70373275	70373287-70373376
TU89752	6	70374004	70374212	QTL_ID=25257	180	2.89	2	70374004-70374093	70374123-70374212
TU89753	6	70376394	70376575	QTL_ID=25257	180	2.85	2	70376394-70376483	70376486-70376575
TU89754	6	70381958	70382770	QTL_ID=25257	229	2.71	3	70381958-70382026	70382052-70382146	70382706-70382770
TU89755	6	70384496	70384675	QTL_ID=25257	180	2.52	1	70384496-70384675
TU89756	6	70385031	70385235	QTL_ID=25257	194	2.53	2	70385031-70385134	70385146-70385235
TU89757	6	70393388	70393596	QTL_ID=25257	180	2	2	70393388-70393477	70393507-70393596
TU89758	6	70420237	70420435	QTL_ID=25257	180	2.66	2	70420237-70420326	70420346-70420435
TU89759	6	70420974	70421235	QTL_ID=25257	261	2.66	2	70420974-70421188	70421190-70421235
TU89760	6	70748730	70748941	QTL_ID=25257	212	3.36	1	70748730-70748941
TU89761	6	70755573	70755781	QTL_ID=25257	180	2	2	70755573-70755662	70755692-70755781
TU89762	6	70759308	70759509	QTL_ID=25257	187	2.48	2	70759308-70759397	70759413-70759509
TU89763	6	70760048	70760242	QTL_ID=25257	180	2.89	2	70760048-70760137	70760153-70760242
TU89764	6	70761443	70761637	QTL_ID=25257	186	3.83	2	70761443-70761533	70761543-70761637
TU89765	6	70765501	70765687	QTL_ID=25257	180	2.54	2	70765501-70765590	70765598-70765687
TU89766	6	70765783	70765982	QTL_ID=25257	200	2.53	1	70765783-70765982
TU89767	6	70767720	70767919	QTL_ID=25257	182	2.83	2	70767720-70767811	70767830-70767919
TU89768	6	70818736	70818946	QTL_ID=25257	180	2	2	70818736-70818825	70818857-70818946
TU89769	6	70931570	70932200	QTL_ID=25257	614	5.61	2	70931570-70931838	70931856-70932200
TU89770	6	70932261	70932496	QTL_ID=25257	236	3.17	1	70932261-70932496
TU89771	6	70932734	70932910	QTL_ID=25257	168	2.12	2	70932734-70932852	70932862-70932910
TU89772	6	70933044	70933316	QTL_ID=25257	237	2.72	3	70933044-70933133	70933157-70933253	70933267-70933316
TU89773	6	70933387	70933688	QTL_ID=25257	302	7.62	1	70933387-70933688
TU89774	6	70934095	70936104	QTL_ID=25257	2010	21.36	1	70934095-70936104
TU89775	6	70981214	70981398	QTL_ID=25257	182	3.77	2	70981214-70981305	70981309-70981398
TU89776	6	70982425	70982622	QTL_ID=25257	180	2.25	2	70982425-70982514	70982533-70982622
TU89777	6	70985990	70986212	QTL_ID=25257	202	3.4	2	70985990-70986101	70986123-70986212
TU89778	6	70986944	70987188	QTL_ID=25257	245	2.73	1	70986944-70987188
TU89779	6	71005701	71005904	QTL_ID=25257	180	2.89	2	71005701-71005790	71005815-71005904
TU89780	6	71008039	71008194	QTL_ID=25257	156	3.75	1	71008039-71008194
TU89781	6	71011369	71011587	QTL_ID=25257	209	4	2	71011369-71011487	71011498-71011587
TU89782	6	71015225	71015462	QTL_ID=25257	202	2.34	2	71015225-71015314	71015351-71015462
TU89783	6	71018416	71018618	QTL_ID=25257	171	2.38	2	71018416-71018505	71018538-71018618
TU89784	6	71021043	71021239	QTL_ID=25257	180	2.03	2	71021043-71021132	71021150-71021239
TU89785	6	71023587	71023770	QTL_ID=25257	180	2.49	2	71023587-71023676	71023681-71023770
TU89786	6	71024065	71024251	QTL_ID=25257	180	2.66	2	71024065-71024154	71024162-71024251
TU89787	6	71024706	71024910	QTL_ID=25257	178	2.24	2	71024706-71024793	71024821-71024910
TU89788	6	71026493	71026818	QTL_ID=25257	272	2.75	3	71026493-71026577	71026606-71026702	71026729-71026818
TU89789	6	71026951	71027339	QTL_ID=25257	349	4.02	3	71026951-71027040	71027066-71027213	71027229-71027339
TU89790	6	71029759	71030924	QTL_ID=25257	1080	3.31	7	71029759-71029978	71029980-71030082	71030096-71030466	71030468-71030616	71030657-71030746	71030773-71030862	71030868-71030924
TU89791	6	71031267	71031520	QTL_ID=25257	254	3.13	1	71031267-71031520
TU89792	6	71031642	71031808	QTL_ID=25257	167	2.78	1	71031642-71031808
TU89793	6	71031926	71033539	QTL_ID=25257	1480	3.84	7	71031926-71031984	71031988-71032085	71032120-71032262	71032289-71033155	71033206-71033301	71033315-71033441	71033450-71033539
TU89794	6	71033672	71037347	QTL_ID=25257	3303	24.72	5	71033672-71034059	71034358-71034435	71034506-71035536	71035541-71036821	71036823-71037347
TU89795	6	71034079	71034293	QTL_ID=25257	207	4.21	2	71034079-71034193	71034202-71034293
TU89796	6	71071200	71071396	QTL_ID=25257	180	2	2	71071200-71071289	71071307-71071396
TU89797	6	71155157	71155357	QTL_ID=25257	180	2	2	71155157-71155246	71155268-71155357
TU89798	6	71767166	71767372	QTL_ID=25257	180	2	2	71767166-71767255	71767283-71767372
TU89799	6	71767476	71767660	QTL_ID=25257	152	2	2	71767476-71767545	71767579-71767660
TU89800	6	71775813	71776020	QTL_ID=25257	180	2	2	71775813-71775902	71775931-71776020
TU89801	6	72003182	72003604	QTL_ID=25257	413	25.54	2	72003182-72003273	72003284-72003604
TU89802	6	72069068	72069322	QTL_ID=25257	249	2.75	3	72069068-72069129	72069131-72069227	72069233-72069322
TU89803	6	72070065	72070249	QTL_ID=25257	180	2.91	2	72070065-72070154	72070160-72070249
TU89804	6	72073544	72073749	QTL_ID=25257	177	2	2	72073544-72073631	72073661-72073749
TU89805	6	72079241	72079443	QTL_ID=25257	161	2	2	72079241-72079316	72079359-72079443
TU89806	6	72080392	72080658	QTL_ID=25257	184	2	3	72080392-72080448	72080494-72080556	72080595-72080658
TU89807	6	72086418	72086593	QTL_ID=25257	154	2	2	72086418-72086487	72086510-72086593
TU89808	6	72099622	72099794	QTL_ID=25257	173	2.08	1	72099622-72099794
TU89809	6	72101552	72101760	QTL_ID=25257	180	2	2	72101552-72101641	72101671-72101760
TU89810	6	72105440	72105624	QTL_ID=25257	180	2.66	2	72105440-72105529	72105535-72105624
TU89811	6	72106468	72106659	QTL_ID=25257	180	3	2	72106468-72106557	72106570-72106659
TU89812	6	72106796	72106994	QTL_ID=25257	180	3	2	72106796-72106885	72106905-72106994
TU89813	6	72107520	72107712	QTL_ID=25257	156	2	2	72107520-72107604	72107642-72107712
TU89814	6	72110596	72110808	QTL_ID=25257	180	2.93	2	72110596-72110685	72110719-72110808
TU89815	6	72115316	72115505	QTL_ID=25257	180	3	2	72115316-72115405	72115416-72115505
TU89816	6	72115784	72115967	QTL_ID=25257	180	2.42	2	72115784-72115873	72115878-72115967
TU89817	6	72119741	72119917	QTL_ID=25257	177	3.06	1	72119741-72119917
TU89818	6	72119930	72120109	QTL_ID=25257	157	2.34	2	72119930-72120024	72120048-72120109
TU89819	6	72120809	72121105	QTL_ID=25257	239	2.88	3	72120809-72120863	72120913-72121006	72121016-72121105
TU89820	6	72121648	72121818	QTL_ID=25257	171	2.11	1	72121648-72121818
TU89821	6	72123868	72124044	QTL_ID=25257	177	2.49	1	72123868-72124044
TU89822	6	72124834	72125029	QTL_ID=25257	161	2	2	72124834-72124921	72124957-72125029
TU89823	6	72126056	72126330	QTL_ID=25257	275	3.79	1	72126056-72126330
TU89824	6	72126491	72126901	QTL_ID=25257	408	5.58	2	72126491-72126797	72126801-72126901
TU89825	6	72126909	72127247	QTL_ID=25257	240	4.12	3	72126909-72126961	72127048-72127139	72127153-72127247
TU89826	6	72127305	72127475	QTL_ID=25257	169	2	2	72127305-72127383	72127386-72127475
TU89827	6	72128098	72128407	QTL_ID=25257	266	2.63	3	72128098-72128183	72128204-72128293	72128318-72128407
TU89828	6	72128759	72128956	QTL_ID=25257	180	2.33	2	72128759-72128848	72128867-72128956
TU89829	6	72129075	72129364	QTL_ID=25257	290	5.7	1	72129075-72129364
TU89830	6	72129424	72129708	QTL_ID=25257	279	3.09	2	72129424-72129534	72129541-72129708
TU89831	6	72130368	72130577	QTL_ID=25257	210	3.59	1	72130368-72130577
TU89832	6	72130700	72132085	QTL_ID=25257	1385	7.83	2	72130700-72131550	72131552-72132085
TU89833	6	72132116	72132331	QTL_ID=25257	203	4.03	2	72132116-72132205	72132219-72132331
TU89834	6	72132350	72133117	QTL_ID=25257	741	4.32	3	72132350-72132439	72132441-72132810	72132837-72133117
TU89835	6	72133165	72133371	QTL_ID=25257	180	2.46	2	72133165-72133254	72133282-72133371
TU89836	6	72133382	72133579	QTL_ID=25257	180	2.71	2	72133382-72133471	72133490-72133579
TU89837	6	72133630	72133832	QTL_ID=25257	203	5.91	1	72133630-72133832
TU89838	6	72165192	72165390	QTL_ID=25257	180	2.72	2	72165192-72165281	72165301-72165390
TU89839	6	72167655	72167865	QTL_ID=25257	211	3.11	1	72167655-72167865
TU89840	6	72168812	72169014	QTL_ID=25257	180	3	2	72168812-72168901	72168925-72169014
TU89841	6	72171564	72171762	QTL_ID=25257	199	2.91	1	72171564-72171762
TU89842	6	72344135	72346641	QTL_ID=25257	2492	62.78	2	72344135-72346275	72346291-72346641
TU89843	6	72514996	72515192	QTL_ID=25257	180	2	2	72514996-72515085	72515103-72515192
TU89844	6	72719966	72720165	QTL_ID=25257	180	2	2	72719966-72720055	72720076-72720165
TU89845	6	72724629	72724846	QTL_ID=25257	180	2.93	2	72724629-72724718	72724757-72724846
TU89846	6	72729963	72730147	QTL_ID=25257	180	2	2	72729963-72730052	72730058-72730147
TU89847	6	72744493	72744660	QTL_ID=25257	156	2.04	2	72744493-72744558	72744571-72744660
TU89848	6	72749455	72749661	QTL_ID=25257	180	2	2	72749455-72749544	72749572-72749661
TU89849	6	72752207	72752409	QTL_ID=25257	180	2	2	72752207-72752296	72752320-72752409
TU89850	6	72761273	72761481	QTL_ID=25257	172	2	2	72761273-72761359	72761397-72761481
TU89851	6	72765672	72765863	QTL_ID=25257	180	2.51	2	72765672-72765761	72765774-72765863
TU89852	6	72768412	72768610	QTL_ID=25257	180	2	2	72768412-72768501	72768521-72768610
TU89853	6	72770136	72770336	QTL_ID=25257	180	2	2	72770136-72770225	72770247-72770336
TU89854	6	72829239	72829796	QTL_ID=25257	533	3.68	3	72829239-72829550	72829555-72829686	72829708-72829796
TU89855	6	72829911	72830113	QTL_ID=25257	180	2.88	2	72829911-72830000	72830024-72830113
TU89856	6	73108405	73108730	QTL_ID=25257	281	12.65	2	73108405-73108606	73108652-73108730
TU89857	6	73146373	73146869	QTL_ID=25257	445	4.74	2	73146373-73146731	73146784-73146869
TU89858	6	73146968	73147695	QTL_ID=25257	710	6.02	3	73146968-73147243	73147252-73147358	73147369-73147695
TU89859	6	73147899	73148211	QTL_ID=25257	297	4.78	3	73147899-73147990	73147999-73148113	73148122-73148211
TU89860	6	73224388	73224572	QTL_ID=25257	180	2.02	2	73224388-73224477	73224483-73224572
TU89861	6	73230523	73230703	QTL_ID=25257	173	2.36	2	73230523-73230612	73230621-73230703
TU89862	6	73231294	73234830	QTL_ID=25257	298	2.73	3	73231294-73231396	73231427-73231531	73234741-73234830
TU89863	6	73400811	73401149	QTL_ID=25257	333	5.99	2	73400811-73401052	73401059-73401149
TU89864	6	73401188	73401507	QTL_ID=25257	291	5.39	2	73401188-73401388	73401418-73401507
TU89865	6	73401906	73402113	QTL_ID=25257	206	2.46	2	73401906-73402021	73402024-73402113
TU89866	6	73402985	73403203	QTL_ID=25257	204	3.85	2	73402985-73403081	73403097-73403203
TU89867	6	73404909	73405105	QTL_ID=25257	180	2.38	2	73404909-73404998	73405016-73405105
TU89868	6	73412911	73413091	QTL_ID=25257	154	2	2	73412911-73412975	73413003-73413091
TU89869	6	73414538	73414722	QTL_ID=25257	180	3	2	73414538-73414627	73414633-73414722
TU89870	6	73447014	73447442	QTL_ID=25257	368	3.08	3	73447014-73447206	73447209-73447323	73447383-73447442
TU89871	6	73447591	73447782	QTL_ID=25257	178	2.36	2	73447591-73447680	73447695-73447782
TU89872	6	73448001	73448197	QTL_ID=25257	192	3.59	2	73448001-73448102	73448108-73448197
TU89873	6	73448347	73452093	QTL_ID=25257	3741	27.49	2	73448347-73451184	73451191-73452093
TU89874	6	73452226	73452787	QTL_ID=25257	562	15.52	1	73452226-73452787
TU89875	6	73452809	73453719	QTL_ID=25257	911	27.65	1	73452809-73453719
TU89876	6	73453979	73454921	QTL_ID=25257	925	11.54	2	73453979-73454660	73454679-73454921
TU89877	6	73455055	73455264	QTL_ID=25257	205	14.62	2	73455055-73455147	73455153-73455264
TU89878	6	73515533	73515718	QTL_ID=25257	180	2.97	2	73515533-73515622	73515629-73515718
TU89879	6	73541140	73542307	QTL_ID=25257	213	6.38	2	73541140-73541204	73542160-73542307
TU89880	6	73647630	73647830	QTL_ID=25257	180	2	2	73647630-73647719	73647741-73647830
TU89881	6	73684267	73684450	QTL_ID=25257	180	2.96	2	73684267-73684356	73684361-73684450
TU89882	6	73688182	73688355	QTL_ID=25257	161	2.01	2	73688182-73688271	73688285-73688355
TU89883	6	73695576	73695767	QTL_ID=25257	180	2	2	73695576-73695665	73695678-73695767
TU89884	6	73698446	73698644	QTL_ID=25257	180	2	2	73698446-73698535	73698555-73698644
TU89885	6	73727722	73727923	QTL_ID=25257	180	2.67	2	73727722-73727811	73727834-73727923
TU89886	6	73728658	73729056	QTL_ID=25257	362	2.53	3	73728658-73728747	73728762-73728943	73728967-73729056
TU89887	6	73729476	73729840	QTL_ID=25257	328	2.6	2	73729476-73729722	73729760-73729840
TU89888	6	73732217	73732415	QTL_ID=25257	180	2.49	2	73732217-73732306	73732326-73732415
TU89889	6	73732640	73732837	QTL_ID=25257	198	3.72	1	73732640-73732837
TU89890	6	73734404	73734612	QTL_ID=25257	180	2.94	2	73734404-73734493	73734523-73734612
TU89891	6	73741297	73741486	QTL_ID=25257	180	2	2	73741297-73741386	73741397-73741486
TU89892	6	73741494	73741689	QTL_ID=25257	180	2	2	73741494-73741583	73741600-73741689
TU89893	6	73746869	73747063	QTL_ID=25257	180	2.98	2	73746869-73746958	73746974-73747063
TU89894	6	73756565	73756742	QTL_ID=25257	178	2.02	1	73756565-73756742
TU89895	6	73825349	73826344	QTL_ID=25257	868	170.61	2	73825349-73825438	73825567-73826344
TU89896	6	73826392	73826997	QTL_ID=25257	606	187.68	1	73826392-73826997
TU89897	6	73839949	73840154	QTL_ID=25257	190	6.43	2	73839949-73840044	73840061-73840154
TU89898	6	73887796	73888245	QTL_ID=25257	398	12.18	2	73887796-73888147	73888200-73888245
TU89899	6	73888256	73889109	QTL_ID=25257	854	16.48	1	73888256-73889109
TU89900	6	73894068	73894270	QTL_ID=25257	173	2	2	73894068-73894152	73894183-73894270
TU89901	6	73991582	73991904	QTL_ID=25257	323	4.51	1	73991582-73991904
TU89902	6	73992119	73992324	QTL_ID=25257	182	3.02	2	73992119-73992208	73992233-73992324
TU89903	6	73992888	73993181	QTL_ID=25257	294	5.11	1	73992888-73993181
TU89904	6	73995519	73995883	QTL_ID=25257	364	6.22	2	73995519-73995791	73995793-73995883
TU89905	6	74076533	74076711	QTL_ID=25257	179	2.01	1	74076533-74076711
TU89906	6	74220838	74221009	QTL_ID=25257	154	2.03	2	74220838-74220901	74220920-74221009
TU89907	6	74295822	74296091	QTL_ID=25257	270	5.67	1	74295822-74296091
TU89908	6	74296219	74296711	QTL_ID=25257	470	4.67	2	74296219-74296299	74296323-74296711
TU89909	6	74296836	74297098	QTL_ID=25257	263	4.04	1	74296836-74297098
TU89910	6	74297176	74297729	QTL_ID=25257	524	5.62	2	74297176-74297513	74297544-74297729
TU89911	6	74304590	74304784	QTL_ID=25257	180	2	2	74304590-74304679	74304695-74304784
TU89912	6	74307290	74307490	QTL_ID=25257	190	4.42	2	74307290-74307381	74307393-74307490
TU89913	6	74307597	74307788	QTL_ID=25257	180	2.81	2	74307597-74307686	74307699-74307788
TU89914	6	74307835	74308017	QTL_ID=25257	160	2	2	74307835-74307917	74307941-74308017
TU89915	6	74336212	74336412	QTL_ID=25257	201	4.28	1	74336212-74336412
TU89916	6	74336652	74336964	QTL_ID=25257	313	5	1	74336652-74336964
TU89917	6	74343778	74343963	QTL_ID=25257	180	2	2	74343778-74343867	74343874-74343963
TU89918	6	74345062	74345287	QTL_ID=25257	226	2.99	1	74345062-74345287
TU89919	6	74409329	74409535	QTL_ID=25257	197	4.2	2	74409329-74409420	74409431-74409535
TU89920	6	74409538	74409969	QTL_ID=25257	432	6.44	1	74409538-74409969
TU89921	6	74410442	74410682	QTL_ID=25257	241	3.73	1	74410442-74410682
TU89922	6	74410753	74410955	QTL_ID=25257	180	2	2	74410753-74410842	74410866-74410955
TU89923	6	74440174	74440363	QTL_ID=25257	180	2.28	2	74440174-74440263	74440274-74440363
TU89924	6	74454668	74454850	QTL_ID=25257	183	4.13	1	74454668-74454850
TU89925	6	74454935	74455128	QTL_ID=25257	188	5.69	2	74454935-74455028	74455035-74455128
TU89926	6	74552189	74552385	QTL_ID=25257	197	3.8	1	74552189-74552385
TU89927	6	74847890	74848075	QTL_ID=25257	180	2	2	74847890-74847979	74847986-74848075
TU89928	6	74853476	74853668	QTL_ID=25257	184	2.45	2	74853476-74853565	74853575-74853668
TU89929	6	74854594	74854805	QTL_ID=25257	180	2.31	2	74854594-74854683	74854716-74854805
TU89930	6	74855255	74856407	QTL_ID=25257	897	8.7	4	74855255-74855612	74855622-74855723	74855956-74856047	74856063-74856407
TU89931	6	74856455	74857243	QTL_ID=25257	784	9.17	2	74856455-74856780	74856786-74857243
TU89932	6	74857291	74858001	QTL_ID=25257	711	8.57	1	74857291-74858001
TU89933	6	74858142	74858671	QTL_ID=25257	502	7.7	2	74858142-74858576	74858605-74858671
TU89934	6	74858859	74861237	QTL_ID=25257	2059	9.84	5	74858859-74859134	74859435-74859979	74859982-74860989	74861002-74861112	74861119-74861237
TU89935	6	74882258	74882442	QTL_ID=25257	171	2	2	74882258-74882338	74882353-74882442
TU89936	6	74882982	74883194	QTL_ID=25257	180	2	2	74882982-74883071	74883105-74883194
TU89937	6	74891978	74892162	QTL_ID=25257	185	3	1	74891978-74892162
TU89938	6	74892418	74892568	QTL_ID=25257	151	2.4	1	74892418-74892568
TU89939	6	74892831	74893222	QTL_ID=25257	386	4.33	2	74892831-74893022	74893029-74893222
TU89940	6	74894416	74894800	QTL_ID=25257	370	5.35	2	74894416-74894505	74894521-74894800
TU89941	6	74895734	74896137	QTL_ID=25257	357	3	3	74895734-74895823	74895852-74896028	74896048-74896137
TU89942	6	74897101	74897287	QTL_ID=25257	180	2.64	2	74897101-74897190	74897198-74897287
TU89943	6	74898524	74898790	QTL_ID=25257	218	2.44	3	74898524-74898573	74898595-74898688	74898717-74898790
TU89944	6	74899128	74909650	QTL_ID=25257	723	5.69	5	74899128-74899184	74899187-74899487	74900369-74900419	74903952-74904190	74909576-74909650
TU89945	6	74899513	74899705	QTL_ID=25257	183	2.56	2	74899513-74899605	74899616-74899705
TU89946	6	74899855	74900056	QTL_ID=25257	187	3.45	2	74899855-74899946	74899962-74900056
TU89947	6	74900065	74900257	QTL_ID=25257	180	2.81	2	74900065-74900154	74900168-74900257
TU89948	6	74900506	74900702	QTL_ID=25257	192	3.04	2	74900506-74900607	74900613-74900702
TU89949	6	74901844	74902028	QTL_ID=25257	180	2.85	2	74901844-74901933	74901939-74902028
TU89950	6	74902773	74903140	QTL_ID=25257	351	3.44	2	74902773-74902834	74902852-74903140
TU89951	6	74905991	74906208	QTL_ID=25257	157	2.9	2	74905991-74906080	74906142-74906208
TU89952	6	74906731	74906925	QTL_ID=25257	195	2.86	1	74906731-74906925
TU89953	6	74910579	74910784	QTL_ID=25257	180	2	2	74910579-74910668	74910695-74910784
TU89954	6	74912812	74912995	QTL_ID=25257	167	3.53	2	74912812-74912901	74912919-74912995
TU89955	6	74914653	74914848	QTL_ID=25257	167	2.06	2	74914653-74914742	74914772-74914848
TU89956	6	74915136	74915353	QTL_ID=25257	191	3.03	2	74915136-74915236	74915264-74915353
TU89957	6	74915739	74915926	QTL_ID=25257	177	2.89	2	74915739-74915829	74915841-74915926
TU89958	6	74918075	74918355	QTL_ID=25257	266	3.01	3	74918075-74918164	74918169-74918258	74918270-74918355
TU89959	6	74918565	74918764	QTL_ID=25257	178	2	2	74918565-74918652	74918675-74918764
TU89960	6	74921081	74921260	QTL_ID=25257	159	2	2	74921081-74921157	74921179-74921260
TU89961	6	74955410	74955711	QTL_ID=25257	302	43.08	1	74955410-74955711
TU89962	6	74955974	74956251	QTL_ID=25257	278	3.16	1	74955974-74956251
TU89963	6	74956839	74957424	QTL_ID=25257	491	2.81	5	74956839-74956916	74956939-74957009	74957035-74957139	74957164-74957310	74957335-74957424
TU89964	6	74957594	74957846	QTL_ID=25257	253	4.53	1	74957594-74957846
TU89965	6	74958788	74959003	QTL_ID=25257	200	3.09	2	74958788-74958877	74958894-74959003
TU89966	6	74959107	74959479	QTL_ID=25257	319	2.16	3	74959107-74959195	74959221-74959362	74959392-74959479
TU89967	6	74960046	74960231	QTL_ID=25257	186	2.95	1	74960046-74960231
TU89968	6	74960694	74960889	QTL_ID=25257	180	2.87	2	74960694-74960783	74960800-74960889
TU89969	6	74961072	74961438	QTL_ID=25257	343	5.71	3	74961072-74961161	74961178-74961335	74961344-74961438
TU89970	6	74961703	74961911	QTL_ID=25257	180	2.71	2	74961703-74961792	74961822-74961911
TU89971	6	74963232	74963484	QTL_ID=25257	253	3.73	1	74963232-74963484
TU89972	6	74977976	74978405	QTL_ID=25257	430	21.74	1	74977976-74978405
TU89973	6	74978457	74979523	QTL_ID=25257	1023	14.72	2	74978457-74978708	74978753-74979523
TU89974	6	74980921	74981241	QTL_ID=25257	311	4.12	2	74980921-74980965	74980976-74981241
TU89975	6	74981557	74981748	QTL_ID=25257	180	2.39	2	74981557-74981646	74981659-74981748
TU89976	6	74981831	74982046	QTL_ID=25257	203	8.5	2	74981831-74981941	74981955-74982046
TU89977	6	74982635	74982837	QTL_ID=25257	180	2.88	2	74982635-74982724	74982748-74982837
TU89978	6	74982919	74983650	QTL_ID=25257	686	4.22	5	74982919-74983008	74983026-74983130	74983137-74983228	74983238-74983546	74983561-74983650
TU89979	6	74983659	74983926	QTL_ID=25257	268	3.13	1	74983659-74983926
TU89980	6	74985032	74985212	QTL_ID=25257	180	2.27	2	74985032-74985121	74985123-74985212
TU89981	6	74985574	74985810	QTL_ID=25257	237	2.98	1	74985574-74985810
TU89982	6	74987162	74987500	QTL_ID=25257	331	3.41	2	74987162-74987402	74987411-74987500
TU89983	6	74988363	74988552	QTL_ID=25257	180	2.67	2	74988363-74988452	74988463-74988552
TU89984	6	74988836	74989671	QTL_ID=25257	819	3.95	2	74988836-74988931	74988949-74989671
TU89985	6	74989745	74990474	QTL_ID=25257	617	2.55	5	74989745-74989815	74989823-74989921	74989949-74990038	74990078-74990166	74990207-74990474
TU89986	6	74990510	74990710	QTL_ID=25257	195	3.82	2	74990510-74990613	74990620-74990710
TU89987	6	74990873	74991037	QTL_ID=25257	165	2.73	1	74990873-74991037
TU89988	6	74991416	74991798	QTL_ID=25257	362	3.95	2	74991416-74991505	74991527-74991798
TU89989	6	74992363	74992906	QTL_ID=25257	468	4.36	3	74992363-74992656	74992716-74992801	74992819-74992906
TU89990	6	74993169	74993345	QTL_ID=25257	177	2.95	1	74993169-74993345
TU89991	6	74993368	74993576	QTL_ID=25257	192	2.22	2	74993368-74993457	74993475-74993576
TU89992	6	74993748	74994289	QTL_ID=25257	542	4.98	1	74993748-74994289
TU89993	6	75130733	75130932	QTL_ID=25257	192	2.49	2	75130733-75130822	75130831-75130932
TU89994	6	75615715	75616527	QTL_ID=25257	759	19.79	3	75615715-75615929	75615945-75616195	75616235-75616527
TU89995	6	75742815	75743009	QTL_ID=25257	180	2	2	75742815-75742904	75742920-75743009
TU89996	6	79720929	79721378	QTL_ID=25257	443	3.07	2	79720929-79721281	79721289-79721378
TU89997	6	79721826	79722134	QTL_ID=25257	254	2.65	3	79721826-79721909	79721939-79722034	79722061-79722134
TU89998	6	79800297	79800489	QTL_ID=25257	165	2	2	79800297-79800371	79800400-79800489
TU89999	6	79802111	79802306	QTL_ID=25257	180	2.81	2	79802111-79802200	79802217-79802306
TU90000	6	79803755	79803957	QTL_ID=25257	180	2	2	79803755-79803844	79803868-79803957
TU90001	6	79812629	79812818	QTL_ID=25257	180	2.88	2	79812629-79812718	79812729-79812818
TU90002	6	79821579	79821783	QTL_ID=25257	180	2	2	79821579-79821668	79821694-79821783
TU90003	6	79837882	79838072	QTL_ID=25257	186	3.74	2	79837882-79837971	79837977-79838072
TU90004	6	79857132	79857320	QTL_ID=25257	180	2	2	79857132-79857221	79857231-79857320
TU90005	6	79884748	79884933	QTL_ID=25257	180	2	2	79884748-79884837	79884844-79884933
TU90006	6	79889086	79889283	QTL_ID=25257	180	2.93	2	79889086-79889175	79889194-79889283
TU90007	6	79927180	79927378	QTL_ID=25257	180	2	2	79927180-79927269	79927289-79927378
TU90008	6	79928410	79928625	QTL_ID=25257	157	2.03	2	79928410-79928499	79928559-79928625
TU90009	6	79952703	79952914	QTL_ID=25257	180	2	2	79952703-79952792	79952825-79952914
TU90010	6	79953367	79953580	QTL_ID=25257	180	2	2	79953367-79953456	79953491-79953580
TU90011	6	79977747	79977947	QTL_ID=25257	180	3	2	79977747-79977836	79977858-79977947
TU90012	6	79981511	79981686	QTL_ID=25257	176	2.06	1	79981511-79981686
TU90013	6	80015988	80016191	QTL_ID=25257	180	2.73	2	80015988-80016077	80016102-80016191
TU90014	6	80142811	80143004	QTL_ID=25257	180	2	2	80142811-80142900	80142915-80143004
TU90015	6	80299907	80300111	QTL_ID=25257	180	2.82	2	80299907-80299996	80300022-80300111
TU90016	6	80679186	80679559	QTL_ID=25257	374	5.62	1	80679186-80679559
TU90017	6	80680194	80680396	QTL_ID=25257	201	10.34	2	80680194-80680301	80680304-80680396
TU90018	6	80681322	80681547	QTL_ID=25257	226	8.27	1	80681322-80681547
TU90019	6	80681592	80681775	QTL_ID=25257	171	2	2	80681592-80681672	80681686-80681775
TU90020	6	80682607	80682860	QTL_ID=25257	253	2.87	2	80682607-80682738	80682740-80682860
TU90021	6	80683042	80683277	QTL_ID=25257	236	4.58	1	80683042-80683277
TU90022	6	80684624	80685077	QTL_ID=25257	437	4.71	3	80684624-80684854	80684859-80684974	80684988-80685077
TU90023	6	80685259	80685464	QTL_ID=25257	185	2.44	2	80685259-80685355	80685377-80685464
TU90024	6	80699990	80700192	QTL_ID=25257	180	2	2	80699990-80700079	80700103-80700192
TU90025	6	80711675	80711868	QTL_ID=25257	180	2	2	80711675-80711764	80711779-80711868
TU90026	6	81309382	81309568	QTL_ID=25257	180	2	2	81309382-81309471	81309479-81309568
TU90027	6	81354382	81354579	QTL_ID=25257	180	3	2	81354382-81354471	81354490-81354579
TU90028	6	81362062	81362246	QTL_ID=25257	180	2	2	81362062-81362151	81362157-81362246
TU90029	6	81365308	81365495	QTL_ID=25257	180	2	2	81365308-81365397	81365406-81365495
TU90030	6	81377683	81377870	QTL_ID=25257	180	2.93	2	81377683-81377772	81377781-81377870
TU90031	6	81378192	81378375	QTL_ID=25257	165	2	2	81378192-81378281	81378301-81378375
TU90032	6	81378998	81379184	QTL_ID=25257	164	2	2	81378998-81379083	81379107-81379184
TU90033	6	81381498	81381708	QTL_ID=25257	180	2	2	81381498-81381587	81381619-81381708
TU90034	6	81383210	81383405	QTL_ID=25257	169	2	2	81383210-81383299	81383327-81383405
TU90035	6	81384276	81384451	QTL_ID=25257	176	2.05	1	81384276-81384451
TU90036	6	81682213	81682803	QTL_ID=25257	585	12.89	2	81682213-81682695	81682702-81682803
TU90037	6	82462929	82463307	QTL_ID=25257	352	6.55	2	82462929-82463202	82463230-82463307
TU90038	6	82528318	82529683	QTL_ID=25257	173	2	2	82528318-82528406	82529600-82529683
TU90039	6	82690882	82691090	QTL_ID=25257	180	2.83	2	82690882-82690971	82691001-82691090
TU90040	6	82745279	82745641	QTL_ID=25257	363	1580.24	1	82745279-82745641
TU90041	6	83424086	83424281	QTL_ID=25257	196	3.23	1	83424086-83424281
TU90042	6	84039869	84040108	QTL_ID=25257	229	8.22	2	84039869-84039960	84039972-84040108
TU90043	6	84133922	84134122	QTL_ID=25257	201	7.61	1	84133922-84134122
TU90044	6	84169482	84169670	QTL_ID=25257	188	2.45	2	84169482-84169579	84169581-84169670
TU90045	6	84170451	84170637	QTL_ID=25257	183	2.49	2	84170451-84170543	84170548-84170637
TU90046	6	84171535	84171814	QTL_ID=25257	236	2.32	3	84171535-84171602	84171637-84171732	84171743-84171814
TU90047	6	84330492	84330676	QTL_ID=25257	180	2	2	84330492-84330581	84330587-84330676
TU90048	6	84344868	84345116	QTL_ID=25257	238	2.5	2	84344868-84344957	84344969-84345116
TU90049	6	84345585	84345775	QTL_ID=25257	180	2	2	84345585-84345674	84345686-84345775
TU90050	6	84356823	84357031	QTL_ID=25257	180	2	2	84356823-84356912	84356942-84357031
TU90051	6	84512007	84512190	QTL_ID=25257	152	2	2	84512007-84512086	84512119-84512190
TU90052	6	84512315	84512638	QTL_ID=25257	271	2.69	2	84512315-84512521	84512575-84512638
TU90053	6	84527762	84527946	QTL_ID=25257	159	2	2	84527762-84527848	84527875-84527946
TU90054	6	84528595	84528798	QTL_ID=25257	180	2.46	2	84528595-84528684	84528709-84528798
TU90055	6	84529519	84529713	QTL_ID=25257	180	2	2	84529519-84529608	84529624-84529713
TU90056	6	84529850	84530033	QTL_ID=25257	165	2.01	2	84529850-84529924	84529944-84530033
TU90057	6	84530567	84530780	QTL_ID=25257	181	2.43	2	84530567-84530656	84530690-84530780
TU90058	6	84532480	84532684	QTL_ID=25257	205	4.77	1	84532480-84532684
TU90059	6	84534399	84534602	QTL_ID=25257	180	2.77	2	84534399-84534488	84534513-84534602
TU90060	6	84543664	84543857	QTL_ID=25257	180	2.97	2	84543664-84543753	84543768-84543857
TU90061	6	84545312	84545476	QTL_ID=25257	153	2.42	2	84545312-84545401	84545414-84545476
TU90062	6	84627984	84628133	QTL_ID=25257	150	2.49	1	84627984-84628133
TU90063	6	84628349	84628546	QTL_ID=25257	195	2.56	2	84628349-84628453	84628457-84628546
TU90064	6	84674742	84674972	QTL_ID=25257	231	3.45	1	84674742-84674972
TU90065	6	85494426	85494639	QTL_ID=25257	180	2	2	85494426-85494515	85494550-85494639
TU90066	6	85504604	85504790	QTL_ID=25257	180	2	2	85504604-85504693	85504701-85504790
TU90067	6	85543899	85544093	QTL_ID=25257	173	2	2	85543899-85543984	85544007-85544093
TU90068	6	85838662	85838846	QTL_ID=25257	180	2	2	85838662-85838751	85838757-85838846
TU90069	6	85842749	85842942	QTL_ID=25257	164	2	2	85842749-85842837	85842868-85842942
TU90070	6	85845798	85846137	QTL_ID=25257	281	3.58	3	85845798-85845890	85845896-85846012	85846067-85846137
TU90071	6	85847827	85848032	QTL_ID=25257	180	2.49	2	85847827-85847916	85847943-85848032
TU90072	6	85848061	85848255	QTL_ID=25257	156	2	2	85848061-85848149	85848189-85848255
TU90073	6	85848573	85848764	QTL_ID=25257	174	2	2	85848573-85848661	85848680-85848764
TU90074	6	85848893	85849224	QTL_ID=25257	329	4.7	2	85848893-85848983	85848987-85849224
TU90075	6	85849748	85849937	QTL_ID=25257	180	2.6	2	85849748-85849837	85849848-85849937
TU90076	6	85850021	85850213	QTL_ID=25257	151	2.23	2	85850021-85850081	85850124-85850213
TU90077	6	85850357	85850599	QTL_ID=25257	243	3.7	1	85850357-85850599
TU90078	6	85850656	85850838	QTL_ID=25257	180	3.36	2	85850656-85850745	85850749-85850838
TU90079	6	85850869	85851095	QTL_ID=25257	219	2.42	2	85850869-85850958	85850967-85851095
TU90080	6	85852547	85852728	QTL_ID=25257	162	2	2	85852547-85852627	85852648-85852728
TU90081	6	85852918	85853113	QTL_ID=25257	174	2	2	85852918-85853007	85853030-85853113
TU90082	6	85853530	85853825	QTL_ID=25257	277	3.42	2	85853530-85853613	85853633-85853825
TU90083	6	85853867	85854056	QTL_ID=25257	165	2	2	85853867-85853956	85853982-85854056
TU90084	6	85994516	85994956	QTL_ID=25257	374	4.31	2	85994516-85994603	85994671-85994956
TU90085	6	85995369	85995876	QTL_ID=25257	508	6.89	1	85995369-85995876
TU90086	6	85995951	85996285	QTL_ID=25257	309	4.13	3	85995951-85996040	85996056-85996183	85996195-85996285
TU90087	6	85996628	85997414	QTL_ID=25257	570	2.62	4	85996628-85996816	85996908-85996977	85997054-85997111	85997162-85997414
TU90088	6	85997724	85997939	QTL_ID=25257	216	4.61	1	85997724-85997939
TU90089	6	85998227	85998592	QTL_ID=25257	358	3.76	2	85998227-85998529	85998538-85998592
TU90090	6	85998763	85998998	QTL_ID=25257	236	6.36	1	85998763-85998998
TU90091	6	85999042	85999265	QTL_ID=25257	224	3.33	1	85999042-85999265
TU90092	6	85999344	85999498	QTL_ID=25257	155	2.25	1	85999344-85999498
TU90093	6	86087466	86087662	QTL_ID=25257	180	2	2	86087466-86087555	86087573-86087662
TU90094	6	86605838	86606451	QTL_ID=25257	580	25.39	3	86605838-86606161	86606177-86606342	86606362-86606451
TU90095	6	86606725	86607195	QTL_ID=25257	471	616.47	1	86606725-86607195
TU90096	6	86729552	86729740	QTL_ID=25257	163	2	2	86729552-86729640	86729667-86729740
TU90097	6	86780744	86780946	QTL_ID=25257	180	2	2	86780744-86780833	86780857-86780946
TU90098	6	86831853	86832195	QTL_ID=25257	343	8.85	1	86831853-86832195
TU90099	6	86832775	86832982	QTL_ID=25257	208	4.82	1	86832775-86832982
TU90100	6	86833132	86833816	QTL_ID=25257	513	3.2	6	86833132-86833192	86833223-86833312	86833364-86833415	86833484-86833580	86833584-86833698	86833719-86833816
TU90101	6	86833857	86834034	QTL_ID=25257	178	2.11	1	86833857-86834034
TU90102	6	86834704	86834899	QTL_ID=25257	180	2.69	2	86834704-86834793	86834810-86834899
TU90103	6	86835392	86835578	QTL_ID=25257	180	3.09	2	86835392-86835481	86835489-86835578
TU90104	6	86835943	86836134	QTL_ID=25257	179	2.44	2	86835943-86836031	86836045-86836134
TU90105	6	86836522	86836720	QTL_ID=25257	180	2.63	2	86836522-86836611	86836631-86836720
TU90106	6	86837992	86838199	QTL_ID=25257	208	2.69	1	86837992-86838199
TU90107	6	86838211	86838421	QTL_ID=25257	180	2.28	2	86838211-86838300	86838332-86838421
TU90108	6	86840337	86840816	QTL_ID=25257	340	3.06	4	86840337-86840394	86840495-86840584	86840603-86840704	86840727-86840816
TU90109	6	86841800	86842170	QTL_ID=25257	327	2.79	3	86841800-86841895	86841910-86842050	86842081-86842170
TU90110	6	86842967	86843164	QTL_ID=25257	180	2	2	86842967-86843056	86843075-86843164
TU90111	6	86843208	86843414	QTL_ID=25257	198	4.49	2	86843208-86843313	86843323-86843414
TU90112	6	86844037	86844251	QTL_ID=25257	204	3.08	2	86844037-86844147	86844159-86844251
TU90113	6	86844460	86844658	QTL_ID=25257	180	2	2	86844460-86844549	86844569-86844658
TU90114	6	86854025	86855719	QTL_ID=25257	1682	101.16	2	86854025-86855528	86855542-86855719
TU90115	6	87989943	87990147	QTL_ID=25257	195	2.59	2	87989943-87990032	87990043-87990147
TU90116	6	88001931	88002236	QTL_ID=25257	269	2.35	2	88001931-88002109	88002147-88002236
TU90117	6	88036146	88036358	QTL_ID=25257	180	2	2	88036146-88036235	88036269-88036358
TU90118	6	88253612	88253800	QTL_ID=25257	166	2.48	2	88253612-88253701	88253725-88253800
TU90119	6	88271103	88271297	QTL_ID=25257	180	2	2	88271103-88271192	88271208-88271297
TU90120	6	88275671	88275871	QTL_ID=25257	171	2.43	2	88275671-88275760	88275791-88275871
TU90121	6	88276490	88276683	QTL_ID=25257	180	2.93	2	88276490-88276579	88276594-88276683
TU90122	6	88277482	88277869	QTL_ID=25257	377	2.75	2	88277482-88277601	88277613-88277869
TU90123	6	88278536	88278768	QTL_ID=25257	227	2.65	2	88278536-88278672	88278679-88278768
TU90124	6	88279781	88280739	QTL_ID=25257	900	31.01	3	88279781-88280512	88280518-88280607	88280662-88280739
TU90125	6	88286268	88286455	QTL_ID=25257	175	2	2	88286268-88286353	88286367-88286455
TU90126	6	88289982	88290190	QTL_ID=25257	180	2	2	88289982-88290071	88290101-88290190
TU90127	6	88309822	88310028	QTL_ID=25257	180	2	2	88309822-88309911	88309939-88310028
TU90128	6	88311238	88311430	QTL_ID=25257	172	2	2	88311238-88311324	88311346-88311430
TU90129	6	88313178	88313357	QTL_ID=25257	156	2	2	88313178-88313259	88313284-88313357
TU90130	6	88316955	88317142	QTL_ID=25257	180	2.03	2	88316955-88317044	88317053-88317142
TU90131	6	88326377	88326553	QTL_ID=25257	165	2	2	88326377-88326466	88326479-88326553
TU90132	6	88327502	88327697	QTL_ID=25257	180	3.38	2	88327502-88327591	88327608-88327697
TU90133	6	88338700	88338900	QTL_ID=25257	201	3.33	1	88338700-88338900
TU90134	6	88339576	88339774	QTL_ID=25257	180	2	2	88339576-88339665	88339685-88339774
TU90135	6	88340056	88340257	QTL_ID=25257	202	58.33	1	88340056-88340257
TU90136	6	88340388	88340600	QTL_ID=25257	213	5.36	1	88340388-88340600
TU90137	6	88341237	88341564	QTL_ID=25257	328	4.58	1	88341237-88341564
TU90138	6	88341855	88342011	QTL_ID=25257	157	2.86	1	88341855-88342011
TU90139	6	88342093	88342345	QTL_ID=25257	253	3.83	1	88342093-88342345
TU90140	6	88342413	88342602	QTL_ID=25257	158	2	2	88342413-88342481	88342514-88342602
TU90141	6	88343258	88343513	QTL_ID=25257	256	5.12	1	88343258-88343513
TU90142	6	88343561	88343762	QTL_ID=25257	194	5.52	2	88343561-88343663	88343672-88343762
TU90143	6	88344571	88344749	QTL_ID=25257	151	2	2	88344571-88344643	88344672-88344749
TU90144	6	88344870	88345062	QTL_ID=25257	180	2.71	2	88344870-88344959	88344973-88345062
TU90145	6	88345879	88346272	QTL_ID=25257	382	2.72	3	88345879-88345968	88345973-88346085	88346094-88346272
TU90146	6	88349761	88352964	QTL_ID=25257	3047	38.2	8	88349761-88351430	88351444-88351519	88351552-88351636	88351662-88351770	88351779-88351917	88351938-88352188	88352207-88352577	88352619-88352964
TU90147	6	88356175	88356570	QTL_ID=25257	371	3.74	3	88356175-88356255	88356275-88356451	88356458-88356570
TU90148	6	88356595	88356787	QTL_ID=25257	180	2.97	2	88356595-88356684	88356698-88356787
TU90149	6	88356795	88356983	QTL_ID=25257	180	2.77	2	88356795-88356884	88356894-88356983
TU90150	6	88356999	88357395	QTL_ID=25257	397	6.05	1	88356999-88357395
TU90151	6	88357511	88357712	QTL_ID=25257	182	2.75	2	88357511-88357600	88357621-88357712
TU90152	6	88358285	88358493	QTL_ID=25257	185	3.49	2	88358285-88358374	88358399-88358493
TU90153	6	88359540	88359744	QTL_ID=25257	180	2	2	88359540-88359629	88359655-88359744
TU90154	6	88359891	88360100	QTL_ID=25257	188	3.22	2	88359891-88359988	88360011-88360100
TU90155	6	88360290	88360545	QTL_ID=25257	251	3.25	2	88360290-88360350	88360356-88360545
TU90156	6	88360778	88361254	QTL_ID=25257	376	4.22	3	88360778-88360824	88360872-88360960	88361015-88361254
TU90157	6	88362748	88363050	QTL_ID=25257	294	4.54	2	88362748-88362951	88362961-88363050
TU90158	6	88363168	88363350	QTL_ID=25257	180	2.88	2	88363168-88363257	88363261-88363350
TU90159	6	88363553	88363752	QTL_ID=25257	180	3	2	88363553-88363642	88363663-88363752
TU90160	6	88364122	88364571	QTL_ID=25257	429	3.4	4	88364122-88364171	88364179-88364304	88364309-88364446	88364457-88364571
TU90161	6	88364819	88365016	QTL_ID=25257	197	4.54	2	88364819-88364922	88364924-88365016
TU90162	6	88366558	88367101	QTL_ID=25257	411	3.72	3	88366558-88366602	88366676-88366726	88366787-88367101
TU90163	6	88367473	88368084	QTL_ID=25257	608	5.01	2	88367473-88367785	88367790-88368084
TU90164	6	88368351	88368537	QTL_ID=25257	177	2	2	88368351-88368439	88368450-88368537
TU90165	6	88368562	88368746	QTL_ID=25257	185	3.41	1	88368562-88368746
TU90166	6	88368795	88369013	QTL_ID=25257	197	3.66	2	88368795-88368901	88368924-88369013
TU90167	6	88369196	88369530	QTL_ID=25257	333	15.8	2	88369196-88369298	88369301-88369530
TU90168	6	88370195	88370380	QTL_ID=25257	180	2.47	2	88370195-88370284	88370291-88370380
TU90169	6	88370827	88371026	QTL_ID=25257	200	2.76	1	88370827-88371026
TU90170	6	88373372	88373707	QTL_ID=25257	328	2.83	2	88373372-88373571	88373580-88373707
TU90171	6	88406899	88407088	QTL_ID=25257	180	2.54	2	88406899-88406988	88406999-88407088
TU90172	6	88429499	88430820	QTL_ID=25257	1309	6.08	3	88429499-88430319	88430326-88430723	88430731-88430820
TU90173	6	88430975	88432325	QTL_ID=25257	1339	7.32	3	88430975-88431404	88431406-88432220	88432232-88432325
TU90174	6	88432415	88433263	QTL_ID=25257	814	6.84	4	88432415-88432504	88432528-88432883	88432890-88432984	88432991-88433263
TU90175	6	88433823	88434019	QTL_ID=25257	183	2.54	2	88433823-88433912	88433927-88434019
TU90176	6	88434025	88434232	QTL_ID=25257	191	3.01	2	88434025-88434125	88434143-88434232
TU90177	6	88434274	88436385	QTL_ID=25257	2035	5.25	7	88434274-88434353	88434392-88434573	88434580-88435105	88435121-88435376	88435381-88435981	88435986-88436241	88436252-88436385
TU90178	6	88436886	88437314	QTL_ID=25257	428	5.15	2	88436886-88437223	88437225-88437314
TU90179	6	88437876	88438279	QTL_ID=25257	404	6.61	1	88437876-88438279
TU90180	6	88438444	88438751	QTL_ID=25257	308	7.23	1	88438444-88438751
TU90181	6	88438879	88439246	QTL_ID=25257	368	13.25	1	88438879-88439246
TU90182	6	88439738	88439945	QTL_ID=25257	181	2.59	2	88439738-88439828	88439856-88439945
TU90183	6	88439950	88440675	QTL_ID=25257	723	5.55	2	88439950-88440132	88440136-88440675
TU90184	6	88440919	88441345	QTL_ID=25257	407	3.94	3	88440919-88441008	88441023-88441249	88441256-88441345
TU90185	6	88441868	88442058	QTL_ID=25257	191	3.83	1	88441868-88442058
TU90186	6	88442601	88444195	QTL_ID=25257	1539	6.84	5	88442601-88442753	88442772-88443410	88443419-88443571	88443586-88443914	88443931-88444195
TU90187	6	88444250	88444850	QTL_ID=25257	540	3.57	3	88444250-88444590	88444645-88444753	88444761-88444850
TU90188	6	88445039	88445246	QTL_ID=25257	170	2.26	2	88445039-88445118	88445157-88445246
TU90189	6	88445968	88446156	QTL_ID=25257	189	2.98	1	88445968-88446156
TU90190	6	88446203	88446513	QTL_ID=25257	273	3.77	2	88446203-88446408	88446447-88446513
TU90191	6	88446817	88446993	QTL_ID=25257	172	2.02	2	88446817-88446906	88446912-88446993
TU90192	6	88447114	88447361	QTL_ID=25257	233	3.24	2	88447114-88447203	88447219-88447361
TU90193	6	88449189	88449375	QTL_ID=25257	164	2.5	2	88449189-88449278	88449302-88449375
TU90194	6	88450058	88450579	QTL_ID=25257	461	3.92	3	88450058-88450128	88450186-88450301	88450306-88450579
TU90195	6	88451138	88451336	QTL_ID=25257	163	2	2	88451138-88451210	88451247-88451336
TU90196	6	88453909	88454092	QTL_ID=25257	180	2	2	88453909-88453998	88454003-88454092
TU90197	6	88454203	88454399	QTL_ID=25257	196	3.12	2	88454203-88454308	88454310-88454399
TU90198	6	88454546	88454883	QTL_ID=25257	338	5.54	1	88454546-88454883
TU90199	6	88455054	88455232	QTL_ID=25257	179	2.69	1	88455054-88455232
TU90200	6	88455314	88455492	QTL_ID=25257	179	3.18	1	88455314-88455492
TU90201	6	88455672	88455862	QTL_ID=25257	166	2.05	2	88455672-88455747	88455773-88455862
TU90202	6	88456462	88456674	QTL_ID=25257	201	3.71	2	88456462-88456555	88456568-88456674
TU90203	6	88466027	88466400	QTL_ID=25257	339	3.39	2	88466027-88466275	88466311-88466400
TU90204	6	88468202	88468406	QTL_ID=25257	193	5.05	2	88468202-88468299	88468312-88468406
TU90205	6	88499193	88499390	QTL_ID=25257	180	2.91	2	88499193-88499282	88499301-88499390
TU90206	6	88503616	88503908	QTL_ID=25257	293	3.28	1	88503616-88503908
TU90207	6	88537315	88537545	QTL_ID=25257	231	5.68	1	88537315-88537545
TU90208	6	88537676	88537990	QTL_ID=25257	285	4.12	2	88537676-88537870	88537901-88537990
TU90209	6	88538029	88538207	QTL_ID=25257	179	2.87	1	88538029-88538207
TU90210	6	88538301	88540761	QTL_ID=25257	2316	6.01	6	88538301-88538399	88538449-88539282	88539344-88539760	88539771-88540050	88540065-88540421	88540433-88540761
TU90211	6	88540779	88541099	QTL_ID=25257	321	3.92	1	88540779-88541099
TU90212	6	88541184	88541820	QTL_ID=25257	601	4.68	4	88541184-88541282	88541290-88541404	88541415-88541710	88541730-88541820
TU90213	6	88542767	88545916	QTL_ID=25257	2178	42.81	4	88542767-88542882	88543808-88543863	88543901-88545356	88545367-88545916
TU90214	6	88546100	88547015	QTL_ID=25257	853	4.77	3	88546100-88546302	88546345-88546461	88546483-88547015
TU90215	6	88547132	88549016	QTL_ID=25257	1885	11.2	1	88547132-88549016
TU90216	6	88549242	88549600	QTL_ID=25257	346	12.7	2	88549242-88549331	88549345-88549600
TU90217	6	88549970	88550517	QTL_ID=25257	510	10.53	4	88549970-88550065	88550068-88550212	88550216-88550394	88550428-88550517
TU90218	6	88550751	88551062	QTL_ID=25257	312	13.71	1	88550751-88551062
TU90219	6	88603012	88603210	QTL_ID=25257	174	2	2	88603012-88603099	88603125-88603210
TU90220	6	88632113	88632312	QTL_ID=25257	180	2	2	88632113-88632202	88632223-88632312
TU90221	6	88679099	88679281	QTL_ID=25257	180	2	2	88679099-88679188	88679192-88679281
TU90222	6	88757118	88757297	QTL_ID=25257	166	2	2	88757118-88757203	88757218-88757297
TU90223	6	88796464	88796997	QTL_ID=25257	500	10.77	3	88796464-88796553	88796556-88796877	88796910-88796997
TU90224	6	88831934	88832125	QTL_ID=25257	180	2	2	88831934-88832023	88832036-88832125
TU90225	6	88884823	88885482	QTL_ID=25257	660	347.67	1	88884823-88885482
TU90226	6	88891248	88891429	QTL_ID=25257	180	2	2	88891248-88891337	88891340-88891429
TU90227	6	88904257	88904673	QTL_ID=25257	409	4.66	2	88904257-88904575	88904584-88904673
TU90228	6	88914801	88914983	QTL_ID=25257	182	4.37	2	88914801-88914892	88914894-88914983
TU90229	6	88915032	88915192	QTL_ID=25257	161	3.04	1	88915032-88915192
TU90230	6	88915944	88916183	QTL_ID=25257	240	4.58	1	88915944-88916183
TU90231	6	88916257	88916445	QTL_ID=25257	189	2.95	1	88916257-88916445
TU90232	6	88916911	88917138	QTL_ID=25257	228	2.72	1	88916911-88917138
TU90233	6	88917410	88917819	QTL_ID=25257	334	2.84	3	88917410-88917504	88917530-88917676	88917728-88917819
TU90234	6	88919167	88919528	QTL_ID=25257	322	3.27	3	88919167-88919255	88919282-88919422	88919437-88919528
TU90235	6	88920235	88920442	QTL_ID=25257	180	2.47	2	88920235-88920324	88920353-88920442
TU90236	6	88921193	88921380	QTL_ID=25257	180	3.67	2	88921193-88921282	88921291-88921380
TU90237	6	88921525	88921730	QTL_ID=25257	167	2	2	88921525-88921614	88921654-88921730
TU90238	6	88922044	88927084	QTL_ID=25257	1061	4.86	8	88922044-88922242	88922255-88922299	88925994-88926309	88926322-88926417	88926631-88926720	88926737-88926860	88926880-88926985	88927000-88927084
TU90239	6	88922447	88922913	QTL_ID=25257	449	4.1	3	88922447-88922536	88922543-88922691	88922704-88922913
TU90240	6	88923896	88924090	QTL_ID=25257	182	3.43	2	88923896-88923987	88924001-88924090
TU90241	6	88927184	88928541	QTL_ID=25257	1348	7.13	3	88927184-88927276	88927282-88927695	88927701-88928541
TU90242	6	88928589	88928878	QTL_ID=25257	290	7.63	1	88928589-88928878
TU90243	6	88929149	88929526	QTL_ID=25257	362	4.35	2	88929149-88929396	88929413-88929526
TU90244	6	88929602	88930104	QTL_ID=25257	503	6.84	1	88929602-88930104
TU90245	6	88930376	88931199	QTL_ID=25257	764	5.21	3	88930376-88930467	88930481-88930585	88930633-88931199
TU90246	6	88931224	88931582	QTL_ID=25257	323	4.68	3	88931224-88931331	88931340-88931464	88931493-88931582
TU90247	6	88931689	88932540	QTL_ID=25257	846	6.27	2	88931689-88932444	88932451-88932540
TU90248	6	88932922	88933124	QTL_ID=25257	203	6.46	1	88932922-88933124
TU90249	6	88933193	88933379	QTL_ID=25257	180	2.03	2	88933193-88933282	88933290-88933379
TU90250	6	88933465	88933966	QTL_ID=25257	496	4.8	2	88933465-88933747	88933754-88933966
TU90251	6	88934306	88934617	QTL_ID=25257	268	3.83	2	88934306-88934383	88934428-88934617
TU90252	6	88934703	88934949	QTL_ID=25257	247	4.74	1	88934703-88934949
TU90253	6	88935486	88935733	QTL_ID=25257	248	4.04	1	88935486-88935733
TU90254	6	88935939	88936415	QTL_ID=25257	366	5.74	4	88935939-88935983	88936046-88936126	88936167-88936304	88936314-88936415
TU90255	6	88936740	88937068	QTL_ID=25257	308	5.09	3	88936740-88936831	88936846-88936963	88936971-88937068
TU90256	6	88939310	88939792	QTL_ID=25257	483	5	1	88939310-88939792
TU90257	6	88940267	88940478	QTL_ID=25257	180	3.09	2	88940267-88940356	88940389-88940478
TU90258	6	88940489	88940683	QTL_ID=25257	186	3.61	2	88940489-88940578	88940588-88940683
TU90259	6	88942025	88942232	QTL_ID=25257	195	2.58	2	88942025-88942134	88942148-88942232
TU90260	6	88942355	88942816	QTL_ID=25257	452	3.69	2	88942355-88942410	88942421-88942816
TU90261	6	88943053	88943254	QTL_ID=25257	181	3.77	2	88943053-88943142	88943164-88943254
TU90262	6	88945436	88945631	QTL_ID=25257	180	2.89	2	88945436-88945525	88945542-88945631
TU90263	6	88946409	88946605	QTL_ID=25257	181	3.34	2	88946409-88946498	88946515-88946605
TU90264	6	88947082	88947339	QTL_ID=25257	234	2.81	3	88947082-88947132	88947142-88947234	88947250-88947339
TU90265	6	88947746	88947931	QTL_ID=25257	180	2.81	2	88947746-88947835	88947842-88947931
TU90266	6	88952135	88952326	QTL_ID=25257	180	2	2	88952135-88952224	88952237-88952326
TU90267	6	88955379	88955574	QTL_ID=25257	180	2	2	88955379-88955468	88955485-88955574
TU90268	6	88959988	88960181	QTL_ID=25257	180	2	2	88959988-88960077	88960092-88960181
TU90269	6	88963091	88963243	QTL_ID=25257	150	2.01	2	88963091-88963180	88963184-88963243
TU90270	6	88964481	88964661	QTL_ID=25257	181	2.66	1	88964481-88964661
TU90271	6	88964860	88965153	QTL_ID=25257	294	6.56	1	88964860-88965153
TU90272	6	88965201	88965440	QTL_ID=25257	240	13.65	1	88965201-88965440
TU90273	6	88965570	88965780	QTL_ID=25257	173	2.06	2	88965570-88965659	88965698-88965780
TU90274	6	88966514	88966824	QTL_ID=25257	297	3.58	2	88966514-88966603	88966618-88966824
TU90275	6	88967565	88967744	QTL_ID=25257	180	2.63	1	88967565-88967744
TU90276	6	88968589	88968860	QTL_ID=25257	243	2.54	2	88968589-88968678	88968708-88968860
TU90277	6	88969058	88969244	QTL_ID=25257	187	2.32	1	88969058-88969244
TU90278	6	88970401	88970590	QTL_ID=25257	156	2	2	88970401-88970468	88970503-88970590
TU90279	6	88970825	88971023	QTL_ID=25257	199	3.55	1	88970825-88971023
TU90280	6	88971116	88971386	QTL_ID=25257	230	3.3	2	88971116-88971294	88971336-88971386
TU90281	6	88972004	88972191	QTL_ID=25257	188	4.69	1	88972004-88972191
TU90282	6	88972287	88972486	QTL_ID=25257	198	2.93	2	88972287-88972383	88972386-88972486
TU90283	6	88973184	88973376	QTL_ID=25257	180	2.22	2	88973184-88973273	88973287-88973376
TU90284	6	88974729	88974942	QTL_ID=25257	214	4.96	1	88974729-88974942
TU90285	6	88975553	88975839	QTL_ID=25257	242	3.19	2	88975553-88975742	88975788-88975839
TU90286	6	88977036	88977539	QTL_ID=25257	473	3.49	4	88977036-88977149	88977158-88977290	88977295-88977430	88977450-88977539
TU90287	6	88977587	88978090	QTL_ID=25257	500	5.62	2	88977587-88977991	88977996-88978090
TU90288	6	88978214	88978466	QTL_ID=25257	241	2.41	2	88978214-88978295	88978308-88978466
TU90289	6	88978674	88979107	QTL_ID=25257	425	5.67	2	88978674-88978764	88978774-88979107
TU90290	6	88979182	88979486	QTL_ID=25257	305	4.79	1	88979182-88979486
TU90291	6	88979679	88980013	QTL_ID=25257	323	7.54	3	88979679-88979791	88979796-88979911	88979920-88980013
TU90292	6	88980023	88980331	QTL_ID=25257	287	3.49	3	88980023-88980122	88980131-88980227	88980242-88980331
TU90293	6	88981526	88982020	QTL_ID=25257	495	8.55	1	88981526-88982020
TU90294	6	88982878	88983074	QTL_ID=25257	180	2	2	88982878-88982967	88982985-88983074
TU90295	6	89052774	89060253	QTL_ID=25257	7407	13.18	7	89052774-89053412	89053419-89055205	89055215-89056118	89056120-89056408	89056451-89057206	89057213-89058031	89058041-89060253
TU90296	6	89060341	89062606	QTL_ID=25257	2129	14.19	3	89060341-89060586	89060593-89060687	89060819-89062606
TU90297	6	89062630	89062795	QTL_ID=25257	158	2	2	89062630-89062719	89062728-89062795
TU90298	6	89063552	89063726	QTL_ID=25257	175	3.57	1	89063552-89063726
TU90299	6	89070593	89071622	QTL_ID=25257	993	20.22	3	89070593-89071187	89071191-89071332	89071367-89071622
TU90300	6	89071633	89071806	QTL_ID=25257	174	21.01	1	89071633-89071806
TU90301	6	89094480	89110032	QTL_ID=25257	4064	6.94	15	89094480-89094570	89094579-89094893	89094916-89095050	89095066-89095426	89095477-89096132	89096134-89096412	89096416-89096631	89096636-89096892
TU90302	6	89097295	89099561	QTL_ID=25257	2266	8.68	2	89097295-89098417	89098419-89099561
TU90303	6	89099581	89100092	QTL_ID=25257	498	3.65	3	89099581-89099898	89099909-89099998	89100003-89100092
TU90304	6	89100648	89101304	QTL_ID=25257	620	4.77	3	89100648-89101034	89101063-89101204	89101214-89101304
TU90305	6	89101345	89101549	QTL_ID=25257	197	2.46	2	89101345-89101451	89101460-89101549
TU90306	6	89101578	89101787	QTL_ID=25257	182	3.82	2	89101578-89101667	89101696-89101787
TU90307	6	89102391	89102779	QTL_ID=25257	379	3.87	2	89102391-89102538	89102549-89102779
TU90308	6	89102992	89103472	QTL_ID=25257	481	4.91	1	89102992-89103472
TU90309	6	89103529	89104005	QTL_ID=25257	434	3.59	3	89103529-89103786	89103789-89103878	89103920-89104005
TU90310	6	89104296	89104547	QTL_ID=25257	252	6.25	1	89104296-89104547
TU90311	6	89104820	89105211	QTL_ID=25257	355	3.19	2	89104820-89105087	89105125-89105211
TU90312	6	89105928	89106108	QTL_ID=25257	181	2.78	1	89105928-89106108
TU90313	6	89108474	89108739	QTL_ID=25257	266	5.36	1	89108474-89108739
TU90314	6	89110299	89110891	QTL_ID=25257	593	5.34	1	89110299-89110891
TU90315	6	89111086	89111281	QTL_ID=25257	180	2	2	89111086-89111175	89111192-89111281
TU90316	6	89111490	89111705	QTL_ID=25257	216	4.45	1	89111490-89111705
TU90317	6	89111742	89113130	QTL_ID=25257	1333	4.54	6	89111742-89111832	89111844-89112005	89112020-89112140	89112149-89112245	89112258-89113029	89113041-89113130
TU90318	6	89113480	89113969	QTL_ID=25257	463	5.95	3	89113480-89113569	89113581-89113859	89113876-89113969
TU90319	6	89114544	89114962	QTL_ID=25257	344	11.09	2	89114544-89114746	89114822-89114962
TU90320	6	89116687	89116890	QTL_ID=25257	180	2.8	2	89116687-89116776	89116801-89116890
TU90321	6	89117478	89117694	QTL_ID=25257	184	3.08	2	89117478-89117567	89117601-89117694
TU90322	6	89117859	89118052	QTL_ID=25257	194	5.25	1	89117859-89118052
TU90323	6	89118435	89119491	QTL_ID=25257	1036	8.51	2	89118435-89118911	89118933-89119491
TU90324	6	89119635	89119819	QTL_ID=25257	180	2.92	2	89119635-89119724	89119730-89119819
TU90325	6	89119929	89120105	QTL_ID=25257	177	2.37	1	89119929-89120105
TU90326	6	89122104	89122302	QTL_ID=25257	199	3.04	1	89122104-89122302
TU90327	6	89123986	89124166	QTL_ID=25257	181	2.82	1	89123986-89124166
TU90328	6	89126001	89126376	QTL_ID=25257	317	3.49	3	89126001-89126105	89126133-89126254	89126287-89126376
TU90329	6	89127251	89127445	QTL_ID=25257	173	2.06	2	89127251-89127340	89127363-89127445
TU90330	6	89178864	89180878	QTL_ID=25257	2015	41.19	1	89178864-89180878
TU90331	6	89181324	89183031	QTL_ID=25257	1708	53.99	1	89181324-89183031
TU90332	6	89190885	89191059	QTL_ID=25257	168	2.02	2	89190885-89190974	89190982-89191059
TU90333	6	89324539	89324708	QTL_ID=25257	170	2.78	1	89324539-89324708
TU90334	6	89329704	89329897	QTL_ID=25257	180	2	2	89329704-89329793	89329808-89329897
TU90335	6	89722953	89723152	QTL_ID=25257	180	2	2	89722953-89723042	89723063-89723152
TU90336	6	89723377	89723577	QTL_ID=25257	201	5.76	1	89723377-89723577
TU90337	6	89723904	89724419	QTL_ID=25257	499	5.19	2	89723904-89724005	89724023-89724419
TU90338	6	89724431	89724638	QTL_ID=25257	169	2.42	2	89724431-89724509	89724549-89724638
TU90339	6	89724760	89724953	QTL_ID=25257	186	5.16	2	89724760-89724851	89724860-89724953
TU90340	6	89725032	89725221	QTL_ID=25257	190	4.49	1	89725032-89725221
TU90341	6	89725610	89726782	QTL_ID=25257	1148	10.98	4	89725610-89726008	89726026-89726361	89726365-89726464	89726470-89726782
TU90342	6	89727003	89727477	QTL_ID=25257	430	5.82	3	89727003-89727085	89727122-89727377	89727387-89727477
TU90343	6	89825037	89825234	QTL_ID=25257	176	76.22	2	89825037-89825165	89825188-89825234
TU90344	6	90344158	90345389	QTL_ID=25257	1230	9.47	2	90344158-90344376	90344379-90345389
TU90345	6	90345395	90345787	QTL_ID=25257	393	7.18	1	90345395-90345787
TU90346	6	90653143	90653329	QTL_ID=25257	180	2	2	90653143-90653232	90653240-90653329
TU90347	6	90955310	90955493	QTL_ID=25257	180	2	2	90955310-90955399	90955404-90955493
TU90348	6	90961501	90961691	QTL_ID=25257	180	2	2	90961501-90961590	90961602-90961691
TU90349	6	91148758	91149188	QTL_ID=25257	431	21.8	1	91148758-91149188
TU90350	6	91164288	91164611	QTL_ID=25257	273	3.1	3	91164288-91164375	91164417-91164507	91164518-91164611
TU90351	6	91257874	91258078	QTL_ID=25257	180	2	2	91257874-91257963	91257989-91258078
TU90352	6	91259517	91259702	QTL_ID=25257	180	2	2	91259517-91259606	91259613-91259702
TU90353	6	91261050	91261242	QTL_ID=25257	180	2	2	91261050-91261139	91261153-91261242
TU90354	6	91269824	91270007	QTL_ID=25257	158	2	2	91269824-91269910	91269937-91270007
TU90355	6	91303274	91304116	QTL_ID=25257	756	4.64	2	91303274-91303363	91303451-91304116
TU90356	6	91305384	91305569	QTL_ID=25257	180	2.47	2	91305384-91305473	91305480-91305569
TU90357	6	91305627	91305823	QTL_ID=25257	157	2	2	91305627-91305715	91305756-91305823
TU90358	6	91306194	91306374	QTL_ID=25257	158	2.26	2	91306194-91306261	91306285-91306374
TU90359	6	91306813	91307099	QTL_ID=25257	217	2.35	2	91306813-91306860	91306931-91307099
TU90360	6	91309158	91309355	QTL_ID=25257	188	4.7	2	91309158-91309253	91309264-91309355
TU90361	6	91310527	91310735	QTL_ID=25257	209	3.44	1	91310527-91310735
TU90362	6	91310865	91311053	QTL_ID=25257	180	2.88	2	91310865-91310954	91310964-91311053
TU90363	6	91313264	91313475	QTL_ID=25257	212	2.74	1	91313264-91313475
TU90364	6	91314246	91314437	QTL_ID=25257	180	2	2	91314246-91314335	91314348-91314437
TU90365	6	91316567	91316754	QTL_ID=25257	180	2	2	91316567-91316656	91316665-91316754
TU90366	6	91317270	91317934	QTL_ID=25257	631	4.46	3	91317270-91317670	91317672-91317809	91317843-91317934
TU90367	6	91318498	91318703	QTL_ID=25257	187	4.86	2	91318498-91318589	91318609-91318703
TU90368	6	91318788	91319241	QTL_ID=25257	408	3.8	3	91318788-91318877	91318889-91319002	91319038-91319241
TU90369	6	91320158	91320355	QTL_ID=25257	172	2	2	91320158-91320241	91320268-91320355
TU90370	6	91321123	91321313	QTL_ID=25257	172	2	2	91321123-91321212	91321232-91321313
TU90371	6	91323130	91323391	QTL_ID=25257	258	3.05	2	91323130-91323297	91323302-91323391
TU90372	6	91323417	91323603	QTL_ID=25257	184	3.45	2	91323417-91323506	91323510-91323603
TU90373	6	91325548	91325748	QTL_ID=25257	180	2.12	2	91325548-91325637	91325659-91325748
TU90374	6	91327077	91327271	QTL_ID=25257	180	2.02	2	91327077-91327166	91327182-91327271
TU90375	6	91329286	91329487	QTL_ID=25257	202	6.7	1	91329286-91329487
TU90376	6	91330443	91331340	QTL_ID=25257	847	16.72	2	91330443-91330758	91330810-91331340
TU90377	6	91331915	91332135	QTL_ID=25257	210	2.21	2	91331915-91332034	91332046-91332135
TU90378	6	91333039	91333232	QTL_ID=25257	180	2.38	2	91333039-91333128	91333143-91333232
TU90379	6	91333593	91333881	QTL_ID=25257	237	2.71	3	91333593-91333649	91333685-91333774	91333792-91333881
TU90380	6	91334318	91334491	QTL_ID=25257	168	2.1	2	91334318-91334395	91334402-91334491
TU90381	6	91334737	91334930	QTL_ID=25257	180	3	2	91334737-91334826	91334841-91334930
TU90382	6	91335045	91335237	QTL_ID=25257	179	2.41	2	91335045-91335134	91335149-91335237
TU90383	6	91336117	91336306	QTL_ID=25257	186	4.08	2	91336117-91336211	91336216-91336306
TU90384	6	91336605	91336794	QTL_ID=25257	180	2.81	2	91336605-91336694	91336705-91336794
TU90385	6	91337787	91337971	QTL_ID=25257	152	2	2	91337787-91337869	91337903-91337971
TU90386	6	91338651	91338834	QTL_ID=25257	180	2.41	2	91338651-91338740	91338745-91338834
TU90387	6	91339188	91339346	QTL_ID=25257	153	2.06	2	91339188-91339250	91339257-91339346
TU90388	6	91339469	91339719	QTL_ID=25257	251	4.63	1	91339469-91339719
TU90389	6	91339722	91339907	QTL_ID=25257	180	2.86	2	91339722-91339811	91339818-91339907
TU90390	6	91340758	91340958	QTL_ID=25257	194	5.28	2	91340758-91340858	91340866-91340958
TU90391	6	91341301	91341543	QTL_ID=25257	243	2.95	1	91341301-91341543
TU90392	6	91341694	91341880	QTL_ID=25257	170	2	2	91341694-91341781	91341799-91341880
TU90393	6	91345746	91345932	QTL_ID=25257	180	2	2	91345746-91345835	91345843-91345932
TU90394	6	91597401	91598320	QTL_ID=25257	907	12.92	2	91597401-91597465	91597479-91598320
TU90395	6	91627512	91627688	QTL_ID=25257	177	2.84	1	91627512-91627688
TU90396	6	91641200	91645945	QTL_ID=25257	435	6.57	2	91641200-91641291	91645603-91645945
TU90397	6	91642941	91643125	QTL_ID=25257	172	2.39	2	91642941-91643022	91643036-91643125
TU90398	6	91667857	91668056	QTL_ID=25257	180	2	2	91667857-91667946	91667967-91668056
TU90399	6	91671535	91671722	QTL_ID=25257	180	2	2	91671535-91671624	91671633-91671722
TU90400	6	91675261	91677121	QTL_ID=25257	153	2	2	91675261-91675343	91677052-91677121
TU90401	6	91679268	91679450	QTL_ID=25257	151	2	2	91679268-91679345	91679378-91679450
TU90402	6	91689017	91689205	QTL_ID=25257	180	2	2	91689017-91689106	91689116-91689205
TU90403	6	91753273	91753455	QTL_ID=25257	180	2	2	91753273-91753362	91753366-91753455
TU90404	6	91753770	91753961	QTL_ID=25257	180	2	2	91753770-91753859	91753872-91753961
TU90405	6	91787502	91787690	QTL_ID=25257	180	2	2	91787502-91787591	91787601-91787690
TU90406	6	91789686	91789884	QTL_ID=25257	180	2	2	91789686-91789775	91789795-91789884
TU90407	6	91868195	91869191	QTL_ID=25257	997	14.34	1	91868195-91869191
TU90408	6	91941241	91941436	QTL_ID=25257	180	2.36	2	91941241-91941330	91941347-91941436
TU90409	6	91941726	91941971	QTL_ID=25257	246	4.83	1	91941726-91941971
TU90410	6	91942116	91942310	QTL_ID=25257	171	2	2	91942116-91942200	91942225-91942310
TU90411	6	91980931	91981112	QTL_ID=25257	180	2	2	91980931-91981020	91981023-91981112
TU90412	6	92062701	92062889	QTL_ID=25257	164	2.27	2	92062701-92062790	92062816-92062889
TU90413	6	92091973	92094297	QTL_ID=25257	549	26.19	3	92091973-92092192	92093963-92094182	92094189-92094297
TU90414	6	92092832	92093023	QTL_ID=25257	157	2	2	92092832-92092903	92092939-92093023
TU90415	6	92093432	92093609	QTL_ID=25257	178	2.54	1	92093432-92093609
TU90416	6	92094719	92094895	QTL_ID=25257	177	2.8	1	92094719-92094895
TU90417	6	92097230	92097411	QTL_ID=25257	180	2	2	92097230-92097319	92097322-92097411
TU90418	6	92100933	92101124	QTL_ID=25257	180	2.56	2	92100933-92101022	92101035-92101124
TU90419	6	92104459	92104873	QTL_ID=25257	332	2.76	3	92104459-92104582	92104658-92104775	92104784-92104873
TU90420	6	92105055	92105240	QTL_ID=25257	175	2	2	92105055-92105143	92105155-92105240
TU90421	6	92105712	92105980	QTL_ID=25257	269	3.28	1	92105712-92105980
TU90422	6	92106053	92106255	QTL_ID=25257	188	2.42	2	92106053-92106142	92106158-92106255
TU90423	6	92109531	92109741	QTL_ID=25257	180	2.96	2	92109531-92109620	92109652-92109741
TU90424	6	92110201	92110400	QTL_ID=25257	180	2	2	92110201-92110290	92110311-92110400
TU90425	6	92236289	92237212	QTL_ID=25257	924	9.5	1	92236289-92237212
TU90426	6	92250492	92250689	QTL_ID=25257	183	2.81	2	92250492-92250581	92250597-92250689
TU90427	6	92390502	92390705	QTL_ID=25257	180	2	2	92390502-92390591	92390616-92390705
TU90428	6	92400333	92400522	QTL_ID=25257	181	3.03	2	92400333-92400422	92400432-92400522
TU90429	6	92571582	92571789	QTL_ID=25257	180	2	2	92571582-92571671	92571700-92571789
TU90430	6	92783765	92783952	QTL_ID=25257	183	2.92	2	92783765-92783854	92783860-92783952
TU90431	6	92942344	92942546	QTL_ID=25257	180	2.92	2	92942344-92942433	92942457-92942546
TU90432	6	93102583	93102816	QTL_ID=25257	182	2.38	2	93102583-93102690	93102743-93102816
TU90433	6	93103626	93103823	QTL_ID=25257	180	2.5	2	93103626-93103715	93103734-93103823
[truncated: 3,851 more rows]
