# Supplementary material for: Deciphering Transcriptome and Complex Alternative Splicing Transcripts in Mammary Gland Tissues from Cows Naturally Infected with Staphylococcus aureus Mastitis
Source: PLoS One. 2016 Jul 26;11(7):e0159719. doi: 10.1371/journal.pone.0159719 (PMC4961362; doi:10.1371/journal.pone.0159719)
Supplement: S6 File — Table A. Genes exhibited retained intron patterns in HS3A and HS8A and participated in immune, defense and inflammatory responses. Table B. Overlapped genes with the same and different exon skipping pattern expressed in HS8A and HS3A and participated in immune, defense and inflammatory responses. Table C. Genes with 5’-splicing events were healthy-group-specific and mastitic- group-specific and participated in immune, defense and inflammatory responses. Table D. Alternative 5' splicing site pattern of genes expressed and participated in immune, defense and inflammatory responses in healthy and mastitis groups. Table E. Genes with 3’-splicing events were healthy-group-specific and mastitic- group-specific and participated in immune, defense and inflammatory responses. Table F. Alternative 3' splicing site pattern of genes expressed and participated in immune, defense and inflammatory responses in healthy and mastitis groups. (XLSX) [file pone.0159719.s006.xlsx]

## Sheet: Table A
Table A. Genes exhibited retained intron patterns in HS3A and HS8A and participated in immune, defense and inflammatory responses
NO.	Gene ID	Gene name	Offical gene symbol	Chromosome	Strand	Retained intron in HS3A	Retained intron in HS8A
1	ENSBTAG00000001292	lactotransferrin	LTF	Chr22	+	54322246-54323188	54314012-54317753
						54332100-54334325	54322246-54323188
						54334374-54334996	54332100-54334325
						54337203-54341960	54334374-54334996
						54342029-54343948	54337203-54341960
							54342029-54343948
2	ENSBTAG00000001987	SWAP switching B-cell complex 70kDa subunit	SWAP70	Chr15	-	41940985-41946908	41939825-41940785
							41940985-41946908
3	ENSBTAG00000002006	thrombospondin 1	Thbs1	Chr10	+	35126526-35126940	35114135-35114695
						35127039-35127142	35116643-35116934
							35117135-35117247
							35117371-35118389
							35118484-35119890
							35121032-35121263
							35126526-35126940
							35127039-35127142
4	ENSBTAG00000002069	MHC class I heavy chain	BOLA	Chr23	-	28656084-28656248	28656084-28656248
						28656297-28656435	28656297-28656435
						28656469-28656895	28656469-28656895
						28659159-28659471	28659159-28659471
5	ENSBTAG00000002296	transmembrane protein 173	Tmem173	Chr7	-	50051186-50051983	50051186-50051983
					-	50053997-50054071	50053997-50054071
					-	50054299-50054899	50054299-50054899
							50055001-50055312
6	ENSBTAG00000003039	proteasome (prosome, macropain) subunit, beta type, 8 (large multifunctional peptidase 7)	psmb8	Chr23	-	7380426-7380778	7380426-7380778
						7380909-7381692	7380909-7381692
						7381805-7381963	7381805-7381963
						7382112-7382869	7382112-7382869
7	ENSBTAG00000003220	Duffy blood group, chemokine receptor	ACKR1	Chr3	-	11499203-11499628	11499203-11499628
8	ENSBTAG00000003764	akirin 2	AKIRIN2	Chr9	+	64064724-64066517	64064724-64066517
						64066668-64068954	64066668-64068954
						64069027-64069285	64069027-64069285
9	ENSBTAG00000004211	tumor necrosis factor receptor superfamily, member 1A	TNFRSF1A	Chr5	+	110820642-110820793	110820642-110820793
						110823114-110823229	110823114-110823229
10	ENSBTAG00000004840	complement component 1, s subcomponent	C1s	Chr5	-	10391182-10391895	10391182-10391895
11	ENSBTAG00000005005	casein alpha-S2	CSN1S2	Chr6	+	88410916-88412726	88412754-88413543
						88412754-88413543	88414111-88414903
						88413695-88414083	88415398-88416440
						88414111-88414903	88416465-88416560
						88414931-88415370	88416606-88416865
						88415398-88416440	88417542-88418937
						88416465-88416560	88420685-88420775
						88416606-88416865	88420821-88421924
						88416989-88417514
						88417542-88418937
						88420685-88420775
						88420821-88421924
						88422045-88422800
						88422846-88427235
12	ENSBTAG00000005397	CD46 molecule, complement regulatory protein	CD46	Chr16	-	73894149-73900205	73894149-73900205
						73901017-73902507	73901017-73902507
						73902562-73906195	73902562-73906195
						73894149-73896644	73894149-73896644
						73896734-73900205	73896734-73900205
13	ENSBTAG00000006572	caspase recruitment domain family, member 9	CARD9	Chr11	-	107730477-107730560	107732438-107732710
						107731169-107732391
						107732438-107732710
14	ENSBTAG00000007850	inter-alpha (globulin) inhibitor H4 (plasma Kallikrein-sensitive glycoprotein)	ITIH4	Chr22	+	49117495-49117579	49112740-49112837
							49115783-49116218
							49117272-49117467
							49117495-49117579
15	ENSBTAG00000008600	TRAF3 interacting protein 2	TRAF3IP2	Chr9	+	40658630-40662786	40658630-40662786
						40662862-40665352
16	ENSBTAG00000008682	toll-like receptor 3	TLR3	Chr27	+	17499103-17500144	17494370-17497252
17	ENSBTAG00000008953	transporter 1, ATP-binding cassette, sub-family B (MDR/TAP)	TAP1	Chr23	-	7387854-7388015	7387854-7388015
						7390522-7391474	7390522-7391474
						7391858-7392286	7391858-7392286
						7388145-7388975	7388145-7388975
18	ENSBTAG00000008954	proteasome (prosome, macropain) subunit, beta type, 9 (large multifunctional peptidase 2)	PSMB9	Chr23	+	7393535-7395404	7393535-7395404
19	ENSBTAG00000010303	intercellular adhesion molecule 1	ICAM1	Chr7	+	13285523-13285652	13285523-13285652
						13285902-13285983
20	ENSBTAG00000010447	lymphocyte-specific protein 1	LSP1	Chr29	-	51457198-51457937	51457198-51457937
						51460307-51460510	51460601-51460952
						51460601-51460952	51461149-51462725
21	ENSBTAG00000010987	nuclear factor of kappa light polypeptide gene enhancer in B-cells inhibitor, zeta	Mail	Chr1	+	47297976-47298459	47297976-47298459
						47298717-47298813	47298491-47298612
						47299590-47300403	47298717-47298813
						47301147-47301332	47299590-47300403
						47301397-47301623	47301147-47301332
						47301794-47302715	47301397-47301623
						47302827-47302954	47301794-47302715
						47303123-47304985	47302827-47302954
22	ENSBTAG00000011757	presenilin 1	PSEN1	Chr10	+	87130584-87133242	87130584-87133242
						87130584-87133125	87130584-87133125
						87133156-87133242	87133156-87133242
23	ENSBTAG00000012062	peroxiredoxin 2	PRDX2	Chr7	+	10999430-10999930	11000046-11000139
						65871302-65874771	10999430-10999930
24	ENSBTAG00000012208	MHC class I heavy chain	BOLA	Chr23	+	27843761-27844086	27843761-27844086
						27844805-27845376	27844805-27845376
25	ENSBTAG00000012684	chemokine (C-C motif) ligand 19	CCL19	Chr8	-	80276633-80276722	80276633-80276722
26	ENSBTAG00000012780	lactoperoxidase	LPO	Chr19	+	8435835-8437177	8435835-8437177
						8437266-8441905
27	ENSBTAG00000013197	presenilin 2 (Alzheimer disease 4)	PSEN2	Chr16	+	26893174-26895284	26893174-26895284
						26896267-26897498
28	ENSBTAG00000013259	polymerase (RNA) III (DNA directed) polypeptide A, 155kDa	POLR3A	Chr28	-	33121352-33121544	33124320-33128634
						33124320-33128634
29	ENSBTAG00000013926	Fc fragment of IgG, receptor, transporter, alpha	FCGRT	Chr18	+	55913757-55914049	55913757-55914049
						55917777-55918830	55917777-55918830
						55913574-55913669	55913574-55913669
30	ENSBTAG00000014024	similar to voltage-gated potassium channel beta subunit 4.1; proteasome maturation protein	POMP	Chr12	-	31396691-31399524	31396691-31399524
31	ENSBTAG00000015228	CD74 molecule, major histocompatibility complex, class II invariant chain	CD74	Chr7	-	61216833-61217102	61216833-61217102
						61217163-61218821	61217163-61218821
						61220120-61220653	61219291-61220056
						61220728-61220932	61220120-61220653
							61220728-61220932
32	ENSBTAG00000015249	UDP-Gal:betaGlcNAc beta 1,4- galactosyltransferase, polypeptide 1	B4GALT1	Chr8	-	78983902-78986895	78983902-78986895
33	ENSBTAG00000015635	tumor necrosis factor receptor superfamily, member 4	TNFRSF4	Chr16	+	48558304-48558721	48557926-48558177
						48558830-48559084	48558304-48558721
							48560205-48560296
34	ENSBTAG00000015900	canopy 3 homolog (zebrafish)	CNPY3	Chr23	+	17178711-17179518	17178711-17179518
						17179616-17181857	17179616-17181857
35	ENSBTAG00000016828	TAP binding protein (tapasin)	TAPBP	Chr23	-	7768127-7768814	7768850-7768982
						7768850-7768982
36	ENSBTAG00000016864	lipopolysaccharide binding protein	LBP	Chr13	+	67832782-67833796	67832782-67833796
37	ENSBTAG00000017280	complement component 3	C3	Chr7	+	16338945-16339044	16320537-16320644
						16349554-16350101	16322593-16322695
							16329390-16329557
							16336437-16338877
							16338945-16339044
							16340714-16340971
							16341132-16342104
							16349149-16349270
							16349554-16350101
38	ENSBTAG00000017547	drebrin-like	DBNL	Chr22	+	65096-66880	66994-67577
						66994-67577	67653-68599
						67653-68599	68747-69565
						68747-69565	70110-70232
						70110-70232	70279-70681
						70279-70681
39	ENSBTAG00000018451	parathymosin	PTMS	Chr5	-	10658937-10659111	10658937-10659111
						10659174-10659298	10659174-10659298
40	ENSBTAG00000019386	non-classical MHC class I antigen	novel gene	Chr23	-	28484118-28484279	28484118-28484279
						28484328-28484466	28484328-28484466
						28484500-28484920	28484500-28484920
						28485026-28485143	28485026-28485143
						28486598-28486795	28485420-28486321
						28487066-28487377	28486598-28486795
						28484500-28485143	28487066-28487377
							28484500-28485143
41	ENSBTAG00000020116	MHC Class I JSP.1	JSP.1	Chr23	-	28599191-28599352	28599191-28599352
						28599572-28599995	28599572-28599995
						28601659-28601854	28601659-28601854
						28600497-28601382
42	ENSBTAG00000020457	transforming growth factor, beta 1	TGFB1	Chr18	-	50183026-50183184	50183026-50183184
						50186807-50190014
43	ENSBTAG00000020535	PYD and CARD domain containing	novel gene	Chr25	-	29111919-29112265	29111919-29112265
						29112323-29112548	29112323-29112548
44	ENSBTAG00000020780	strawberry notch homolog 2 (Drosophila)	SBNO2	Chr7	-	42618695-42618785	42618463-42618601
						42618881-42618976	42619121-42619235
						42619121-42619235	42619311-42619425
						42619311-42619425	42619535-42619630
						42619535-42619630	42619703-42619802
						42619916-42619989	42619916-42619989
						42620126-42620557	42620126-42620557
						42621290-42621497	42621290-42621497
						42622617-42623318	42621690-42622533
						42624618-42624997	42622617-42623318
						42627099-42627177	42624618-42624997
						42629992-42640954	42627099-42627177
45	ENSBTAG00000020935	hypoxia inducible factor 1, alpha subunit (basic helix-loop-helix transcription factor)		Chr10	+	76000029-76000585	76000029-76000585
46	ENSBTAG00000021249	linker for activation of T cells		Chr25	-	27676152-27676315	27679128-27679260
						27676575-27676805	27679331-27679587
						27678724-27678793
						27679128-27679260
						27679331-27679587
						27679775-27679966
47	ENSBTAG00000022007	SAM domain and HD domain 1		Chr13	-	66535374-66536925	66537018-66537828
						66537018-66537828	66537938-66538116
						66537938-66538116
48	ENSBTAG00000031998	chemokine (C-X-C motif) ligand 16		Chr19	+	26983436-26983777	26986111-26986567
						26986111-26986567
49	ENSBTAG00000037533	complement component 4A		Chr23	-	27169138-27169497	27177608-27177690
						27171048-27171224
						27177608-27177690
50	ENSBTAG00000037558	chemokine (C-X-C motif) ligand 2		Chr6	+	92072288-92072399	92072288-92072399
51	ENSBTAG00000037778	chemokine (C-X-C motif) ligand 2		Chr6	+	92060422-92060512	92060422-92060512
						92060637-92060745	92060637-92060745
						92060830-92061613	92060830-92061613

## Sheet: Table B
Table B. Overlapped genes with the same and different exon skipping pattern expressed in HS8A and HS3A and participated in immune, defense and inflammatory responses
NO.	Gene ID	Gene name	Offical gene symbol	Chromsome	Strand	Constitutive exon	Inclusive exon	Constitutive exon
	Common genes with the same AS pattern
13	ENSBTAG00000002069	MHC class I heavy chain	BOLA	Chr23	-	28655712-28656083	28656249-28656296	28656436-28656468
14	ENSBTAG00000001987	SWAP switching B-cell complex 70kDa subunit	SWAP70	Chr15	-	41958768-41958876	41959985-41960131	41961651-41961878
15	ENSBTAG00000006017	nuclear factor of kappa light polypeptide gene enhancer in B-cells 2 (p49/p100)	NFKB2	Chr26	+	23476504-23476673	23476789-23476891	23477026-23477177
16	ENSBTAG00000006240	toll-like receptor 4	TLR4	Chr8	+	112426793-112427355	112431904-112432070	112434820-112437805
	Common genes with different AS pattern
	HS3A								HS8A
	Gene ID	gene name	Offical gene symbol	chromsome	strand	constitutive exon	inclusive exon	constitutive exon	Gene ID	gene name	chromsome	strand	constitutive exon	inclusive exon	constitutive exon
17	ENSBTAG00000005005	casein alpha-S2	CSN1S2	Chr6	+	88413653-88413694	88414084-88414110	88414904-88414930	ENSBTAG00000005005	casein alpha-S2	Chr6	+	88414084-88414110	88414904-88414930,88415371-88415397,88416441-88416464	88416561-88416605
						88414904-88414930	88415371-88415397,88416441-88416464	88416561-88416605					88413653-88413694	88414084-88414110	88414904-88414930
						88417515-88417541	88418938-88418964	88420661-88420684					88417515-88417541	88420661-88420684	88420776-88420820
						88414904-88414930	88416441-88416464	88416561-88416605					88417515-88417541	88418938-88418964,88420661-88420684	88420776-88420820
						88418938-88418964	88420661-88420684,88420776-88420820,88421925-88422044,88422801-88422845	88427236-88427501					88417515-88417541	88418938-88418964	88420661-88420684
						88414904-88414930	88415371-88415397	88416441-88416464					88415371-88415397	88416561-88416605	88416866-88416988
													88415371-88415397	88416441-88416464,88416561-88416605	88416866-88416988
													88416561-88416605	88416866-88416988	88417515-88417541
													88415371-88415397	88416441-88416464	88416561-88416605
													88418938-88418964	88420661-88420684,88420776-88420820,88421925-88422044,88422801-88422845	88427236-88427501
													88410853-88410915	88412727-88412753,88413544-88413564,88413653-88413694,88414084-88414110,88414904-88414930,88415371-88415397,88416441-88416464,88416561-88416605	88416866-88416988
													88416866-88416988	88417515-88417541,88418938-88418964	88420661-88420684
													88416866-88416988	88417515-88417541	88420661-88420684
18	ENSBTAG00000001292	lactotransferrin	LTF	Chr22	+	54334997-54335152	54337061-54337202,54341961-54342028	54343949-54344133	ENSBTAG00000001292	lactotransferrin	Chr22	+	54334997-54335152	54337061-54337202,54341961-54342028	54343949-54344133
						54343949-54344133	54345264-54345453	54347010-54347235					54343949-54344133	54345264-54345453	54347010-54347235
						54334997-54335152	54337061-54337202,54341961-54342028,54343949-54344133,54345264-54345453	54347010-54347235					54334997-54335152	54341961-54342028	54343949-54344133
						54332009-54332099	54334326-54334373,54334997-54335152	54337061-54337202					54334997-54335152	54337061-54337202	54341961-54342028
						54334997-54335152	54341961-54342028	54343949-54344133					54313830-54314011	54317754-54317917	54320894-54321002
						54334997-54335152	54343949-54344133	54347010-54347235
						54334997-54335152	54337061-54337202	54341961-54342028
						54313830-54314011	54317754-54317917	54320894-54321002
19	ENSBTAG00000002296	transmembrane protein 173	Tmem173	Chr7	-	50050999-50051185	50051984-50052222	50053813-50053996	ENSBTAG00000002296	transmembrane protein 173	Chr7	-	50050999-50051185	50051984-50052222	50053461-50053569
						50050999-50051185	50051984-50052222,50053461-50053569	50053813-50053996					50051984-50052222	50053461-50053569	50053813-50053996
						50051984-50052222	50053461-50053569	50053813-50053996					50050999-50051185	50051984-50052222,50053461-50053569,50053813-50053996,50054072-50054298	50054900-50055000
						50050999-50051185	50051984-50052222,50053461-50053569,50053813-50053996,50054072-50054298	50054900-50055000
20	ENSBTAG00000003039	proteasome (prosome, macropain) subunit, beta type, 8 (large multifunctional peptidase 7)	psmb8	Chr23	-	7381693-7381804	7381964-7382111	7382870-7383039	ENSBTAG00000003039	proteasome (prosome, macropain) subunit, beta type, 8 (large multifunctional peptidase 7)	Chr23	-	7381693-7381804	7381964-7382111	7382870-7383039
													7380221-7380425	7380779-7380908,7381693-7381804,7381964-7382111	7382870-7383039
21	ENSBTAG00000005397	CD46 molecule, complement regulatory protein	CD46	Chr16	-	73902508-73902561	73906196-73906378	73915729-73915926	ENSBTAG00000005397	CD46 molecule, complement regulatory protein	Chr16	-	73902508-73902561	73906196-73906378	73915729-73915926
													73916818-73916906	73925732-73925834	73926180-73926368
39
40
41
42
43
44
45
46
47
48
49
50
51
52

## Sheet: Table C
Table C. Genes with 5’-splicing events were healthy-group-specific and mastitic- group-specific and participated in immune, defense and inflammatory responses
gene ID	offical Name	chromosome	strand	constitutive exon	5' exon	alternative 5' exon
Healthy group-specific
ENSBTAG00000000231	bone morphogenetic protein receptor, type IA	Chr28	+	41456980-41457076	41450726-41450828	41450726-41454321
ENSBTAG00000000277	interleukin 18 (interferon-gamma-inducing factor)	Chr15	+	20673415-20673664	20670731-20670864	20670731-20671743
ENSBTAG00000002835	SMAD family member 1	Chr17	-	13707481-13707738	13734112-13734688	13734155-13734688
ENSBTAG00000003255	CD4 molecule	Chr5	-	10631728-10631833	10638894-10639012	10635882-10639012
ENSBTAG00000003255		Chr5	-	10631728-10631833	10638894-10639012	10637354-10639012
ENSBTAG00000003305	neutrophil cytosolic factor 1	Chr25	-	34811812-34811867	34812872-34813037	34812910-34813037
ENSBTAG00000004211	tumor necrosis factor receptor superfamily, member 1A	Chr5	+	110819761-110819914	110812537-110812826	110812537-110813047
ENSBTAG00000005397	CD46 molecule, complement regulatory protein	Chr16	-	73892930-73894148	73896645-73896689	73895097-73896689
ENSBTAG00000005581	chemokine (C-C motif) ligand 25	Chr7	+	15234538-15234983	15212594-15212721	15212594-15215878
ENSBTAG00000006240	toll-like receptor 4	Chr8	+	112431904-112432070	112426793-112427355	112426793-112431644
ENSBTAG00000006572	caspase recruitment domain family, member 9	Chr11	-	107731092-107731168	107732392-107732437	107731594-107732437
ENSBTAG00000011374	sphingosine-1-phosphate receptor 3	Chr8	-	93901566-93905232	93914815-93914871	93914210-93914871
ENSBTAG00000011374		Chr8	-	93901566-93905232	93914815-93914871	93914749-93914871
ENSBTAG00000013165	ectonucleotide pyrophosphatase/phosphodiesterase 2	Chr14	-	79993752-79993908	79995736-79995868	79994030-79995868
ENSBTAG00000013197	presenilin 2 (Alzheimer disease 4)	Chr16	+	26895285-26895352	26893032-26893173	26893032-26894330
ENSBTAG00000013197		Chr16	+	26895285-26895352	26893032-26893173	26893032-26894872
ENSBTAG00000014931	myeloid leukemia factor 2	Chr5	+	10680169-10680390	10679294-10679453	10679294-10679709
ENSBTAG00000016804	lysosomal trafficking regulator	Chr28	-	6960457-6960617	6965471-6965644	6963464-6965644
ENSBTAG00000022007	SAM domain and HD domain 1	Chr13	-	66526008-66526144	66535258-66535373	66533941-66535373
ENSBTAG00000022007		Chr13	-	66535258-66535373	66536926-66537017	66536191-66537017
ENSBTAG00000022396	serum amyloid A 3	Chr29	-	27687384-27687475	27688032-27688088	27688044-27688088
ENSBTAG00000022396		Chr29	-	27687384-27687475	27688032-27688088	27687553-27688088
Mastitic group-specific
ENSBTAG00000000765	pancreatic lipase-related protein 2	Chr26	+	37418086-37418188	37417866-37417891	37417866-37417998
ENSBTAG00000000765		Chr26	+	37437634-37437749	37435795-37435962	37435795-37435867
ENSBTAG00000001273	NLR family, pyrin domain containing 3	Chr7	+	40048412-40048582	40027602-40027772	40027602-40037200
ENSBTAG00000005273	interleukin 1 receptor, type I	Chr11	+	7133683-7134101	7132681-7132848	7132681-7132869
ENSBTAG00000007850	inter-alpha (globulin) inhibitor H4 (plasma Kallikrein-sensitive glycoprotein)	Chr22	+	49112558-49112739	49112248-49112373	49112248-49112369
ENSBTAG00000011766	complement component 7	Chr20	-	35709958-35710096	35711092-35711239	35710673-35711239
ENSBTAG00000016315	coactosin-like 1 (Dictyostelium)	Chr18	-	10026837-10026994	10050505-10050595	10042587-10050595
ENSBTAG00000020935	hypoxia inducible factor 1, alpha subunit (basic helix-loop-helix transcription factor)	Chr10	+	75978641-75978831	75957880-75958008	75957880-75958484
ENSBTAG00000020935		Chr10	+	75978641-75978831	75957880-75958008	75957880-75958496
ENSBTAG00000025402	interleukin 17D	Chr12	-	36161176-36161443;36161203-36161443	36189807-36190102;36189807-36190072	36187078-36190102;36187078-36190072
ENSBTAG00000037533	complement component 4A	Chr23	-	27167775-27167868	27169078-27169137	27168220-27169137

## Sheet: Table D
Table D. Alternative 5' splicing site pattern of genes expressed and participated in immune, defense and inflammatory responses in healthy and mastitis groups
gene ID	offical Name	chromosome	strand	constitutive exon	5' exon	alternative 5' exon
Common gene with the same AS pattern
ENSBTAG00000002296	transmembrane protein 173	Chr7	-	50050999-50051185	50051984-50052222	50051360-50052222
ENSBTAG00000002296		Chr7	-	50054072-50054298	50054900-50055000	50054839-50055000
ENSBTAG00000006017	nuclear factor of kappa light polypeptide gene enhancer in B-cells 2 (p49/p100)	Chr26	+	23475931-23476045	23475437-23475578	23475437-23475582
ENSBTAG00000015032	CD14 molecule	Chr7	-	51084093-51086797	51086882-51086966	51086888-51086966
ENSBTAG00000015060	guanylate binding protein 5	Chr3	+	57513783-57514014	57512164-57512345	57512164-57513624
ENSBTAG00000015228	CD74 molecule, major histocompatibility complex, class II invariant chain	Chr7	-	61217103-61217162	61218822-61218909	61217652-61218909
ENSBTAG00000015271	receptor-interacting serine-threonine kinase 2	Chr14	-	72557601-72557756	72560259-72560352	72559362-72560352
ENSBTAG00000016933	interleukin 27 receptor, alpha	Chr7	-	9861655-9861812	9867403-9867485	9866860-9867485
ENSBTAG00000018016	nuclear protein, transcriptional regulator, 1	Chr25	-	27895858-27896007	27896430-27896556	27896123-27896556
Common gene with different AS pattern
Healthy group									Mastitis group
ENSBTAG00000003642	peroxiredoxin 1	Chr3	+	107469482-107469598	107467592-107467622	107467592-107467830			ENSBTAG00000003642	Chr3	+	107469482-107469598	107467592-107467622	107467592-107467890
ENSBTAG00000003642		Chr3	+	107471228-107471381	107469482-107469598	107469482-107470359			ENSBTAG00000003642	Chr3	+	107469482-107469598	107467592-107467622	107467592-107468299
									ENSBTAG00000003642	Chr3	+	107469482-107469598	107467592-107467622	107467592-107467830
ENSBTAG00000005005	casein alpha-S2	Chr6	+	88410853-88410915	88409021-88409065	88409021-88409629			ENSBTAG00000005005	Chr6	+	88410853-88410915	88409021-88409065	88409021-88409757
ENSBTAG00000005005		Chr6	+	88410853-88410915	88409021-88409065	88409021-88410649			ENSBTAG00000005005	Chr6	+	88413544-88413564	88412727-88412753	88412727-88412994
ENSBTAG00000005005		Chr6	+	88413544-88413564	88412727-88412753	88412727-88412994			ENSBTAG00000005005	Chr6	+	88416866-88416988	88416561-88416605	88416561-88416732
ENSBTAG00000005005		Chr6	+	88416866-88416988	88416561-88416605	88416561-88416732			ENSBTAG00000005005	Chr6	+	88418938-88418964	88417515-88417541	88417515-88418499
ENSBTAG00000005005		Chr6	+	88421925-88422044	88420776-88420820	88420776-88421296			ENSBTAG00000005005	Chr6	+	88421925-88422044	88420776-88420820	88420776-88421296
ENSBTAG00000005005		Chr6	+	88422801-88422845	88421925-88422044	88421925-88422029			ENSBTAG00000005005	Chr6	+	88421925-88422044	88420776-88420820	88420776-88421625
									ENSBTAG00000005005	Chr6	+	88422801-88422845	88421925-88422044	88421925-88422029
ENSBTAG00000005397	CD46 molecule, complement regulatory protein	Chr16	-	73893901-73894148	73900206-73900266	73899598-73900266			ENSBTAG00000005397	Chr16	-	73893901-73894148	73900206-73900266	73899598-73900266
ENSBTAG00000005397		Chr16	-	73900206-73900266	73900985-73901016	73900981-73901016			ENSBTAG00000005397	Chr16	-	73900206-73900266	73900985-73901016	73900981-73901016
ENSBTAG00000005397		Chr16	-	73902508-73902561	73906196-73906378	73905735-73906378			ENSBTAG00000005397	Chr16	-	73902508-73902561	73906196-73906378	73905578-73906378
ENSBTAG00000005397		Chr16	-	73902508-73902561	73906196-73906378	73905578-73906378			ENSBTAG00000005397	Chr16	-	73902508-73902561	73906196-73906378	73903222-73906378
ENSBTAG00000005397		Chr16	-	73902508-73902561	73906196-73906378	73903222-73906378			ENSBTAG00000005397	Chr16	-	73892930-73894148	73896645-73896689	73895097-73896689
ENSBTAG00000005397		Chr16	-	73892930-73894148	73896645-73896689	73895097-73896689
ENSBTAG00000007684	mutS homolog 3 (E. coli)	Chr7	+	81640606-81640726	81638688-81638970	81638688-81639147			ENSBTAG00000007684	Chr7	+	81640606-81640726	81638688-81638970	81638688-81638973
									ENSBTAG00000007684	Chr7	+	81640606-81640726	81638688-81638970	81638688-81639147
ENSBTAG00000008682	toll-like receptor 3	Chr27	+	17492224-17492675	17489627-17489732	17489627-17489722			ENSBTAG00000008682	Chr27	+	17492224-17492675	17489627-17489732	17489627-17490288
ENSBTAG00000008682		Chr27	+	17497253-17499102	17494178-17494369	17494178-17494374			ENSBTAG00000008682	Chr27	+	17492224-17492675	17489627-17489732	17489627-17489722
ENSBTAG00000010447	lymphocyte-specific protein 1	Chr29	-	51464681-51464818	51490006-51490105	51476744-51490105			ENSBTAG00000010447	Chr29	-	51451993-51452416	51456498-51456600	51453217-51456600
ENSBTAG00000010447		Chr29	-	51464681-51464818	51490006-51490105	51474081-51490105			ENSBTAG00000010447	Chr29	-	51464681-51464818	51490006-51490105	51476744-51490105
ENSBTAG00000010447		Chr29	-	51464681-51464818	51490006-51490105	51473455-51490105			ENSBTAG00000010447	Chr29	-	51464681-51464818	51490006-51490105	51473455-51490105
ENSBTAG00000010447		Chr29	-	51464681-51464818	51490006-51490105	51471899-51490105			ENSBTAG00000010447	Chr29	-	51464681-51464818	51490006-51490105	51472188-51490105
									ENSBTAG00000010447	Chr29	-	51464681-51464818	51490006-51490105	51471899-51490105
ENSBTAG00000011757	presenilin 1	Chr10	+	87084756-87084837	87077199-87077271	87077199-87084175			ENSBTAG00000011757	Chr10	+	87084756-87084837	87077199-87077271	87077199-87084175
ENSBTAG00000011757		Chr10	+	87084756-87084837	87077199-87077271	87077199-87077260			ENSBTAG00000011757	Chr10	+	87104429-87104682;87104429-87104682	87084931-87085070;87084976-87085070	87084931-87085058;87084976-87085058
ENSBTAG00000011757		Chr10	+	87104429-87104682;87104429-87104682	87084931-87085070;87084976-87085070	87084931-87085058;87084976-87085058
ENSBTAG00000013011	phospholipase A2-activating protein	Chr8	+	17758389-17758558	17756127-17756262	17756127-17756255			ENSBTAG00000013011	Chr8	+	17768214-17768282	17764961-17765038	17764961-17765691
ENSBTAG00000013011		Chr8	+	17768214-17768282	17764961-17765038	17764961-17765691
ENSBTAG00000013225	nibrin	Chr14	+	72410625-72410755	72408619-72408766	72408619-72409430			ENSBTAG00000013225	Chr14	+	72410625-72410755	72408619-72408766	72408619-72409430
									ENSBTAG00000013225	Chr14	+	72418604-72418707	72415584-72415743	72415584-72417736
ENSBTAG00000013259	polymerase (RNA) III (DNA directed) polypeptide A, 155kDa	Chr28	-	33124233-33124319	33128635-33128748	33127472-33128748			ENSBTAG00000013259	Chr28	-	33143691-33143831	33146075-33146222	33143933-33146222
ENSBTAG00000013259		Chr28	-	33124233-33124319	33128635-33128748	33125324-33128748
ENSBTAG00000013259		Chr28	-	33143691-33143831	33146075-33146222	33146058-33146222
ENSBTAG00000013259		Chr28	-	33143691-33143831	33146075-33146222	33143933-33146222
ENSBTAG00000014024	similar to voltage-gated potassium channel beta subunit 4.1; proteasome maturation protein	Chr12	-	31395840-31396690	31399525-31399618	31396808-31399618			ENSBTAG00000014024	Chr12	-	31395840-31396690	31399525-31399618	31398126-31399618
ENSBTAG00000014024		Chr12	-	31395840-31396690	31399525-31399618	31398126-31399618
ENSBTAG00000014024		Chr12	-	31403677-31403774	31406938-31406982	31404970-31406982
ENSBTAG00000015249	UDP-Gal:betaGlcNAc beta 1,4- galactosyltransferase, polypeptide 1	Chr8	-	78986896-78987018	78994109-78994296	78994163-78994296			ENSBTAG00000015249	Chr8	-	78994109-78994296	79006455-79006690	79000200-79006690
ENSBTAG00000015249		Chr8	-	79006455-79006690	79035541-79036147	79034712-79036147			ENSBTAG00000015249	Chr8	-	79006455-79006690	79035541-79036147	79033967-79036147
									ENSBTAG00000015249	Chr8	-	79006455-79006690	79035541-79036147	79033324-79036147
ENSBTAG00000016864	lipopolysaccharide binding protein	Chr13	+	67807274-67807388	67804259-67804420	67804259-67804415			ENSBTAG00000016864	Chr13	+	67807274-67807388	67804259-67804420	67804259-67805762
									ENSBTAG00000016864	Chr13	+	67807274-67807388	67804259-67804420	67804259-67804415
ENSBTAG00000017280	complement component 3	Chr7	+	16332223-16332334	16329558-16329755	16329558-16331611			ENSBTAG00000017280	Chr7	+	16338878-16338944	16336224-16336436	16336224-16336433
									ENSBTAG00000017280	Chr7	+	16350102-16350189	16349502-16349553	16349502-16349546
ENSBTAG00000017490	phospholipase D1, phosphatidylcholine-specific	Chr1	+	98029558-98029685	98029127-98029317	98029127-98029336			ENSBTAG00000017490	Chr1	+	98029558-98029685	98029127-98029317	98029127-98029336
ENSBTAG00000017490		Chr1	+	98083188-98083316	98076037-98076247	98076037-98076954			ENSBTAG00000017490	Chr1	+	98083188-98083316	98076037-98076247	98076037-98076954
									ENSBTAG00000017490	Chr1	+	98154642-98154759	98144462-98144615	98144462-98152617
ENSBTAG00000019537	membrane-associated ring finger (C3HC4) 8	Chr28	+	44409927-44410106	44357253-44357340	44357253-44376297			ENSBTAG00000019537	Chr28	+	44409927-44410106	44357253-44357340	44357253-44388461
ENSBTAG00000019537		Chr28	+	44409927-44410106	44357253-44357340	44357253-44389884
ENSBTAG00000021307	BCL2/adenovirus E1B 19kDa interacting protein 3-like	Chr8	+	77579885-77580509	77577103-77577252	77577103-77577202			ENSBTAG00000021307	Chr8	+	77564854-77565037	77557140-77557300	77557140-77564128
			L

## Sheet: Table E
Table E. Genes with 3’-splicing events were healthy-group-specific and mastitic- group-specific and participated in immune, defense and inflammatory responses
gene ID	offical Name	chromosome	strand	constitutive exon	3' exon	alternative 3' exon
Healthy-group-specific
ENSBTAG00000001292	lactotransferrin	Chr22	+	54328592-54328770	54329198-54329372	54328866-54329372
				54334326-54334373	54334997-54335152	54335015-54335152
ENSBTAG00000002081	bone morphogenetic protein receptor, type IB	Chr6	-	31289900-31290002	31289287-31289389	31289287-31289402
ENSBTAG00000002835	SMAD family member 1	Chr17	-	13699228-13699449	13693291-13693547	13693291-13694188
ENSBTAG00000003305	neutrophil cytosolic factor 1	Chr25	-	34811812-34811867	34810613-34810735	34810613-34810802
ENSBTAG00000005311	polymerase (RNA) III (DNA directed) polypeptide H (22.9kD)	Chr5	-	119781536-119781632	119776587-119776673	119776587-119780612
ENSBTAG00000005597	similar to complement component 4A	Chr23	-	27127971-27128045	27126507-27126609	27126507-27127062
ENSBTAG00000007191	chemokine (C-C motif) ligand 5	Chr19	+	13970861-13970997	13972504-13972615	13972162-13972615
ENSBTAG00000008682	toll-like receptor 3	Chr27	+	17494178-17494369	17497253-17499102	17494486-17499102
ENSBTAG00000008953	transporter 1, ATP-binding cassette, sub-family B (MDR/TAP)	Chr23	-	7388976-7389173	7388016-7388144	7388016-7388805
ENSBTAG00000011766	complement component 7	Chr20	-	35692913-35693141	35689891-35690062	35689891-35690059
ENSBTAG00000011784	Gardner-Rasheed feline sarcoma viral (v-fgr) oncogene homolog	Chr2	+	129895561-129895623	129896594-129896823	129896591-129896823
ENSBTAG00000012330	beta-2-microglobulin	Chr10	+	106106617-106106719	106112455-106112729	106112550-106112729
ENSBTAG00000012330		Chr10	+	106127599-106127665	106131450-106131725	106131545-106131725
ENSBTAG00000015049	ECSIT homolog (Drosophila)	Chr7	-	14316944-14317361	14316498-14316721	14316498-14316680
ENSBTAG00000015049		Chr7	-	14319761-14319879	14316944-14317361	14316944-14317043
ENSBTAG00000015900	canopy 3 homolog (zebrafish)	Chr23	+	17178581-17178710;17178580-17178710	17179519-17179615;17179519-17179615	17179364-17179615;17179364-17179615
ENSBTAG00000016933	interleukin 27 receptor, alpha	Chr7	-	9858894-9858967	9854434-9854617	9854434-9857472
ENSBTAG00000016933		Chr7	-	9867403-9867485	9861655-9861812	9861655-9867051
ENSBTAG00000017560	CCAAT/enhancer binding protein (C/EBP), gamma	Chr18	+	43232178-43232274	43238297-43239129	43233623-43239129
ENSBTAG00000020116	MHC Class I JSP.1	Chr23	-	28602438-28602531	28601855-28602124	28601855-28602254
ENSBTAG00000020755	selectin P	Chr16	-	34674104-34674289	34673073-34673192	34673073-34673189
ENSBTAG00000024503	Fc fragment of IgE, high affinity I, receptor for; gamma polypeptide	Chr3	-	9216690-9216806	9214729-9214820	9214729-9215000
ENSBTAG00000024928	tumor necrosis factor receptor superfamily, member 1B	Chr16	-	38256134-38256262	38255582-38255731	38255582-38255726
Mastitc-group-specific
ENSBTAG00000000640	selenoprotein S	Chr21	+	3884036-3884125	3884227-3884305	3884224-3884305
ENSBTAG00000002296	transmembrane protein 173	Chr7	-	50051984-50052222	50050999-50051185	50050999-50051181
ENSBTAG00000002296		Chr7	-	50054900-50055000	50054072-50054298	50054072-50054133
ENSBTAG00000003642	peroxiredoxin 1	Chr3	+	107467592-107467622	107469482-107469598	107468185-107469598
ENSBTAG00000005182	major histocompatibility complex, class I, A	Chr23	+	27748982-27749251	27749448-27749720	27749536-27749720
ENSBTAG00000006564	proteasome (prosome, macropain) subunit, alpha type, 1	Chr15	+	36998785-36998829	36999106-36999207	36999111-36999207
ENSBTAG00000007850	inter-alpha (globulin) inhibitor H4 (plasma Kallikrein-sensitive glycoprotein)	Chr22	+	49110802-49110930	49111596-49111712	49111637-49111712
ENSBTAG00000008825	polymerase (RNA) III (DNA directed) polypeptide F, 39 kDa	Chr13	+	38511766-38511878	38512262-38512405	38512015-38512405
ENSBTAG00000010036	polymerase (RNA) III (DNA directed) polypeptide D, 44kDa	Chr8	+	72630402-72630571	72631520-72631563	72631320-72631563
ENSBTAG00000010576	mitogen-activated protein kinase kinase 3	Chr19	+	36311999-36312138	36313188-36313233	36312933-36313233
ENSBTAG00000012638	S100 calcium binding protein A12 (calgranulin C)	Chr3	+	18499228-18499640	18500099-18500348	18500109-18500348
ENSBTAG00000014031	toll-like receptor 1; toll-like receptor 6	Chr6	-	60358790-60358899	60355289-60358033	60355289-60358203
ENSBTAG00000015249	UDP-Gal:betaGlcNAc beta 1,4- galactosyltransferase, polypeptide 1	Chr8	-	79006455-79006690	78994109-78994296	78994109-79002249
ENSBTAG00000015635	tumor necrosis factor receptor superfamily, member 4	Chr16	+	48557748-48557925	48558178-48558303	48558181-48558303
ENSBTAG00000016804	lysosomal trafficking regulator	Chr28	-	6929115-6929267	6925244-6925435	6925244-6926129
ENSBTAG00000020935	hypoxia inducible factor 1, alpha subunit (basic helix-loop-helix transcription factor)	Chr10	+	75957880-75958008	75978641-75978831	75975995-75978831
ENSBTAG00000020935		Chr10	+	75984203-75984315	75985152-75985354	75985146-75985354
ENSBTAG00000021307	BCL2/adenovirus E1B 19kDa interacting protein 3-like	Chr8	+	77570838-77570910	77576885-77576988	77576866-77576988
ENSBTAG00000021504	toll-interleukin 1 receptor (TIR) domain containing adaptor protein	Chr29	+	31231619-31232230	31234006-31234070	31232322-31234070
ENSBTAG00000031998	chemokine (C-X-C motif) ligand 16	Chr19	+	26984285-26984367	26985703-26986110	26985749-26986110
ENSBTAG00000032084	Epstein-Barr virus induced gene 2 (lymphocyte-specific G protein-coupled receptor)	Chr12	-	73948603-73948659	73934027-73935473	73934027-73940715

## Sheet: Table F
Table F . Alternative 3' splicing site pattern of genes expressed and participated in immune, defense and inflammatory responses in healthy and mastitis groups
Common genes with the same AS pattern
ENSBTAG00000000563	myeloid differentiation primary response gene (88)	Chr22	+	11728297-11728431	11728770-11728950	11728816-11728950
ENSBTAG00000001292	lactotransferrin	Chr22	+	54321299-54321481	54322098-54322245	54322123-54322245
				54329198-54329372	54329898-54330052	54329871-54330052
				54329898-54330052	54332009-54332099	54330218-54332099
				54332009-54332099	54334326-54334373	54333471-54334373
				54332009-54332099	54334326-54334373	54333327-54334373
				54334997-54335152	54337061-54337202	54335532-54337202
				54337061-54337202	54341961-54342028	54340795-54342028
				54337061-54337202	54341961-54342028	54340700-54342028
				54337061-54337202	54341961-54342028	54337367-54342028
				54341961-54342028	54343949-54344133	54342838-54344133
				54343949-54344133	54345264-54345453	54345232-54345453
ENSBTAG00000002835	SMAD family member 1	Chr17	-	13707481-13707738	13704626-13704742	13704626-13704739
ENSBTAG00000002835		Chr17	-	13707481-13707738	13704626-13704742	13704626-13704739
ENSBTAG00000003039	proteasome (prosome, macropain) subunit, beta type, 8 (large multifunctional peptidase 7)	Chr23	-	7380221-7380425	7379665-7379982	7379665-7380041
ENSBTAG00000005397	CD46 molecule, complement regulatory protein	Chr16	-	73900206-73900266	73893901-73894148	73893901-73895200
ENSBTAG00000005397		Chr16	-	73906196-73906378	73902508-73902561	73902508-73903269
ENSBTAG00000005397		Chr16	-	73906196-73906378	73902508-73902561	73902508-73905800
ENSBTAG00000005397		Chr16	-	73916818-73916906	73915729-73915926	73915729-73915924
ENSBTAG00000005397		Chr16	-	73900206-73900266	73896691-73896733	73896691-73899641
ENSBTAG00000005597	similar to complement component 4A	Chr23	-	27125833-27125916	27125417-27125549	27125417-27125682
				27128676-27128769	27128413-27128599	27128413-27128504
ENSBTAG00000006572	caspase recruitment domain family, member 9	Chr11	-	107732711-107732752	107732392-107732437	107732392-107732422
ENSBTAG00000008523	transcription factor binding to IGHM enhancer 3	ChrX	+	55402126-55402239	55403199-55403496	55403218-55403496
ENSBTAG00000008954	proteasome (prosome, macropain) subunit, beta type, 9 (large multifunctional peptidase 2)	Chr23	+	7395405-7395472	7397611-7397742	7397484-7397742
ENSBTAG00000009080	integrin, beta 6	Chr2	+	37400685-37400889	37401650-37401896	37401640-37401896
ENSBTAG00000009080		Chr2	+	37418831-37418926	37449056-37449145	37425348-37449145
ENSBTAG00000009080		Chr2	+	37418831-37418926	37449056-37449145	37430152-37449145
ENSBTAG00000012062	peroxiredoxin 2	Chr7	+	10999369-10999429	10999931-11000045	10999958-11000045
ENSBTAG00000012780	lactoperoxidase	Chr19	+	8430632-8430751	8435757-8435834	8435714-8435834
ENSBTAG00000012780		Chr19	+	8435757-8435834	8437178-8437265	8437183-8437265
ENSBTAG00000012780		Chr19	+	8437178-8437265	8441906-8442066	8441740-8442066
ENSBTAG00000012780		Chr19	+	8443636-8443753	8444165-8444294	8443871-8444294
ENSBTAG00000013011	phospholipase A2-activating protein	Chr8	+	17764961-17765038	17768214-17768282	17765419-17768282
ENSBTAG00000013113	voltage-dependent anion channel 1	Chr7	-	44872369-44872440	44860911-44860983	44860911-44860980
ENSBTAG00000015228	CD74 molecule, major histocompatibility complex, class II invariant chain	Chr7	-	61218822-61218909	61217103-61217162	61217103-61217843
ENSBTAG00000015228		Chr7	-	61220057-61220119	61219195-61219290	61219195-61219287
ENSBTAG00000015271	receptor-interacting serine-threonine kinase 2	Chr14	-	72560259-72560352	72557601-72557756	72557601-72559584
ENSBTAG00000016864	lipopolysaccharide binding protein	Chr13	+	67807274-67807388	67808881-67809009	67808016-67809009
ENSBTAG00000017490	phospholipase D1, phosphatidylcholine-specific	Chr1	+	98076037-98076247	98083188-98083316	98076841-98083316
ENSBTAG00000017547	drebrin-like	Chr22	+	69958-70109	70233-70278	70230-70278
ENSBTAG00000017547		Chr22	+	70233-70278	70682-70775	70700-70775
ENSBTAG00000019386	non-classical MHC class I antigen	Chr23	-	28486796-28487065	28486322-28486597	28486322-28486504
ENSBTAG00000019386		Chr23	-	28487378-28487448	28486796-28487065	28486796-28486953
ENSBTAG00000019386		Chr23	-	28487378-28487448	28486796-28487065	28486796-28487194
ENSBTAG00000019537	membrane-associated ring finger (C3HC4) 8	Chr28	+	44463081-44463228	44464074-44467703	44464341-44467703
ENSBTAG00000019669	CD163 molecule	Chr5	+	109197077-109197391	109201589-109201909	109198263-109201909
ENSBTAG00000020457	transforming growth factor, beta 1	Chr18	-	50183185-50183262	50182878-50183025	50182878-50183028
ENSBTAG00000021249	linker for activation of T cells	Chr25	-	27679261-27679330	27679063-27679127	27679063-27679124
ENSBTAG00000021249		Chr25	-	27679967-27680320	27679747-27679774	27679747-27679852
ENSBTAG00000022007	SAM domain and HD domain 1	Chr13	-	66516919-66517056	66500428-66500650	66500428-66513121
ENSBTAG00000037533	complement component 4A	Chr23	-	27167775-27167868	27167511-27167697	27167511-27167602
common gene with different AS pattern				HS3A				HS8S
gene ID	offical Name	chromosome	strand	constitutive exon	3' exon	alternative 3' exon		constitutive exon	3' exon	alternative 3' exon
ENSBTAG00000001292	lactotransferrin	Chr22	+	54317754-54317917	54320894-54321002	54318054-54321002		54317754-54317917	54320894-54321002	54318054-54321002
ENSBTAG00000001292		Chr22	+	54323189-54323244	54328592-54328770	54327104-54328770		54323189-54323244	54328592-54328770	54328604-54328770
ENSBTAG00000001292		Chr22	+	54323189-54323244	54328592-54328770	54328594-54328770
				54328592-54328770	54329198-54329372	54328866-54329372
				54329198-54329372	54329898-54330052	54329523-54330052
				54329898-54330052	54332009-54332099	54332013-54332099
				54334326-54334373	54334997-54335152	54335015-54335152
ENSBTAG00000002835	SMAD family member 1	Chr17	-	13699228-13699449	13693291-13693547	13693291-13694188
ENSBTAG00000003305	neutrophil cytosolic factor 1	Chr25	-	34811812-34811867	34810613-34810735	34810613-34810802		34808745-34808862	34807016-34807123	34807016-34807529
ENSBTAG00000005005	casein alpha-S2	Chr6	+	88409021-88409065	88410853-88410915	88409586-88410915		88413544-88413564	88413653-88413694	88413625-88413694
				88416441-88416464	88416561-88416605	88416542-88416605		88414084-88414110	88414904-88414930	88414842-88414930
				88416561-88416605	88416866-88416988	88416881-88416988		88414904-88414930	88415371-88415397	88415361-88415397
								88416441-88416464	88416561-88416605	88416565-88416605
ENSBTAG00000005597	similar to complement component 4A	Chr23	-	27127971-27128045	27126507-27126609	27126507-27127062		88409021-88409065	88410853-88410915	88410834-88410915
				27128676-27128769	27128413-27128599	27128413-27128504		88412727-88412753	88413544-88413564	88413511-88413564
								88416441-88416464	88416561-88416605	88416565-88416605
								88420776-88420820	88421925-88422044	88421936-88422044
ENSBTAG00000006240	toll-like receptor 4	Chr8	+	112426793-112427355	112431904-112432070	112431921-112432070		112431904-112432070	112434820-112437805	112434003-112437805
ENSBTAG00000006572	caspase recruitment domain family, member 9	Chr11	-	107731092-107731168	107730561-107730643	107730561-107730826		107735867-107736052	107735538-107735675	107735538-107735652
ENSBTAG00000010447		Chr29	-	51460263-51460306	51457938-51458019	51457938-51458013		51460263-51460306	51457938-51458019	51457938-51458036
								51460263-51460306	51457938-51458019	51457938-51458074
ENSBTAG00000010645	major histocompatibility complex, class II, DR alpha	Chr23	-					26440647-26440812	26439542-26439954	26439542-26439977
								26441820-26442065	26441106-26441387	26441106-26441378
ENSBTAG00000012062	peroxiredoxin 2	Chr7	+	11000873-11000995	11001137-11001267	11001177-11001267		11000873-11000995	11001137-11001267	11001162-11001267
ENSBTAG00000012062		Chr7	+	10999369-10999429	10999931-11000045	10999991-11000045		10999369-10999429	10999931-11000045	10999938-11000045
ENSBTAG00000012062		Chr7	+	10999369-10999429	10999931-11000045	10999714-11000045
ENSBTAG00000012780	lactoperoxidase	Chr19	+	8430632-8430751	8435757-8435834	8435702-8435834		8430632-8430751	8435757-8435834	8434168-8435834
ENSBTAG00000012780		Chr19	+	8446677-8447001	8448604-8448764	8448545-8448764
ENSBTAG00000013113	voltage-dependent anion channel 1	Chr7	-					44860323-44860372	44859269-44859421	44859269-44859321
								44860323-44860372	44859269-44859421	44859269-44859546
ENSBTAG00000014024	similar to voltage-gated potassium channel beta subunit 4.1; proteasome maturation protein	Chr12	-	31401920-31401980	31401109-31401210	31401109-31401204		31399525-31399618	31395840-31396690	31395840-31398149
ENSBTAG00000014024		Chr12	-	31406938-31406982	31403677-31403774	31403677-31405080
ENSBTAG00000016864		Chr13	+	67807274-67807388	67808881-67809009	67807739-67809009		67816722-67816785	67820294-67820357	67817323-67820357
								67830411-67830453	67832718-67832781	67832600-67832781
								67830411-67830453	67832718-67832781	67831610-67832781
ENSBTAG00000017280	complement component 3	Chr7	+	16327830-16327959	16329318-16329389	16328377-16329389		16336224-16336436	16338878-16338944	16338882-16338944
ENSBTAG00000017280		Chr7	+	16329558-16329755	16332223-16332334	16331515-16332334		16340972-16341131	16342105-16342203	16341885-16342203
								16353574-16353657	16353855-16353990	16353771-16353990
ENSBTAG00000017490	phospholipase D1, phosphatidylcholine-specific	Chr1	+	98063618-98063699	98072644-98072754	98064057-98072754
ENSBTAG00000017547	drebrin-like	Chr22	+	60433-60570	65040-65095	64284-65095		66881-66993	67578-67652	67499-67652
								69566-69643	69958-70109	69961-70109
								69566-69643	69958-70109	69936-70109
								71568-71680	71930-72026	71936-72026
ENSBTAG00000019386	non-classical MHC class I antigen	Chr23	-	28485144-28485419	28484921-28485025	28484921-28485048
ENSBTAG00000019537	membrane-associated ring finger (C3HC4) 8	Chr28	+					44357253-44357340	44409927-44410106	44375933-44410106
ENSBTAG00000019669	CD163 molecule	Chr5	+	109177678-109177998	109180127-109180447	109178843-109180447
ENSBTAG00000021249	linker for activation of T cells	Chr25	-	27678623-27678723	27676806-27676868	27676806-27677373
ENSBTAG00000022007	SAM domain and HD domain 1	Chr13	-	66516919-66517056	66500428-66500650	66500428-66513139		66525129-66525224	66517586-66517690	66517586-66520478
ENSBTAG00000022007		Chr13	-	66536926-66537017	66535258-66535373	66535258-66536488
ENSBTAG00000022007		Chr13	-	66537829-66537937	66536926-66537017	66536926-66537335
ENSBTAG00000037533		Chr23	-	27169078-27169137	27167775-27167868	27167775-27168299		27169078-27169137	27167775-27167868	27167775-27168387
